# Supplementary material for: Human commensal gut Proteobacteria withstand type VI secretion attacks through immunity protein-independent mechanisms
Source: Nat Commun. 2021 Oct 1;12:5751. doi: 10.1038/s41467-021-26041-0 (PMC8486750; doi:10.1038/s41467-021-26041-0)
Supplement: Supplementary file 4 — Supplementary data file 1 [file 41467_2021_26041_MOESM4_ESM.xlsx]

## Sheet: Supp data S1
Bacterial strains and plasmids used in this study.
Strains or plasmids	Genotype/description*	Internal strain number	Reference / Source
Vibrio cholerae strains
ATCC25872	V. cholerae non-O1 toxigenic strain (O37); isolated in 1965,	MB#276	1, 2
	Czechoslovakia
ATCC25872ΔvipA	ATCC25872 deleted for vipA (ATCC25872ΔvipA::FRT)	MB#5065	3
ATCC25872-StrR	ATCC25872 naturally transformed on chitin with PCR fragment containing mutated rpsL amplified from strain N16961; StrR	MB#8595	This study
ATCC25872ΔvipA-StrR	ATCC25872ΔvipA naturally transformed on chitin with PCR fragment containing mutated rpsL amplified from strain N16961; StrR	MB#8596	This study
Enterobacter & Klebsiella strains
DSM30054	E. cloacae strain DSM 30054; isolated from spinal fluid	MB#8344	DSMZ
DSM30054DtssB1	E. cloacae strain DSM 30054 with deleted tssB1 gene (T6SS-1)	MB#9190	This study
DSM14563	E. hormaechei DSM 14563; source of isolation unknown	MB#8345	DSMZ
DSM16690	E. cloacae DSM 16690; isolated from human feces	MB#8346	DSMZ
DSM26481	E. cloacae DSM 26481; source of isolation unknown	MB#8347	DSMZ
DSM30060	Enterobacter sp.(Enterobacter hormaechei) DSM 30060;	MB#8348	DSMZ
	isolated from minced meat
DSM30060DtssB1	Enterobacter sp.(Enterobacter hormaechei) DSM 30060 with deleted tssB1 gene (T6SS-1)	MB#9191	This study
DSM6234	E. cloacae DSM 6234; isolated from cleaning water of a brewery	MB#8349	DSMZ
BJ1-GA::wzaWT	K. pneumoniae BJ1-GA; wza-positive after sucrose selection	MB#8444	4
BJ1Δwza	K. pneumoniae BJ1-GA; wza deleted	MB#8445	4
NTUH-K2044::wzaWT	K. pneumoniae NTUH-K2044; wza-positive after sucrose selection	MB#8450	4
NTUH-K2044Δwza	K. pneumoniae NTUH-K2044; wza deleted	MB#8451	4
342::wzaWT	K. variicola 342; wza-positive after sucrose selection	MB#8454	4
342Δwza	K. variicola 342; wza deleted	MB#8455	4
SB617::wzaWT	K. pneumoniae SB617; wza-positive after sucrose selection	MB#8458	5
SB617Δwza	K. pneumoniae SB617; wza deleted	MB#8459	5
NJST258-1::wzaWT	K. pneumoniae NJST258-1; wza-positive after sucrose selection	MB#8460	5
NJST258-1Δwza	K. pneumoniae NJST258-1; wza deleted	MB#8461	5
Escherichia coli strains
Ec300	Commensal E. coli; isolated from dog	MB#8462	6
Ec300::ΔrfaH	EC300 with deleted rfaH gene	MB#8463	7
S17-1λpir	Tpr Smr recA thi pro hsdR2M1 RP4:2-Tc:Mu:Kmr Tn7 (lpir); StrR	MB#648	8
MFDpir	MG1655 RP4-2-Tc::[ΔMu1::aac(3)IV-ΔaphA-Δnic35-ΔMu2::zeo] ΔdapA::(erm-pir) ΔrecA	MB#4662	9
TOP10	F- mcrA Δ(mrr-hsdRMS-mcrBC) φ80lacZΔM15 ΔlacX74 deoR recA1 endA1 araΔ139 Δ(ara, leu)7697 galU galK λ- rpsL(StrR) nupG	MB#741	Invitrogen
TOP10-TnKan	TOP10 containing mini-Tn7-aph (TnKan); StrR, KanR, GentR	MB#4119	10
K-12	F+ lambda+ K-12 strain	MB#2903	Laboratory stock
MG1655	F- lambda- ilvG- rfb-50 rph-1 (cured derivative of K-12)	MB#2904	Laboratory stock
Non-cholera pathogens
EAEC 17-2	Enteroaggregative Escherichia coli strain 17-2	MB#8597	Gift from E. Cascales;
			11
EAEC 17-2 / pBAD33	Enteroaggregative Escherichia coli strain 17-2 transformed with plasmid pBAD33	MB#9192	This study
S. enterica LT2	Salmonella enterica serovar Typhimurium strain LT2	MB#4512	Gift from E. Cascales;
			12
S. enterica LT2 / pBAD33	S. enterica serovar Typhimurium strain LT2 transformed with plasmid pBAD33	MB#9193	This study
A118	Acinetobacter baumannii strain A118 (ATCC BAA-2093); isolated from human blood culture	MB#5144	ATCC
A118Δhcp	A. baumannii A118 deleted for hcp through aph insertion (A118Δhcp::aph)	MB#6403	13
Commensal isolates
commensal #1	Escherichia coli commensal from HBC collection	MB#8322	14
commensal #2	E. coli commensal from HBC collection	MB#8324	14
commensal #3	E. coli commensal from HBC collection	MB#8325	14
commensal #4	E. coli commensal from HBC collection	MB#8329	14
commensal #5	E. coli commensal from HBC collection	MB#8336	14
commensal #6	Hafnia alvei commensal from HBC collection	MB#8330	14
commensal #7	Citrobacter freundii commensal from HBC collection	MB#8339	14
commensal #8	Kluyvera cryocrescens commensal from HBC collection	MB#8340	14
commensal #9	Klu. cryocrescens commensal from HBC collection	MB#8343	14
commensal #10	Enterobacter cloacae commensal from HBC collection	MB#8341	14
commensal #11	Enterobacter ludwigii commensal from HBC collection	MB#8342	14
commensal #12	Klebsiella michiganensis commensal from HBC collection	MB#8334	14
commensal #13	K. michiganensis commensal from HBC collection	MB#8338	14
commensal #14	K. michiganensis commensal from HBC collection	MB#8337	14
commensal #15	Klebsiella oxytoca commensal from HBC collection	MB#8326	14
commensal #16	K. oxytoca commensal from HBC collection	MB#8327	14
commensal #17	K. oxytoca commensal from HBC collection	MB#8331	14
commensal #18	K. oxytoca commensal from HBC collection	MB#8333	14
commensal #19	K. pneumoniae commensal from HBC collection	MB#8328	14
commensal #20	K. pneumoniae commensal from HBC collection	MB#8332	14
commensal #21	Klebsiella variicola commensal from HBC collection	MB#8335	14
commensal #22	Klebsiella grimontii commensal from HBC collection	MB#8323	14
commensal #23	Enterobacter hormaechei commensal from Baby Biome Study	MB#8351	15
commensal #24	E. hormaechei commensal from Baby Biome Study	MB#8352	15
commensal #25	E. hormaechei commensal from Baby Biome Study	MB#8354	15
commensal #26	Enterobacter ludwigii commensal from Baby Biome Study	MB#8353	15
Genetically modified commensals
ΔtssB	E. cloacae #10 with deleted tssB gene	MB#9173	This study
WT / p (for #10)	E. cloacae #10 transformed with plasmid pBAD(kan)	MB#9179	This study
ΔtssB / p	E. cloacae #10ΔtssB transformed with plasmid pBAD(kan)	MB#9180	This study
ΔtssB / ptssB	E. cloacae #10ΔtssB transformed with plasmid pBAD(kan)-tssB#10	MB#9181	This study
ΔtssB1	E. ludwigii #11 with deleted tssB1 gene (T6SS-1)	MB#9174	This study
ΔtssB2	E. ludwigii #11 with deleted tssB2 gene (T6SS-2)	MB#9175	This study
WT / p (for #11)	E. ludwigii #11 transformed with plasmid pBAD(kan)	MB#9182	This study
ΔtssB1 / p	E. ludwigii #11ΔtssB1 transformed with plasmid pBAD(kan)	MB#9183	This study
ΔtssB1 / ptssB1	E. ludwigii #11ΔtssB1 transformed with plasmid pBAD(kan)-tssB1#11	MB#9184	This study
ΔtssB2 / p	E. ludwigii #11ΔtssB2 transformed with plasmid pBAD(kan)	MB#9185	This study
ΔtssB1+2 / p	E. ludwigii #11ΔtssB1+2 transformed with plasmid pBAD(kan)	MB#9186	This study
ΔtssB1+2 / ptssB1	E. ludwigii #11ΔtssB1+2 transformed with plasmid pBAD(kan)-tssB1#11	MB#9187	This study
Δwza1 (for #14)	K. michiganensis #14 with deleted wza1 gene	MB#8604	This study
Δwza2 (for #14)	K. michiganensis #14 with deleted wza2 gene	MB#8605	This study
Δwza1+2 (for #14)	K. michiganensis #14 with deleted wza1 and wza2 genes	MB#8606	This study
WT / p (for #14)	K. michiganensis #14 transformed with plasmid pBAD(kan)	MB#9197	This study
Δwza1/ p (for #14)	K. michiganensis #14Δwza1 transformed with plasmid pBAD(kan)	MB#9198	This study
Δwza1 / pwza1	K. michiganensis #14Δwza1 transformed with plasmid pBAD(kan)-wza1a#14	MB#9199	This study
(for #14)
Δwza1 (for #16)	K. oxytoca #16 with deleted wza1 gene	MB#8607	This study
Δwza2 (for #16)	K. oxytoca #16 with deleted wza2 gene	MB#8608	This study
Δwza1+2 (for #16)	K. oxytoca #16 with deleted wza1 and wza2 genes	MB#8609	This study
WT / p (for #16)	K. oxytoca #16 transformed with plasmid pBAD(kan)	MB#9200	This study
Δwza1 / p (for #16)	K. oxytoca #16Δwza1 transformed with plasmid pBAD(kan)	MB#9201	This study
Δwza1 / pwza1	K. oxytoca #16Δwza1 transformed with plasmid pBAD(kan)-wza1a#16	MB#9202	This study
(for #16)
Δwza1 (for #18)	K. oxytoca #18 with deleted wza1 gene	MB#8610	This study
Δwza2 (for #18)	K. oxytoca #18 with deleted wza2 gene	MB#8611	This study
Δwza1+2 (for #18)	K. oxytoca #18 with deleted wza1 and wza2 genes	MB#8612	This study
Δwza1 (for #19)	K. pneumoniae #19 with deleted wza1 gene	MB#8613	This study
WT / p (for #19)	K. pneumoniae #19 transformed with plasmid pBAD(kan)	MB#9203	This study
Δwza1 / p (for #19)	K. pneumoniae #19Δwza1 transformed with plasmid pBAD(kan)	MB#9204	This study
Δwza1 / pwza1	K. pneumoniae #19Δwza1 transformed with plasmid pBAD(kan)-wza#19	MB#9205	This study
(for #19)
Δwza1 (for #20)	K. pneumoniae #20 with deleted wza1 gene	MB#8614	This study
Δwza1 (for #20)	K. variicola #21 with deleted wza1 gene	MB#8615	This study
Plasmids
pGP704-Sac28	Suicide vector, oriR6K, sacB; AmpR	MB#649	16
pGP704-Sac-Kan	Suicide vector, oriR6K, sacB; KanR	MB#6038	17
p28ΔtssB#10	pGP704-Sac28 with gene construct to delete tssB from E. cloacae commensal #10; AmpR	MB#9170	This study
p28ΔtssB1#11	pGP704-Sac28 with gene construct to delete tssB1	MB#9171	This study
	(belonging to T6SS-1) from E. ludwigii commensal #11; AmpR
p28ΔtssB2#11	pGP704-Sac28 with gene construct to delete tssB2	MB#9172	This study
	(belonging to T6SS-2) from E. ludwigii commensal #11; AmpR
p28ΔtssB1-DSM30054	pGP704-Sac-Kan with gene construct to delete tssB1 (belonging to T6SS-1) from E. cloacae strain DSM 30054; KanR	MB#9188	This study
p28ΔtssB1-DSM30060	pGP704-Sac-Kan with gene construct to delete tssB1 (belonging to T6SS-1) from Enterobacter sp. (Enterobacter hormaechei) DSM 30060; KanR	MB#9189	This study
p28Δwza1#14	pGP704-Sac-Kan with gene construct to delete wza1 from K. michiganensis commensal #14; KanR	MB#8619	This study
p28Δwza2#14	pGP704-Sac-Kan with gene construct to delete wza2 from K. michiganensis commensal #14; KanR	MB#8620	This study
p28Δwza1#16	pGP704-Sac-Kan with gene construct to delete wza1	MB#8621	This study
	from K. oxytoca commensal #16; KanR
p28Δwza2#16	pGP704-Sac-Kan with gene construct to delete wza2	MB#8622	This study
	from K. oxytoca commensal #16; KanR
p28Δwza1#18	pGP704-Sac-Kan with gene construct to delete wza1	MB#8623	This study
	from K. oxytoca commensal #18; KanR
p28Δwza2#18	pGP704-Sac-Kan with gene construct to delete wza2	MB#8624	This study
	from K. oxytoca commensal #18; KanR
p28Δwza1#19	pGP704-Sac-Kan with gene construct to delete wza1	MB#8625	This study
	from K. pneumoniae commensal #19; KanR
p28Δwza1#20	pGP704-Sac-Kan with gene construct to delete wza1	MB#8626	This study
	from K. pneumoniae commensal #20; KanR
p28Δwza1#21	pGP704-Sac-Kan with gene construct to delete wza1	MB#8627	This study
	from K. variicola commensal #21; KanR
pBAD33	pBAD33; CmR	MB#9206	18
p [=pBAD(kan)]	bla replaced by aph in pBAD/Myc-HisA; promoter region and MCS maintained; KanR	MB#3363	19
ptssB (for #10)	E. cloacae #10 tssB1 gene cloned into pBAD(kan), arabinose inducible [pBAD(kan)-tssB#10]; KanR	MB#9177	This study
ptssB1 (for #11)	E. ludwigii #11 tssB1 gene cloned into pBAD(kan), arabinose inducible [pBAD(kan)-tssB1#11]; KanR	MB#9178	This study
pwza1 (for #14)	K. michiganensis #14 wza1 gene cloned into pBAD(kan), arabinose inducible [pBAD(kan)-wza1#14]; KanR	MB#9194	This study
pwza1 (for #16)	K. oxytoca #16 wza1 gene cloned into pBAD(kan), arabinose inducible [pBAD(kan)-wza1#16]; KanR	MB#9195	This study
pwza1 (for #19)	K. pneumoniae #19 wza gene cloned into pBAD(kan), arabinose inducible [pBAD(kan)-wza#19]; KanR	MB#9196	This study
