# Supplementary material for: Human commensal gut Proteobacteria withstand type VI secretion attacks through immunity protein-independent mechanisms
Source: Nat Commun. 2021 Oct 1;12:5751. doi: 10.1038/s41467-021-26041-0 (PMC8486750; doi:10.1038/s41467-021-26041-0)
Supplement: Supplementary file 5 — Supplementary data file 2 [file 41467_2021_26041_MOESM5_ESM.xlsx]

## Sheet: Supp data S2
Commensal or DSMZ identifier	Description	Internal strain number	Source	Reference	Initial sample name	Accession number of study	Accession of sample	Secondary accession number of sample	Accession number experiment	Accession number sequencing run	Species name in initial publication	Reclassified species name in ENA database	Species name used in present study (blue boxes = reclassified with Kleborate)	Phylum	Family	Selection medium
#1	Commensal E. coli isolated from healthy human gut	8322	Human Gastrointestinal Bacteria Culture Collection (HBC)	Forster et al., 2019	Escherichia coli ERR2221227	PRJEB23845	SAMEA104428402	ERS2046344	ERX2274600	ERR2221227	Escherichia coli	Escherichia coli	Escherichia coli	Proteobacteria	Enterobacteriaceae	MacConkey
#2	Commensal E. coli isolated from healthy human gut	8324	Human Gastrointestinal Bacteria Culture Collection (HBC)	Forster et al., 2019	Escherichia coli ERR2221250	PRJEB23845	SAMEA104428536	ERS2046478	ERX2274623	ERR2221250	Escherichia coli	Escherichia coli	Escherichia coli	Proteobacteria	Enterobacteriaceae	MacConkey
#3	Commensal E. coli isolated from healthy human gut	8325	Human Gastrointestinal Bacteria Culture Collection (HBC)	Forster et al., 2019	Escherichia coli ERR2221318	PRJEB23845	SAMEA104428576	ERS2046518	ERX2274691	ERR2221318	Escherichia coli	Escherichia coli	Escherichia coli	Proteobacteria	Enterobacteriaceae	MacConkey
#4	Commensal E. coli isolated from healthy human gut	8329	Human Gastrointestinal Bacteria Culture Collection (HBC)	Forster et al., 2019	Escherichia coli ERR2221401	PRJEB23845	SAMEA104428855	ERS2046797	ERX2274774	ERR2221401	Escherichia coli	Escherichia coli	Escherichia coli	Proteobacteria	Enterobacteriaceae	MacConkey
#5	Commensal E. coli isolated from healthy human gut	8336	Human Gastrointestinal Bacteria Culture Collection (HBC)	Forster et al., 2019	Escherichia coli ERR2221398	PRJEB23845	SAMEA104428852	ERS2046794	ERX2274771	ERR2221398	Escherichia coli	Escherichia coli	Escherichia coli	Proteobacteria	Enterobacteriaceae	MacConkey
#6	Commensal Hafnia alvei isolated from healthy human gut	8330	Human Gastrointestinal Bacteria Culture Collection (HBC)	Forster et al., 2019	Hafnia alvei ERR2221402	PRJEB23845	SAMEA104428856	ERS2046798	ERX2274775	ERR2221402	Hafnia alvei	Hafnia alvei	Hafnia alvei	Proteobacteria	Enterobacteriaceae	MacConkey
#7	Commensal Citrobacter freundii isolated from healthy human gut	8339	Human Gastrointestinal Bacteria Culture Collection (HBC)	Forster et al., 2019	Citrobacter nov. ERR2221352	PRJEB23845	SAMEA104428610	ERS2046552	ERX2274725	ERR2221352	Citrobacter nov.	Citrobacter freundii	Citrobacter freundii	Proteobacteria	Enterobacteriaceae	MacConkey
#8	Commensal Kluyvera cryocrescens isolated from healthy human gut	8340	Human Gastrointestinal Bacteria Culture Collection (HBC)	Forster et al., 2019	Enterobacter nov. ERR2221354	PRJEB23845	SAMEA104428612	ERS2046554	ERX2274727	ERR2221354	Enterobacter nov.	Kluyvera cryocrescens	Kluyvera cryocrescens	Proteobacteria	Enterobacteriaceae	MacConkey
#9	Commensal Kluyvera cryocrescens isolated from healthy human gut	8343	Human Gastrointestinal Bacteria Culture Collection (HBC)	Forster et al., 2019	Enterobacter aerogenes ERR2221162	PRJEB23845	SAMEA2393042	ERS417262	ERX2274535	ERR2221162	Enterobacter aerogenes	Kluyvera cryocrescens	Kluyvera cryocrescens	Proteobacteria	Enterobacteriaceae	MacConkey
#10	Commensal Enterobacter cloacae isolated from healthy human gut	8341	Human Gastrointestinal Bacteria Culture Collection (HBC)	Forster et al., 2019	Enterobacter cloacae ERR2221156 (Alias D41-sc-1712200)	PRJEB23845	SAMEA2393036	ERS417256	ERX2274529	ERR2221156	Enterobacter cloacae	Enterobacter cloacae	Enterobacter cloacae	Proteobacteria	Enterobacteriaceae	MacConkey or Simmons Citrate Agar + 1% inositol
#11	Commensal Enterobacter ludwigii isolated from healthy human gut	8342	Human Gastrointestinal Bacteria Culture Collection (HBC)	Forster et al., 2019	Enterobacter cloacae ERR2221157 (Alias D42-sc-1712201)	PRJEB23845	SAMEA2393037	ERS417257	ERX2274530	ERR2221157	Enterobacter cloacae	Enterobacter ludwigii	Enterobacter ludwigii	Proteobacteria	Enterobacteriaceae	MacConkey or Simmons Citrate Agar + 1% inositol
#12	Commensal Klebsiella michiganensis isolated from healthy human gut	8334	Human Gastrointestinal Bacteria Culture Collection (HBC)	Forster et al., 2019	Enterobacter nov. ERR2221289	PRJEB23845	SAMEA104428547	ERS2046489	ERX2274662	ERR2221289	Enterobacter nov.	Klebsiella oxytoca	Klebsiella michiganensis	Proteobacteria	Enterobacteriaceae	MacConkey or Simmons Citrate Agar + 1% inositol
#13	Commensal Klebsiella michiganensis isolated from healthy human gut	8338	Human Gastrointestinal Bacteria Culture Collection (HBC)	Forster et al., 2019	Enterobacter nov. ERR2221350	PRJEB23845	SAMEA104428608	ERS2046550	ERX2274723	ERR2221350	Enterobacter nov.	Klebsiella oxytoca	Klebsiella michiganensis	Proteobacteria	Enterobacteriaceae	MacConkey or Simmons Citrate Agar + 1% inositol
#14	Commensal Klebsiella michiganensis isolated from healthy human gut	8337	Human Gastrointestinal Bacteria Culture Collection (HBC)	Forster et al., 2019	Klebsiella oxytoca ERR2221335	PRJEB23845	SAMEA104428593	ERS2046535	ERX2274708	ERR2221335	Klebsiella oxytoca	Klebsiella oxytoca	Klebsiella michiganensis	Proteobacteria	Enterobacteriaceae	MacConkey or Simmons Citrate Agar + 1% inositol
#15	Commensal Klebsiella oxytoca isolated from healthy human gut	8326	Human Gastrointestinal Bacteria Culture Collection (HBC)	Forster et al., 2019	Klebsiella oxytoca ERR2221399	PRJEB23845	SAMEA104428853	ERS2046795	ERX2274772	ERR2221399	Klebsiella oxytoca	Klebsiella oxytoca	Klebsiella oxytoca	Proteobacteria	Enterobacteriaceae	MacConkey or Simmons Citrate Agar + 1% inositol
#16	Commensal Klebsiella oxytoca isolated from healthy human gut	8327	Human Gastrointestinal Bacteria Culture Collection (HBC)	Forster et al., 2019	Klebsiella oxytoca ERR2221400	PRJEB23845	SAMEA104428854	ERS2046796	ERX2274773	ERR2221400	Klebsiella oxytoca	Klebsiella oxytoca	Klebsiella oxytoca	Proteobacteria	Enterobacteriaceae	MacConkey or Simmons Citrate Agar + 1% inositol
#17	Commensal Klebsiella oxytoca isolated from healthy human gut	8331	Human Gastrointestinal Bacteria Culture Collection (HBC)	Forster et al., 2019	Klebsiella oxytoca ERR2221348	PRJEB23845	SAMEA104428606	ERS2046548	ERX2274721	ERR2221348	Klebsiella oxytoca	Klebsiella oxytoca	Klebsiella oxytoca	Proteobacteria	Enterobacteriaceae	MacConkey or Simmons Citrate Agar + 1% inositol
#18	Commensal Klebsiella oxytoca isolated from healthy human gut	8333	Human Gastrointestinal Bacteria Culture Collection (HBC)	Forster et al., 2019	Klebsiella oxytoca ERR2221287	PRJEB23845	SAMEA104428545	ERS2046487	ERX2274660	ERR2221287	Klebsiella oxytoca	Klebsiella oxytoca	Klebsiella oxytoca	Proteobacteria	Enterobacteriaceae	MacConkey or Simmons Citrate Agar + 1% inositol
#19	Commensal Klebsiella pneumoniae isolated from healthy human gut	8328	Human Gastrointestinal Bacteria Culture Collection (HBC)	Forster et al., 2019	Klebsiella pneumoniae ERR2221372	PRJEB23845	SAMEA104428631	ERS2046573	ERX2274745	ERR2221372	Klebsiella pneumoniae	Klebsiella pneumoniae	Klebsiella pneumoniae	Proteobacteria	Enterobacteriaceae	MacConkey or Simmons Citrate Agar + 1% inositol
#20	Commensal Klebsiella pneumoniae isolated from healthy human gut	8332	Human Gastrointestinal Bacteria Culture Collection (HBC)	Forster et al., 2019	Klebsiella pneumoniae ERR2221368	PRJEB23845	SAMEA104428627	ERS2046569	ERX2274741	ERR2221368	Klebsiella pneumoniae	Klebsiella pneumoniae	Klebsiella pneumoniae	Proteobacteria	Enterobacteriaceae	MacConkey or Simmons Citrate Agar + 1% inositol
#21	Commensal Klebsiella variicola isolated from healthy human gut	8335	Human Gastrointestinal Bacteria Culture Collection (HBC)	Forster et al., 2019	Klebsiella pneumoniae ERR2221297	PRJEB23845	SAMEA104428555	ERS2046497	ERX2274670	ERR2221297	Klebsiella pneumoniae	Klebsiella variicola	Klebsiella variicola	Proteobacteria	Enterobacteriaceae	MacConkey or Simmons Citrate Agar + 1% inositol
#22	Commensal Klebsiella grimontii isolated from healthy human gut	8323	Human Gastrointestinal Bacteria Culture Collection (HBC)	Forster et al., 2019	Enterobacter nov. ERR2221249	PRJEB23845	SAMEA104428535	ERS2046477	ERX2274622	ERR2221249	Enterobacter nov.	Klebsiella oxytoca	Klebsiella grimontii	Proteobacteria	Enterobacteriaceae	MacConkey or Simmons Citrate Agar + 1% inositol
#23	Commensal Enterobacter hormaechei isolated from healthy baby gut	8351	Baby Biome Study (BBS)	Shao et al., 2019	Enterobacter cancerogenus B2	PRJEB22252	SAMEA104567507	ERS2178791	ERX3426474	ERR3402709	Enterobacter hormaechei	Enterobacter hormaechei	Enterobacter hormaechei	Proteobacteria	Enterobacteriaceae	MacConkey
#24	Commensal Enterobacter hormaechei isolated from healthy baby gut	8352	Baby Biome Study (BBS)	Shao et al., 2019	Enterobacter hormaechei D8	PRJEB22252	SAMEA4623362	ERS2444038	ERX3427117	ERR3403352	Enterobacter hormaechei	Enterobacter hormaechei	Enterobacter hormaechei	Proteobacteria	Enterobacteriaceae	MacConkey
#25	Commensal Enterobacter hormaechei isolated from healthy baby gut	8354	Baby Biome Study (BBS)	Shao et al., 2019	Enterobacter tabaci E12	PRJEB22252	SAMEA104567276	ERS2178560	ERX3426732	ERR3402967	Enterobacter hormaechei	Enterobacter hormaechei	Enterobacter hormaechei	Proteobacteria	Enterobacteriaceae	MacConkey
#26	Commensal Enterobacter ludwigii isolated from healthy baby gut	8353	Baby Biome Study (BBS)	Shao et al., 2019	Enterobacter tabaci D12	PRJEB22252	SAMEA104567250	ERS2178534	ERX3426724	ERR3402959	Enterobacter ludwigii	Enterobacter ludwigii	Enterobacter ludwigii	Proteobacteria	Enterobacteriaceae	MacConkey
DSM30054	Enterobacter cloacae DSM 30054; isolated from spinal fluid	8344	DSMZ		Enterobacter cloacae DSM 30054						Enterobacter cloacae		Enterobacter cloacae	Proteobacteria	Enterobacteriaceae	MacConkey
DSM14563	Enterobacter cloacae DSM 14563; unknowm isolation source	8345	DSMZ		Enterobacter cloacae DSM 14563						Enterobacter cloacae (revised recently to Enterobacter hormaechei)		Enterobacter hormaechei	Proteobacteria	Enterobacteriaceae	MacConkey
DSM16690	Enterobacter cloacae DSM 16690 isolated from human faeces	8346	DSMZ		Enterobacter cloacae DSM 16690						Enterobacter cloacae		Enterobacter cloacae	Proteobacteria	Enterobacteriaceae	MacConkey
DSM26481	Enterobacter cloacae DSM 26481; unknown isolation source	8347	DSMZ		Enterobacter cloacae DSM 26481						Enterobacter cloacae		Enterobacter cloacae	Proteobacteria	Enterobacteriaceae	MacConkey
DSM30060	Enterobacter sp. DSM 30060; isolated from minced meat	8348	DSMZ		Enterobacter cloacae DSM 30060						Enterobacter cloacae (revised recently to Enterobacter sp. with 16S rRNA most similar to E. hormaechei subsp. Hoffmannii)		Enterobacter hormaechei	Proteobacteria	Enterobacteriaceae	MacConkey
DSM6234	Enterobacter DSM 6234; isolated from the cleaning water of a brewery	8349	DSMZ		Enterobacter cloacae DSM 6234						Enterobacter cloacae		Enterobacter cloacae	Proteobacteria	Enterobacteriaceae	MacConkey
