# Supplementary material for: Human commensal gut Proteobacteria withstand type VI secretion attacks through immunity protein-independent mechanisms
Source: Nat Commun. 2021 Oct 1;12:5751. doi: 10.1038/s41467-021-26041-0 (PMC8486750; doi:10.1038/s41467-021-26041-0)
Supplement: Supplementary file 6 — Supplementary data file 3 [file 41467_2021_26041_MOESM6_ESM.xlsx]

## Sheet: Supp data S3
Contig	Beginning	End	Strand	GeneType	Id	GeneId	PfamID	KEGG_EC	Description
CNTG_00001	525	1367	C	CDS	ENAE001.0001.d01_000030	purU	P37051	3.5.1.10	Formyltetrahydrofolate deformylase
CNTG_00001	1983	2894	D	CDS	ENAE001.0001.d01_000050	enae001.0001_00005	P9WIY9	NA	putative NTE family protein
CNTG_00001	2986	3999	D	CDS	ENAE001.0001.d01_000060	rssB	P0AEV1	NA	Regulator of RpoS
CNTG_00001	4304	5212	D	CDS	ENAE001.0001.d01_000070	galU	P0AEP6	2.7.7.9	UTP--glucose-1-phosphate uridylyltransferase
CNTG_00001	5373	5786	C	CDS	ENAE001.0001.d01_000080	hns	P0DOA5	NA	DNA-binding protein H-NS
CNTG_00001	6685	7314	D	CDS	ENAE001.0001.d01_000090	tdk	Q9PPP5	2.7.1.21	Thymidine kinase
CNTG_00001	7443	10112	C	CDS	ENAE001.0001.d01_000100	adhE_1	P0A9Q7	NA	Aldehyde-alcohol dehydrogenase
CNTG_00001	10518	11255	D	CDS	ENAE001.0001.d01_000110	enae001.0001_00011	NA	NA	hypothetical protein
CNTG_00001	12018	13649	D	CDS	ENAE001.0001.d01_000120	oppA_1	P23843	NA	Periplasmic oligopeptide-binding protein
CNTG_00001	13737	14657	D	CDS	ENAE001.0001.d01_000130	oppB	P0AFH2	NA	Oligopeptide transport system permease protein OppB
CNTG_00001	15592	16587	D	CDS	ENAE001.0001.d01_000150	oppD_1	P76027	NA	Oligopeptide transport ATP-binding protein OppD
CNTG_00001	16584	17588	D	CDS	ENAE001.0001.d01_000160	btuD_1	NA	7.6.2.8	Vitamin B12 import ATP-binding protein BtuD
CNTG_00001	18532	18861	C	CDS	ENAE001.0001.d01_000180	enae001.0001_00018	P0A8L7	NA	hypothetical protein
CNTG_00001	18895	20355	C	CDS	ENAE001.0001.d01_000190	clsA	P0A6H8	2.7.8.-	Cardiolipin synthase A
CNTG_00001	20740	21036	C	CDS	ENAE001.0001.d01_000200	yciI	P0AB55	NA	Protein YciI
CNTG_00001	21995	22855	C	CDS	ENAE001.0001.d01_000220	enae001.0001_00022	Q3XZZ9	2.7.1.-	putative ketoamine kinase
CNTG_00001	23129	24061	C	CDS	ENAE001.0001.d01_000230	pfkB	P06999	2.7.1.11	ATP-dependent 6-phosphofructokinase isozyme 2
CNTG_00001	24416	25180	D	CDS	ENAE001.0001.d01_000240	enae001.0001_00024	NA	NA	hypothetical protein
CNTG_00001	26366	28294	D	CDS	ENAE001.0001.d01_000260	thrS	P0A8M3	6.1.1.3	Threonine--tRNA ligase
CNTG_00001	29901	30884	D	CDS	ENAE001.0001.d01_000300	pheS	P08312	6.1.1.20	Phenylalanine--tRNA ligase alpha subunit
CNTG_00001	30900	33287	D	CDS	ENAE001.0001.d01_000310	pheT	P07395	6.1.1.20	Phenylalanine--tRNA ligase beta subunit
CNTG_00001	33292	33591	D	CDS	ENAE001.0001.d01_000320	ihfA	P0A6X7	NA	Integration host factor subunit alpha
CNTG_00001	33617	34672	D	CDS	ENAE001.0001.d01_000330	btuC	P06609	NA	Vitamin B12 import system permease protein BtuC
CNTG_00001	36109	36573	D	CDS	ENAE001.0001.d01_000360	mepS_1	P0AFV4	3.4.-.-	Murein DD-endopeptidase MepS/Murein LD-carboxypeptidase
CNTG_00001	37627	39069	D	CDS	ENAE001.0001.d01_000380	selO	P77649	2.7.7.-	Protein adenylyltransferase SelO
CNTG_00001	39412	40458	C	CDS	ENAE001.0001.d01_000400	aroH	P00887	2.5.1.54	Phospho-2-dehydro-3-deoxyheptonate aldolase
CNTG_00001	47082	48203	C	CDS	ENAE001.0001.d01_000440	ydiK	P0AFS7	NA	Putative transport protein YdiK
CNTG_00001	48463	51519	D	CDS	ENAE001.0001.d01_000450	enae001.0001_00045	Q57252	NA	putative protein
CNTG_00001	51516	51929	D	CDS	ENAE001.0001.d01_000460	menI	P77781	3.1.2.28	1, 4-dihydroxy-2-naphthoyl-CoA hydrolase
CNTG_00001	68041	68409	D	CDS	ENAE001.0001.d01_000610	sufA	P77667	NA	Protein SufA
CNTG_00001	68420	69907	D	CDS	ENAE001.0001.d01_000620	sufB	P77522	NA	FeS cluster assembly protein SufB
CNTG_00001	69974	70720	D	CDS	ENAE001.0001.d01_000630	sufC	P77499	NA	putative ATP-dependent transporter SufC
CNTG_00001	71966	73186	D	CDS	ENAE001.0001.d01_000650	sufS	P77444	2.8.1.7	Cysteine desulfurase
CNTG_00001	73200	73619	D	CDS	ENAE001.0001.d01_000660	sufE	Q8ZPQ1	NA	Cysteine desulfuration protein SufE
CNTG_00001	75115	75351	C	CDS	ENAE001.0001.d01_000690	lpp1_2	E8XH70	NA	Major outer membrane lipoprotein Lpp 1
CNTG_00001	75662	77074	C	CDS	ENAE001.0001.d01_000700	pykF	P0AD61	2.7.1.40	Pyruvate kinase I
CNTG_00001	77542	77757	D	CDS	ENAE001.0001.d01_000710	fumD	P0ACX5	4.2.1.2	Fumarase D
CNTG_00001	159823	161274	C	CDS	ENAE001.0001.d01_001430	uxaB	P0A6L7	1.1.1.58	Altronate oxidoreductase
CNTG_00001	162089	162442	C	CDS	ENAE001.0001.d01_001450	enae001.0001_00145	NA	NA	hypothetical protein
CNTG_00001	162442	163368	C	CDS	ENAE001.0001.d01_001460	glsA2	P0A6W0	3.5.1.2	Glutaminase 2
CNTG_00001	163437	164858	C	CDS	ENAE001.0001.d01_001470	sad_1	P76149	1.2.1.16	Succinate semialdehyde dehydrogenase [NAD(P)+] Sad
CNTG_00001	164927	165808	D	CDS	ENAE001.0001.d01_001480	gltR	P94501	NA	HTH-type transcriptional regulator GltR
CNTG_00001	175964	177163	D	CDS	ENAE001.0001.d01_001590	sotB_1	P31122	NA	Sugar efflux transporter
CNTG_00001	177252	177920	C	CDS	ENAE001.0001.d01_001600	enae001.0001_00160	P0AEY1	NA	hypothetical protein
CNTG_00001	178150	178584	D	CDS	ENAE001.0001.d01_001610	marR	P27245	NA	Multiple antibiotic resistance protein MarR
CNTG_00001	178605	178988	D	CDS	ENAE001.0001.d01_001620	marA	P0ACH5	NA	Multiple antibiotic resistance protein MarA
CNTG_00001	180360	181550	D	CDS	ENAE001.0001.d01_001650	mdrP	A0A1C7E424	NA	Na(+), Li(+), K(+)/H(+) antiporter
CNTG_00001	187703	188452	D	CDS	ENAE001.0001.d01_001730	ydfG	P39831	1.1.1.381	NADP-dependent 3-hydroxy acid dehydrogenase YdfG
CNTG_00001	188545	189231	D	CDS	ENAE001.0001.d01_001740	rspR	P0ACM2	NA	HTH-type transcriptional repressor RspR
CNTG_00001	190045	191505	C	CDS	ENAE001.0001.d01_001760	por_1	P80354	1.1.1.-	Polyol:NADP oxidoreductase
CNTG_00001	194687	195901	C	CDS	ENAE001.0001.d01_001790	rspA	P38104	NA	Starvation-sensing protein RspA
CNTG_00001	201596	201922	C	CDS	ENAE001.0001.d01_001810	enae001.0001_00181	P76169	NA	hypothetical protein
CNTG_00001	206153	206770	D	CDS	ENAE001.0001.d01_001860	dmsB_1	P18776	NA	Anaerobic dimethyl sulfoxide reductase chain B
CNTG_00001	208298	209593	D	CDS	ENAE001.0001.d01_001890	clcB	P76175	NA	Voltage-gated ClC-type chloride channel ClcB
CNTG_00001	209546	210241	C	CDS	ENAE001.0001.d01_001900	bioD1_1	P13000	6.3.3.3	ATP-dependent dethiobiotin synthetase BioD 1
CNTG_00001	210373	211590	C	CDS	ENAE001.0001.d01_001910	mlc	P50456	NA	Protein mlc
CNTG_00001	211701	212618	C	CDS	ENAE001.0001.d01_001920	benM_1	O68014	NA	HTH-type transcriptional regulator BenM
CNTG_00001	212721	213971	D	CDS	ENAE001.0001.d01_001930	ynfM	P43531	NA	Inner membrane transport protein YnfM
CNTG_00001	216177	217001	D	CDS	ENAE001.0001.d01_001950	enae001.0001_00195	NA	NA	hypothetical protein
CNTG_00001	217038	217367	C	CDS	ENAE001.0001.d01_001960	mdtI	P69210	NA	Spermidine export protein MdtI
CNTG_00001	217354	217728	C	CDS	ENAE001.0001.d01_001970	mdtJ_1	P69212	NA	Spermidine export protein MdtJ
CNTG_00001	218132	219163	D	CDS	ENAE001.0001.d01_001980	tqsA	P0AFS5	NA	AI-2 transport protein TqsA
CNTG_00001	219891	221543	C	CDS	ENAE001.0001.d01_002010	prr	P77674	1.2.1.19	Gamma-aminobutyraldehyde dehydrogenase
CNTG_00001	221594	223006	C	CDS	ENAE001.0001.d01_002020	lysN_1	Q72LL6	2.6.1.39	2-aminoadipate transaminase
CNTG_00001	225190	225378	C	CDS	ENAE001.0001.d01_002060	enae001.0001_00206	NA	NA	hypothetical protein
CNTG_00001	225516	226904	C	CDS	ENAE001.0001.d01_002070	pntB	P0AB67	7.1.1.1	NAD(P) transhydrogenase subunit beta
CNTG_00001	226915	228444	C	CDS	ENAE001.0001.d01_002080	pntA	P07001	7.1.1.1	NAD(P) transhydrogenase subunit alpha
CNTG_00001	228967	229917	D	CDS	ENAE001.0001.d01_002090	ydgH	P76177	NA	Protein YdgH
CNTG_00001	230232	231614	D	CDS	ENAE001.0001.d01_002100	ydgI	P0AAE5	NA	Putative arginine/ornithine antiporter
CNTG_00001	232358	232693	C	CDS	ENAE001.0001.d01_002120	ydgC	P0ACX0	NA	Inner membrane protein YdgC
CNTG_00001	242191	243492	D	CDS	ENAE001.0001.d01_002230	rstB	P18392	2.7.13.3	Sensor protein RstB
CNTG_00001	247862	249040	D	CDS	ENAE001.0001.d01_002270	manA	P00946	5.3.1.8	Mannose-6-phosphate isomerase
CNTG_00001	250699	251727	C	CDS	ENAE001.0001.d01_002290	malI_1	P18811	NA	Maltose regulon regulatory protein MalI
CNTG_00001	253563	254735	D	CDS	ENAE001.0001.d01_002310	malY	P23256	NA	Protein MalY
CNTG_00001	254874	255875	D	CDS	ENAE001.0001.d01_002320	add	Q8ZPL9	3.5.4.4	Adenosine deaminase
CNTG_00001	259195	259410	D	CDS	ENAE001.0001.d01_002350	cnu	P64467	NA	OriC-binding nucleoid-associated protein
CNTG_00001	260009	260590	D	CDS	ENAE001.0001.d01_002370	rsxA	P0A766	7.-.-.-	Ion-translocating oxidoreductase complex subunit A
CNTG_00001	260590	261165	D	CDS	ENAE001.0001.d01_002380	rsxB	P77223	7.-.-.-	Ion-translocating oxidoreductase complex subunit B
CNTG_00001	263378	264430	D	CDS	ENAE001.0001.d01_002400	rsxD	P76182	7.-.-.-	Ion-translocating oxidoreductase complex subunit D
CNTG_00001	264440	265060	D	CDS	ENAE001.0001.d01_002410	rsxG	P77285	7.-.-.-	Ion-translocating oxidoreductase complex subunit G
CNTG_00001	265064	265759	D	CDS	ENAE001.0001.d01_002420	rsxE	P77179	7.-.-.-	Ion-translocating oxidoreductase complex subunit E
CNTG_00001	265759	266394	D	CDS	ENAE001.0001.d01_002430	nth	P0AB83	4.2.99.18	Endonuclease III
CNTG_00001	266988	268493	D	CDS	ENAE001.0001.d01_002440	dtpA	Q8ZPM6	NA	Dipeptide and tripeptide permease A
CNTG_00001	268641	269246	D	CDS	ENAE001.0001.d01_002450	gstA	P0A9D2	2.5.1.18	Glutathione S-transferase GstA
CNTG_00001	270370	271644	C	CDS	ENAE001.0001.d01_002470	tyrS	P0AGJ9	6.1.1.1	Tyrosine--tRNA ligase
CNTG_00001	271770	272426	C	CDS	ENAE001.0001.d01_002480	pdxH	P0AFI7	1.4.3.5	Pyridoxine/pyridoxamine 5'-phosphate oxidase
CNTG_00001	272484	272807	C	CDS	ENAE001.0001.d01_002490	mliC	P28224	NA	Membrane-bound lysozyme inhibitor of C-type lysozyme
CNTG_00001	272899	274023	C	CDS	ENAE001.0001.d01_002500	anmK	P77570	2.7.1.170	Anhydro-N-acetylmuramic acid kinase
CNTG_00001	274290	274757	D	CDS	ENAE001.0001.d01_002510	slyB	P0A1X0	NA	Outer membrane lipoprotein SlyB
CNTG_00001	276361	276795	C	CDS	ENAE001.0001.d01_002530	slyA_2	P40676	NA	Transcriptional regulator SlyA
CNTG_00001	278100	280124	D	CDS	ENAE001.0001.d01_002560	aaeB_1	NA	NA	p-hydroxybenzoic acid efflux pump subunit AaeB
CNTG_00001	280167	281063	C	CDS	ENAE001.0001.d01_002570	ydhF	P76187	1.-.-.-	Oxidoreductase YdhF
CNTG_00001	281495	282091	D	CDS	ENAE001.0001.d01_002580	nemR	P67430	NA	HTH-type transcriptional repressor NemR
CNTG_00001	282148	283245	D	CDS	ENAE001.0001.d01_002590	nemA_1	P77258	1.3.1.-	N-ethylmaleimide reductase
CNTG_00001	283317	283724	D	CDS	ENAE001.0001.d01_002600	gloA	P0AC81	4.4.1.5	Lactoylglutathione lyase
CNTG_00001	283829	284476	D	CDS	ENAE001.0001.d01_002610	rnt	P30014	3.1.13.-	Ribonuclease T
CNTG_00001	284624	284968	C	CDS	ENAE001.0001.d01_002620	grxD	P0AC69	NA	Glutaredoxin 4
CNTG_00001	286262	286843	D	CDS	ENAE001.0001.d01_002640	sodB	P0AGD3	1.15.1.1	Superoxide dismutase [Fe]
CNTG_00001	286919	288085	C	CDS	ENAE001.0001.d01_002650	ydhP_1	P77389	NA	Inner membrane transport protein YdhP
CNTG_00001	288624	289649	D	CDS	ENAE001.0001.d01_002660	purR	P0ACP7	NA	HTH-type transcriptional repressor PurR
CNTG_00001	289667	290578	C	CDS	ENAE001.0001.d01_002670	yahB	P77700	NA	putative HTH-type transcriptional regulator YahB
CNTG_00001	290690	291883	D	CDS	ENAE001.0001.d01_002680	ydhC	P37597	NA	Inner membrane transport protein YdhC
CNTG_00001	292181	293329	D	CDS	ENAE001.0001.d01_002690	cfa_2	P0A9H7	2.1.1.79	Cyclopropane-fatty-acyl-phospholipid synthase
CNTG_00001	293398	294036	C	CDS	ENAE001.0001.d01_002700	ribC	P0AFU8	2.5.1.9	Riboflavin synthase
CNTG_00001	294414	295787	D	CDS	ENAE001.0001.d01_002710	mdtK	P37340	NA	Multidrug resistance protein MdtK
CNTG_00001	311285	311542	C	CDS	ENAE001.0001.d01_002880	bhsA_1	P0AB40	NA	Multiple stress resistance protein BhsA
CNTG_00001	312482	313018	C	CDS	ENAE001.0001.d01_002900	enae001.0001_00290	NA	NA	hypothetical protein
CNTG_00001	313263	314567	C	CDS	ENAE001.0001.d01_002910	ndh	P00393	1.6.99.3	NADH dehydrogenase
CNTG_00001	314841	315383	C	CDS	ENAE001.0001.d01_002920	enae001.0001_00292	P0A8E1	NA	hypothetical protein
CNTG_00001	315422	316447	C	CDS	ENAE001.0001.d01_002930	nagZ_1	P75949	3.2.1.52	Beta-hexosaminidase
CNTG_00001	317258	317905	C	CDS	ENAE001.0001.d01_002950	lpoB	P0AB38	NA	Penicillin-binding protein activator LpoB
CNTG_00001	318297	318653	C	CDS	ENAE001.0001.d01_002970	hinT	P0ACE7	3.9.1.-	Purine nucleoside phosphoramidase
CNTG_00001	319117	319308	C	CDS	ENAE001.0001.d01_002990	enae001.0001_00299	NA	NA	hypothetical protein
CNTG_00001	322258	323247	D	CDS	ENAE001.0001.d01_003010	ldhA	P52643	1.1.1.28	D-lactate dehydrogenase
CNTG_00001	324356	327883	D	CDS	ENAE001.0001.d01_003040	nifJ	Q06879	1.2.7.-	Pyruvate-flavodoxin oxidoreductase
CNTG_00001	343436	345052	C	CDS	ENAE001.0001.d01_003200	mppA	P77348	NA	Periplasmic murein peptide-binding protein
CNTG_00001	345243	345962	D	CDS	ENAE001.0001.d01_003210	mpaA	P0ACV6	3.4.17.-	Murein peptide amidase A
CNTG_00001	345953	346918	C	CDS	ENAE001.0001.d01_003220	ycjG	P51981	5.1.1.20	L-Ala-D/L-Glu epimerase
CNTG_00001	347019	347525	D	CDS	ENAE001.0001.d01_003230	tpx	P0A862	1.11.1.15	Thiol peroxidase
CNTG_00001	347576	349117	C	CDS	ENAE001.0001.d01_003240	tyrR	P07604	NA	Transcriptional regulatory protein TyrR
CNTG_00001	349405	350460	C	CDS	ENAE001.0001.d01_003250	enae001.0001_00325	P0A8R7	NA	hypothetical protein
CNTG_00001	350457	351854	C	CDS	ENAE001.0001.d01_003260	ycjX	P76046	NA	putative protein YcjX
CNTG_00001	352480	352704	C	CDS	ENAE001.0001.d01_003290	pspB	P0AFM9	NA	Phage shock protein B
CNTG_00001	352809	353477	C	CDS	ENAE001.0001.d01_003300	pspA	P0AFM6	NA	Phage shock protein A
CNTG_00001	353645	354613	D	CDS	ENAE001.0001.d01_003310	pspF	P37344	NA	Psp operon transcriptional activator
CNTG_00001	359770	361422	D	CDS	ENAE001.0001.d01_003350	sapA	P36634	NA	Peptide transport periplasmic protein SapA
CNTG_00001	361419	362384	D	CDS	ENAE001.0001.d01_003360	sapB	P0AGH3	NA	Putrescine export system permease protein SapB
CNTG_00001	362371	363261	D	CDS	ENAE001.0001.d01_003370	sapC	P0AGH5	NA	Putrescine export system permease protein SapC
CNTG_00001	363261	364253	D	CDS	ENAE001.0001.d01_003380	sapD	P36636	NA	Peptide transport system ATP-binding protein SapD
CNTG_00001	364255	365061	D	CDS	ENAE001.0001.d01_003390	sapF	P36638	NA	Peptide transport system ATP-binding protein SapF
CNTG_00001	365143	365931	D	CDS	ENAE001.0001.d01_003400	fabI	P16657	1.3.1.9	Enoyl-[acyl-carrier-protein] reductase [NADH] FabI
CNTG_00001	367659	369593	D	CDS	ENAE001.0001.d01_003420	rnb	P30850	3.1.13.1	Exoribonuclease 2
CNTG_00001	372096	372845	D	CDS	ENAE001.0001.d01_003450	srlR_1	P15082	NA	Glucitol operon repressor
CNTG_00001	373141	373359	D	CDS	ENAE001.0001.d01_003460	osmB	P0ADA7	NA	Osmotically-inducible lipoprotein B
CNTG_00001	373588	373914	C	CDS	ENAE001.0001.d01_003470	yciH	P08245	NA	putative protein YciH
CNTG_00001	373914	374648	C	CDS	ENAE001.0001.d01_003480	pyrF	P08244	4.1.1.23	Orotidine 5'-phosphate decarboxylase
CNTG_00001	374797	375966	C	CDS	ENAE001.0001.d01_003490	lapB	P0AB58	NA	Lipopolysaccharide assembly protein B
CNTG_00001	375973	376281	C	CDS	ENAE001.0001.d01_003500	lapA	P0ACV4	NA	Lipopolysaccharide assembly protein A
CNTG_00001	377344	377934	D	CDS	ENAE001.0001.d01_003520	ribA	P0A7I7	3.5.4.25	GTP cyclohydrolase-2
CNTG_00001	389521	392196	C	CDS	ENAE001.0001.d01_003650	acnA	P25516	4.2.1.3	Aconitate hydratase A
CNTG_00001	393027	394001	C	CDS	ENAE001.0001.d01_003680	cysB	P45600	NA	HTH-type transcriptional regulator CysB
CNTG_00001	394181	396778	C	CDS	ENAE001.0001.d01_003690	topA_1	P06612	5.6.2.1	DNA topoisomerase 1
CNTG_00001	397173	397424	D	CDS	ENAE001.0001.d01_003710	yciN	P0AB64	NA	Protein YciN
CNTG_00001	397506	398552	C	CDS	ENAE001.0001.d01_003720	sohB	P0AG14	3.4.21.-	putative protease SohB
CNTG_00001	398806	399567	D	CDS	ENAE001.0001.d01_003730	yciK	P31808	1.-.-.-	putative oxidoreductase YciK
CNTG_00001	399564	400154	D	CDS	ENAE001.0001.d01_003740	btuR	P31570	2.5.1.17	Corrinoid adenosyltransferase
CNTG_00001	405034	405939	C	CDS	ENAE001.0001.d01_003780	rluB	P37765	5.4.99.22	Ribosomal large subunit pseudouridine synthase B
CNTG_00001	406231	406851	C	CDS	ENAE001.0001.d01_003790	yciO	P0AFR4	NA	putative protein YciO
CNTG_00001	406848	407753	C	CDS	ENAE001.0001.d01_003800	yciV	P77766	3.1.13.-	5'-3' exoribonuclease
CNTG_00001	408023	409585	D	CDS	ENAE001.0001.d01_003810	trpE	P00898	4.1.3.27	Anthranilate synthase component 1
CNTG_00001	409585	411180	D	CDS	ENAE001.0001.d01_003820	trpGD	P00904	NA	Bifunctional protein TrpGD
CNTG_00001	412552	413745	D	CDS	ENAE001.0001.d01_003840	trpB	P0A2K1	4.2.1.20	Tryptophan synthase beta chain
CNTG_00001	413745	414554	D	CDS	ENAE001.0001.d01_003850	trpA	P00930	4.2.1.20	Tryptophan synthase alpha chain
CNTG_00001	420443	421186	D	CDS	ENAE001.0001.d01_003920	enae001.0001_00392	P21365	NA	hypothetical protein
CNTG_00001	421234	421773	D	CDS	ENAE001.0001.d01_003930	yciB	P0A710	NA	putative intracellular septation protein A
CNTG_00001	421789	422187	D	CDS	ENAE001.0001.d01_003940	enae001.0001_00394	P44886	3.1.2.-	putative acyl-CoA thioester hydrolase
CNTG_00001	422223	422759	C	CDS	ENAE001.0001.d01_003950	enae001.0001_00395	NA	NA	hypothetical protein
CNTG_00001	422893	423561	D	CDS	ENAE001.0001.d01_003960	hxpB	P77247	3.1.3.68	Hexitol phosphatase B
CNTG_00001	424555	425157	D	CDS	ENAE001.0001.d01_003980	ydjM	P64481	NA	Inner membrane protein YdjM
CNTG_00001	425335	426726	D	CDS	ENAE001.0001.d01_003990	tcyP_2	P54596	NA	L-cystine uptake protein TcyP
CNTG_00001	427175	427930	C	CDS	ENAE001.0001.d01_004010	chbG	P37794	3.5.1.105	Chitooligosaccharide deacetylase ChbG
CNTG_00001	427942	429288	C	CDS	ENAE001.0001.d01_004020	chbF	P17411	3.2.1.86	6-phospho-beta-glucosidase
CNTG_00001	429395	430219	C	CDS	ENAE001.0001.d01_004030	chbR	P17410	NA	HTH-type transcriptional regulator ChbR
CNTG_00001	430245	430592	C	CDS	ENAE001.0001.d01_004040	chbA_1	P69791	NA	PTS system N, N'-diacetylchitobiose-specific EIIA component
CNTG_00001	430649	432007	C	CDS	ENAE001.0001.d01_004050	chbC_1	P17334	NA	PTS system N, N'-diacetylchitobiose-specific EIIC component
CNTG_00001	432089	432409	C	CDS	ENAE001.0001.d01_004060	chbB	P69795	2.7.1.196	PTS system N, N'-diacetylchitobiose-specific EIIB component
CNTG_00001	432695	433036	C	CDS	ENAE001.0001.d01_004070	osmE	P0ADB1	NA	Osmotically-inducible putative lipoprotein OsmE
CNTG_00001	433253	434080	D	CDS	ENAE001.0001.d01_004080	nadE	Q8ZPU5	6.3.1.5	NH(3)-dependent NAD(+) synthetase
CNTG_00001	435968	437293	C	CDS	ENAE001.0001.d01_004110	astB	P76216	3.5.3.23	N-succinylarginine dihydrolase
CNTG_00001	437290	438768	C	CDS	ENAE001.0001.d01_004120	astD	P76217	1.2.1.71	N-succinylglutamate 5-semialdehyde dehydrogenase
CNTG_00001	438765	439799	C	CDS	ENAE001.0001.d01_004130	astA	P0AE37	2.3.1.109	Arginine N-succinyltransferase
CNTG_00001	439796	441016	C	CDS	ENAE001.0001.d01_004140	astC	P77581	2.6.1.81	Succinylornithine transaminase
CNTG_00001	441465	442268	D	CDS	ENAE001.0001.d01_004150	xthA	P09030	3.1.11.2	Exodeoxyribonuclease III
CNTG_00001	451776	453119	D	CDS	ENAE001.0001.d01_004280	gdhA	P00370	1.4.1.4	NADP-specific glutamate dehydrogenase
CNTG_00001	453241	455175	C	CDS	ENAE001.0001.d01_004290	topB	P14294	5.6.2.1	DNA topoisomerase 3
CNTG_00001	455180	456223	C	CDS	ENAE001.0001.d01_004300	selD	P16456	2.7.9.3	Selenide, water dikinase
CNTG_00001	456353	456904	C	CDS	ENAE001.0001.d01_004310	ydjA	P0ACY1	1.-.-.-	Putative NAD(P)H nitroreductase YdjA
CNTG_00001	457066	458922	D	CDS	ENAE001.0001.d01_004320	sppA	P08395	3.4.21.-	Protease 4
CNTG_00001	458980	459996	D	CDS	ENAE001.0001.d01_004330	ansA	P0A962	3.5.1.1	L-asparaginase 1
CNTG_00001	460006	460647	D	CDS	ENAE001.0001.d01_004340	pncA	P21369	3.5.1.19	Nicotinamidase
CNTG_00001	468914	469192	C	CDS	ENAE001.0001.d01_004400	enae001.0001_00440	NA	NA	hypothetical protein
CNTG_00001	469236	469649	C	CDS	ENAE001.0001.d01_004410	msrB	P0A746	1.8.4.12	Peptide methionine sulfoxide reductase MsrB
CNTG_00001	469989	470984	D	CDS	ENAE001.0001.d01_004420	gapA	P0A9B2	1.2.1.12	Glyceraldehyde-3-phosphate dehydrogenase A
CNTG_00001	471068	471952	D	CDS	ENAE001.0001.d01_004430	yeaD	Q8ZPV9	5.1.3.15	Putative glucose-6-phosphate 1-epimerase
CNTG_00001	474214	476148	D	CDS	ENAE001.0001.d01_004460	enae001.0001_00446	NA	NA	hypothetical protein
CNTG_00001	476272	477555	D	CDS	ENAE001.0001.d01_004470	enae001.0001_00447	P45742	NA	hypothetical protein
CNTG_00001	481031	481477	D	CDS	ENAE001.0001.d01_004510	enae001.0001_00451	NA	NA	hypothetical protein
CNTG_00001	482352	483533	D	CDS	ENAE001.0001.d01_004530	nimT	P76242	NA	2-nitroimidazole transporter
CNTG_00001	541987	543237	C	CDS	ENAE001.0001.d01_005300	icd	P08200	1.1.1.42	Isocitrate dehydrogenase [NADP]
CNTG_00001	543452	544099	D	CDS	ENAE001.0001.d01_005310	rluE	P75966	5.4.99.20	Ribosomal large subunit pseudouridine synthase E
CNTG_00001	544229	544690	D	CDS	ENAE001.0001.d01_005320	nudJ	P0AEI6	3.6.1.-	Phosphatase NudJ
CNTG_00001	544744	545853	D	CDS	ENAE001.0001.d01_005330	mnmA	P25745	2.8.1.13	tRNA-specific 2-thiouridylase MnmA
CNTG_00001	545942	546583	D	CDS	ENAE001.0001.d01_005340	hflD	P25746	NA	High frequency lysogenization protein HflD
CNTG_00001	546587	547957	D	CDS	ENAE001.0001.d01_005350	purB	P0AB89	4.3.2.2	Adenylosuccinate lyase
CNTG_00001	548082	548756	D	CDS	ENAE001.0001.d01_005360	phoP	P0DM78	NA	Virulence transcriptional regulatory protein PhoP
CNTG_00001	548753	550216	D	CDS	ENAE001.0001.d01_005370	phoQ	P0DM80	2.7.13.3	Virulence sensor histidine kinase PhoQ
CNTG_00001	550294	551415	D	CDS	ENAE001.0001.d01_005380	roxA_1	P27431	1.14.11.47	50S ribosomal protein L16 3-hydroxylase
CNTG_00001	551581	552810	C	CDS	ENAE001.0001.d01_005390	pepT	P29745	3.4.11.4	Peptidase T
CNTG_00001	553079	554215	D	CDS	ENAE001.0001.d01_005400	potA_1	P69874	7.6.2.11	Spermidine/putrescine import ATP-binding protein PotA
CNTG_00001	554199	555056	D	CDS	ENAE001.0001.d01_005410	potB	P0AFK4	NA	Spermidine/putrescine transport system permease protein PotB
CNTG_00001	555053	555844	D	CDS	ENAE001.0001.d01_005420	ydcV_1	P0AFR9	NA	Inner membrane ABC transporter permease protein YdcV
CNTG_00001	555861	556907	D	CDS	ENAE001.0001.d01_005430	potD	P0AFK9	NA	Spermidine/putrescine-binding periplasmic protein
CNTG_00001	557007	557831	C	CDS	ENAE001.0001.d01_005440	cobB	P0A2F2	2.3.1.286	NAD-dependent protein deacylase
CNTG_00001	558816	560060	C	CDS	ENAE001.0001.d01_005460	lolE	P75958	NA	Lipoprotein-releasing system transmembrane protein LolE
CNTG_00001	560060	560761	C	CDS	ENAE001.0001.d01_005470	lolD	P75957	3.6.3.-	Lipoprotein-releasing system ATP-binding protein LolD
CNTG_00001	560754	561953	C	CDS	ENAE001.0001.d01_005480	lolC	P0ADC3	NA	Lipoprotein-releasing system transmembrane protein LolC
CNTG_00001	567264	570710	D	CDS	ENAE001.0001.d01_005550	mfd	P30958	3.6.4.-	Transcription-repair-coupling factor
CNTG_00001	573423	574856	C	CDS	ENAE001.0001.d01_005570	ptsG_1	P69786	NA	PTS system glucose-specific EIICB component
CNTG_00001	575157	575951	C	CDS	ENAE001.0001.d01_005580	ycfH	P0AFQ7	3.1.-.-	putative metal-dependent hydrolase YcfH
CNTG_00001	576963	577604	C	CDS	ENAE001.0001.d01_005600	tmk	P0A720	2.7.4.9	Thymidylate kinase
CNTG_00001	577594	578616	C	CDS	ENAE001.0001.d01_005610	mltG	P28306	4.2.2.-	Endolytic murein transglycosylase
CNTG_00001	579569	580810	C	CDS	ENAE001.0001.d01_005630	fabF	P0AAI5	2.3.1.179	3-oxoacyl-[acyl-carrier-protein] synthase 2
CNTG_00001	581346	582080	C	CDS	ENAE001.0001.d01_005650	fabG_1	P0AEK2	1.1.1.100	3-oxoacyl-[acyl-carrier-protein] reductase FabG
CNTG_00001	582092	583021	C	CDS	ENAE001.0001.d01_005660	fabD_1	O85140	2.3.1.39	Malonyl CoA-acyl carrier protein transacylase
CNTG_00001	583039	583992	C	CDS	ENAE001.0001.d01_005670	fabH	P0A6R0	2.3.1.180	3-oxoacyl-[acyl-carrier-protein] synthase 3
CNTG_00001	585229	585399	C	CDS	ENAE001.0001.d01_005690	rpmF	P0A7N4	NA	50S ribosomal protein L32
CNTG_00001	585416	585937	C	CDS	ENAE001.0001.d01_005700	yceD	P0AB28	NA	Large ribosomal RNA subunit accumulation protein YceD
CNTG_00001	586080	586664	D	CDS	ENAE001.0001.d01_005710	yceF	P58627	3.6.1.-	7-methyl-GTP pyrophosphatase
CNTG_00001	588170	589123	C	CDS	ENAE001.0001.d01_005730	rluC	P0AA39	5.4.99.24	Ribosomal large subunit pseudouridine synthase C
CNTG_00001	607251	608786	C	CDS	ENAE001.0001.d01_005910	murJ	P37169	NA	putative lipid II flippase MurJ
CNTG_00001	609066	609989	C	CDS	ENAE001.0001.d01_005920	yceM	P37168	1.-.-.-	Putative oxidoreductase YceM
CNTG_00001	609995	610648	C	CDS	ENAE001.0001.d01_005930	enae001.0001_00593	P29217	NA	hypothetical protein
CNTG_00001	610659	611243	C	CDS	ENAE001.0001.d01_005940	rimJ	P0A948	2.3.1.267	[Ribosomal protein S5]-alanine N-acetyltransferase
CNTG_00001	611994	612554	D	CDS	ENAE001.0001.d01_005960	yceB	P0AB26	NA	putative lipoprotein YceB
CNTG_00001	612685	613731	D	CDS	ENAE001.0001.d01_005970	pyrC	A6T7D6	3.5.2.3	Dihydroorotase
CNTG_00001	613803	614048	D	CDS	ENAE001.0001.d01_005980	dinI_2	P0ABR1	NA	DNA damage-inducible protein I
CNTG_00001	614332	614586	D	CDS	ENAE001.0001.d01_005990	bssS	P0AB33	NA	Biofilm regulator BssS
CNTG_00001	615997	617058	C	CDS	ENAE001.0001.d01_006020	enae001.0001_00602	P24188	NA	hypothetical protein
CNTG_00001	617287	618207	D	CDS	ENAE001.0001.d01_006030	lpxL	P0ACV0	2.3.1.241	Lipid A biosynthesis lauroyltransferase
CNTG_00001	618342	619559	D	CDS	ENAE001.0001.d01_006040	sbnD_1	Q2G1N0	NA	Staphyloferrin B transporter
CNTG_00001	627502	627993	C	CDS	ENAE001.0001.d01_006120	ycdZ	P75916	NA	Inner membrane protein YcdZ
CNTG_00001	628081	628632	C	CDS	ENAE001.0001.d01_006130	ycdY	P75915	NA	Chaperone protein YcdY
CNTG_00001	628652	629389	C	CDS	ENAE001.0001.d01_006140	ycdX	P75914	3.1.3.-	putative phosphatase YcdX
CNTG_00001	629456	630394	C	CDS	ENAE001.0001.d01_006150	ghrA	Q8ZQ30	1.1.1.79	Glyoxylate/hydroxypyruvate reductase A
CNTG_00002	2359	3828	C	CDS	ENAE001.0001.d01_006230	lysP	P25737	NA	Lysine-specific permease
CNTG_00002	4992	5858	C	CDS	ENAE001.0001.d01_006260	cysL	P39647	NA	HTH-type transcriptional regulator CysL
CNTG_00002	5977	7029	D	CDS	ENAE001.0001.d01_006270	enae001.0001_00627	P62723	NA	hypothetical protein
CNTG_00002	9862	10800	C	CDS	ENAE001.0001.d01_006300	lacC_1	P23391	2.7.1.144	Tagatose-6-phosphate kinase
CNTG_00002	10801	11931	C	CDS	ENAE001.0001.d01_006310	fruB	P69811	NA	Multiphosphoryl transfer protein
CNTG_00002	12293	13474	D	CDS	ENAE001.0001.d01_006320	setB	P33026	NA	Sugar efflux transporter B
CNTG_00002	13881	14453	D	CDS	ENAE001.0001.d01_006340	yeiP	P0A6N8	NA	Elongation factor P-like protein
CNTG_00002	14754	15944	C	CDS	ENAE001.0001.d01_006360	uxuA	P24215	4.2.1.8	Mannonate dehydratase
CNTG_00002	16152	17618	D	CDS	ENAE001.0001.d01_006370	por_2	P80354	1.1.1.-	Polyol:NADP oxidoreductase
CNTG_00002	17736	18713	D	CDS	ENAE001.0001.d01_006380	yeiR	P33030	3.6.-.-	Zinc-binding GTPase YeiR
CNTG_00002	19892	20464	D	CDS	ENAE001.0001.d01_006400	mepS_2	P0AFV4	3.4.-.-	Murein DD-endopeptidase MepS/Murein LD-carboxypeptidase
CNTG_00002	22193	24040	D	CDS	ENAE001.0001.d01_006420	enae001.0001_00642	NA	NA	hypothetical protein
CNTG_00002	24050	25138	D	CDS	ENAE001.0001.d01_006430	yejB	P0AFU0	NA	Inner membrane ABC transporter permease protein YejB
CNTG_00002	25140	26162	D	CDS	ENAE001.0001.d01_006440	yejE	P33915	NA	Inner membrane ABC transporter permease protein YejE
CNTG_00002	26164	27753	D	CDS	ENAE001.0001.d01_006450	yejF	P33916	NA	putative ABC transporter ATP-binding protein YejF
CNTG_00002	27757	28098	C	CDS	ENAE001.0001.d01_006460	yejG	P0AD21	NA	putative protein YejG
CNTG_00002	28411	29607	C	CDS	ENAE001.0001.d01_006470	bcr_1	P28246	NA	Bicyclomycin resistance protein
CNTG_00002	29627	30334	C	CDS	ENAE001.0001.d01_006480	rsuA	P0AA43	5.4.99.19	Ribosomal small subunit pseudouridine synthase A
CNTG_00002	30487	32244	D	CDS	ENAE001.0001.d01_006490	radD	P33919	3.6.4.12	Putative DNA repair helicase RadD
CNTG_00002	33978	34262	D	CDS	ENAE001.0001.d01_006520	rplY	P68919	NA	50S ribosomal protein L25
CNTG_00002	34365	35372	C	CDS	ENAE001.0001.d01_006530	yejK	P33920	NA	Nucleoid-associated protein YejK
CNTG_00002	35555	35782	D	CDS	ENAE001.0001.d01_006540	enae001.0001_00654	P0AD24	NA	hypothetical protein
CNTG_00002	35801	37555	D	CDS	ENAE001.0001.d01_006550	yejM	P40709	NA	Inner membrane protein YejM
CNTG_00002	42538	43029	D	CDS	ENAE001.0001.d01_006620	eco	P23827	NA	Ecotin
CNTG_00002	48024	49667	C	CDS	ENAE001.0001.d01_006660	yojI	P33941	NA	ABC transporter ATP-binding/permease protein YojI
CNTG_00002	51523	52575	C	CDS	ENAE001.0001.d01_006690	apbE_1	P41780	2.7.1.180	FAD:protein FMN transferase
CNTG_00002	52678	53802	C	CDS	ENAE001.0001.d01_006700	ompC	Q48473	NA	Outer membrane porin C
CNTG_00002	54635	57310	D	CDS	ENAE001.0001.d01_006710	rcsD	P39838	2.7.2.-	Phosphotransferase RcsD
CNTG_00002	57326	57976	D	CDS	ENAE001.0001.d01_006720	rcsB	P0DMC8	NA	Transcriptional regulatory protein RcsB
CNTG_00002	58301	61147	C	CDS	ENAE001.0001.d01_006730	rcsC	P0DMC5	2.7.13.3	Sensor histidine kinase RcsC
CNTG_00002	61402	64038	C	CDS	ENAE001.0001.d01_006740	gyrA	P37411	5.6.2.2	DNA gyrase subunit A
CNTG_00002	64198	64926	D	CDS	ENAE001.0001.d01_006750	ubiG	P17993	2.1.1.222	Ubiquinone biosynthesis O-methyltransferase
CNTG_00002	65423	67708	D	CDS	ENAE001.0001.d01_006760	nrdA	P00452	1.17.4.1	Ribonucleoside-diphosphate reductase 1 subunit alpha
CNTG_00002	67821	68951	D	CDS	ENAE001.0001.d01_006770	nrdB	P69924	1.17.4.1	Ribonucleoside-diphosphate reductase 1 subunit beta
CNTG_00002	68951	69205	D	CDS	ENAE001.0001.d01_006780	enae001.0001_00678	NA	1.14.13.239	Carnitine monooxygenase reductase subunit
CNTG_00002	71591	73219	D	CDS	ENAE001.0001.d01_006810	glpA	P0A9C0	1.1.5.3	Anaerobic glycerol-3-phosphate dehydrogenase subunit A
CNTG_00002	74465	75673	D	CDS	ENAE001.0001.d01_006830	glpC	P0A996	NA	Anaerobic glycerol-3-phosphate dehydrogenase subunit C
CNTG_00002	75736	76932	C	CDS	ENAE001.0001.d01_006840	pncC_1	Q8EK32	3.5.1.42	Nicotinamide-nucleotide amidohydrolase PncC
CNTG_00002	77081	77623	C	CDS	ENAE001.0001.d01_006850	enae001.0001_00685	NA	NA	hypothetical protein
CNTG_00002	79158	80123	C	CDS	ENAE001.0001.d01_006870	menC	P58486	4.2.1.113	o-succinylbenzoate synthase
CNTG_00002	80123	80980	C	CDS	ENAE001.0001.d01_006880	menB	P0ABU0	4.1.3.36	1,4-dihydroxy-2-naphthoyl-CoA synthase
CNTG_00002	81753	83423	C	CDS	ENAE001.0001.d01_006900	menD	P17109	2.2.1.9	2-succinyl-5-enolpyruvyl-6-hydroxy-3-cyclohexene-1-carboxylate synthase
CNTG_00002	101434	102891	C	CDS	ENAE001.0001.d01_007060	nuoN	P0AFF0	7.1.1.-	NADH-quinone oxidoreductase subunit N
CNTG_00002	102898	104427	C	CDS	ENAE001.0001.d01_007070	nuoM	P0AFE8	7.1.1.-	NADH-quinone oxidoreductase subunit M
CNTG_00002	104528	106369	C	CDS	ENAE001.0001.d01_007080	nuoL	P33607	7.1.1.-	NADH-quinone oxidoreductase subunit L
CNTG_00002	106366	106668	C	CDS	ENAE001.0001.d01_007090	nuoK	P0AFE4	7.1.1.-	NADH-quinone oxidoreductase subunit K
CNTG_00002	106665	107219	C	CDS	ENAE001.0001.d01_007100	nuoJ	P0AFE0	7.1.1.-	NADH-quinone oxidoreductase subunit J
CNTG_00002	107231	107773	C	CDS	ENAE001.0001.d01_007110	nuoI	P0AFD6	7.1.1.-	NADH-quinone oxidoreductase subunit I
CNTG_00002	107788	108765	C	CDS	ENAE001.0001.d01_007120	nuoH	P0AFD4	7.1.1.-	NADH-quinone oxidoreductase subunit H
CNTG_00002	108762	111488	C	CDS	ENAE001.0001.d01_007130	nuoG	P33602	7.1.1.-	NADH-quinone oxidoreductase subunit G
CNTG_00002	111641	112978	C	CDS	ENAE001.0001.d01_007140	nuoF	P31979	7.1.1.-	NADH-quinone oxidoreductase subunit F
CNTG_00002	112978	113478	C	CDS	ENAE001.0001.d01_007150	nuoE	P0AFD1	7.1.1.-	NADH-quinone oxidoreductase subunit E
CNTG_00002	113481	115286	C	CDS	ENAE001.0001.d01_007160	nuoC	P33599	7.1.1.-	NADH-quinone oxidoreductase subunit C/D
CNTG_00002	115379	116053	C	CDS	ENAE001.0001.d01_007170	nuoB	P0AFC7	7.1.1.-	NADH-quinone oxidoreductase subunit B
CNTG_00002	116069	116431	C	CDS	ENAE001.0001.d01_007180	ndhC	NA	7.1.1.-	NAD(P)H-quinone oxidoreductase subunit 3, chloroplastic
CNTG_00002	118988	120205	D	CDS	ENAE001.0001.d01_007210	alaA	P0A959	2.6.1.2	Glutamate-pyruvate aminotransferase AlaA
CNTG_00002	120290	120895	D	CDS	ENAE001.0001.d01_007220	yfbR	P76491	3.1.3.89	5'-deoxynucleotidase YfbR
CNTG_00002	121027	122859	C	CDS	ENAE001.0001.d01_007230	enae001.0001_00723	NA	NA	hypothetical protein
CNTG_00002	123632	124126	C	CDS	ENAE001.0001.d01_007250	enae001.0001_00725	P0A8W8	NA	hypothetical protein
CNTG_00002	125001	126203	D	CDS	ENAE001.0001.d01_007270	ackA	P63411	2.7.2.1	Acetate kinase
CNTG_00002	126280	128424	D	CDS	ENAE001.0001.d01_007280	pta	P0A9M8	2.3.1.8	Phosphate acetyltransferase
CNTG_00002	129828	130373	C	CDS	ENAE001.0001.d01_007300	yfcD	P65556	3.6.-.-	putative Nudix hydrolase YfcD
CNTG_00002	130430	130981	C	CDS	ENAE001.0001.d01_007310	yfcE	P67095	3.1.4.-	Phosphodiesterase YfcE
CNTG_00002	131038	131682	C	CDS	ENAE001.0001.d01_007320	yfcF	P77544	2.5.1.18	Glutathione S-transferase YfcF
CNTG_00002	131930	132292	D	CDS	ENAE001.0001.d01_007330	folX	P0AC19	5.1.99.7	Dihydroneopterin triphosphate 2'-epimerase
CNTG_00002	132316	133218	D	CDS	ENAE001.0001.d01_007340	enae001.0001_00734	P9WGP7	NA	Epimerase family protein
CNTG_00002	134017	134790	C	CDS	ENAE001.0001.d01_007360	hisP	P07109	NA	Histidine transport ATP-binding protein HisP
CNTG_00002	134798	135514	C	CDS	ENAE001.0001.d01_007370	hisM	P0AEU3	NA	Histidine transport system permease protein HisM
CNTG_00002	135511	136197	C	CDS	ENAE001.0001.d01_007380	hisQ	P0A2I9	NA	Histidine transport system permease protein HisQ
CNTG_00002	136260	137132	C	CDS	ENAE001.0001.d01_007390	hisJ	P02910	NA	Histidine-binding periplasmic protein
CNTG_00002	137264	138046	C	CDS	ENAE001.0001.d01_007400	argT	P02911	NA	Lysine/arginine/ornithine-binding periplasmic protein
CNTG_00002	138339	138908	C	CDS	ENAE001.0001.d01_007410	ubiX	P0AG03	2.5.1.129	Flavin prenyltransferase UbiX
CNTG_00002	143788	145305	C	CDS	ENAE001.0001.d01_007450	purF	P0AG16	2.4.2.14	Amidophosphoribosyltransferase
CNTG_00002	145339	145827	C	CDS	ENAE001.0001.d01_007460	cvpA	P08550	NA	Colicin V production protein
CNTG_00002	146238	146921	C	CDS	ENAE001.0001.d01_007470	dedD	NA	NA	Cell division protein DedD
CNTG_00002	146911	148197	C	CDS	ENAE001.0001.d01_007480	folC	P08192	6.3.2.12	Dihydrofolate synthase/folylpolyglutamate synthase
CNTG_00002	148319	149233	C	CDS	ENAE001.0001.d01_007490	accD	P0A9Q5	2.1.3.15	Acetyl-coenzyme A carboxylase carboxyl transferase subunit beta
CNTG_00002	149430	150089	C	CDS	ENAE001.0001.d01_007500	dedA	P0ABP6	NA	Protein DedA
CNTG_00002	150115	150927	C	CDS	ENAE001.0001.d01_007510	truA	P07649	5.4.99.12	tRNA pseudouridine synthase A
CNTG_00002	150927	151940	C	CDS	ENAE001.0001.d01_007520	usg	P08390	NA	USG-1 protein
CNTG_00002	152004	153131	C	CDS	ENAE001.0001.d01_007530	pdxB	P60802	1.1.1.290	Erythronate-4-phosphate dehydrogenase
CNTG_00002	156674	157849	C	CDS	ENAE001.0001.d01_007570	yfcJ	P77549	NA	putative MFS-type transporter YfcJ
CNTG_00002	158057	159274	C	CDS	ENAE001.0001.d01_007580	fabB	P0A953	2.3.1.41	3-oxoacyl-[acyl-carrier-protein] synthase 1
CNTG_00002	159435	161435	D	CDS	ENAE001.0001.d01_007590	mnmC	Q8XCQ7	NA	tRNA 5-methylaminomethyl-2-thiouridine biosynthesis bifunctional protein MnmC
CNTG_00002	161783	162346	C	CDS	ENAE001.0001.d01_007610	epmC	P76938	1.14.-.-	Elongation factor P hydroxylase
CNTG_00002	162328	163137	C	CDS	ENAE001.0001.d01_007620	yfcA	P0AD30	NA	putative membrane transporter protein YfcA
CNTG_00002	163137	163961	C	CDS	ENAE001.0001.d01_007630	mepA	P0C0T5	3.4.24.-	Penicillin-insensitive murein endopeptidase
CNTG_00002	163964	165049	C	CDS	ENAE001.0001.d01_007640	aroC	P12008	4.2.3.5	Chorismate synthase
CNTG_00002	165093	166097	C	CDS	ENAE001.0001.d01_007650	prmB	P39199	2.1.1.298	50S ribosomal protein L3 glutamine methyltransferase
CNTG_00002	166189	166740	D	CDS	ENAE001.0001.d01_007660	smrA	P76053	3.1.-.-	putative DNA endonuclease SmrA
CNTG_00002	166925	167395	C	CDS	ENAE001.0001.d01_007670	sixA	P76502	3.1.3.-	Phosphohistidine phosphatase SixA
CNTG_00002	167585	169747	C	CDS	ENAE001.0001.d01_007680	fadJ	P77399	NA	Fatty acid oxidation complex subunit alpha
CNTG_00002	169747	171057	C	CDS	ENAE001.0001.d01_007690	fadI	P76503	2.3.1.16	3-ketoacyl-CoA thiolase FadI
CNTG_00002	171240	171524	C	CDS	ENAE001.0001.d01_007700	enae001.0001_00770	P32162	NA	hypothetical protein
CNTG_00002	171897	173213	D	CDS	ENAE001.0001.d01_007710	fadL	P10384	NA	Long-chain fatty acid transport protein
CNTG_00002	173278	174033	C	CDS	ENAE001.0001.d01_007720	mlaA	P43262	NA	Intermembrane phospholipid transport system lipoprotein MlaA
CNTG_00002	174323	175255	D	CDS	ENAE001.0001.d01_007730	yfdC	P37327	NA	Inner membrane protein YfdC
CNTG_00002	176877	177416	D	CDS	ENAE001.0001.d01_007760	enae001.0001_00776	NA	NA	hypothetical protein
CNTG_00002	179546	180769	C	CDS	ENAE001.0001.d01_007790	alaC	P77434	2.6.1.2	Glutamate-pyruvate aminotransferase AlaC
CNTG_00002	181210	182856	D	CDS	ENAE001.0001.d01_007800	ypdA	P0AA93	2.7.13.3	Sensor histidine kinase YpdA
CNTG_00002	182869	183606	D	CDS	ENAE001.0001.d01_007810	ypdB	P0AE39	NA	Transcriptional regulatory protein YpdB
CNTG_00002	185103	186068	C	CDS	ENAE001.0001.d01_007840	glk	P0A6V8	2.7.1.2	Glucokinase
CNTG_00002	186314	187552	D	CDS	ENAE001.0001.d01_007850	yfeO	NA	NA	Putative ion-transport protein YfeO
CNTG_00002	191165	192400	C	CDS	ENAE001.0001.d01_007890	mntH	P0A769	NA	Divalent metal cation transporter MntH
CNTG_00002	192738	193940	D	CDS	ENAE001.0001.d01_007900	nupC	P0AFF2	NA	Nucleoside permease NupC
CNTG_00002	197586	199001	C	CDS	ENAE001.0001.d01_007960	gltX	P04805	6.1.1.17	Glutamate--tRNA ligase
CNTG_00002	199924	200850	C	CDS	ENAE001.0001.d01_008000	cynR	P27111	NA	HTH-type transcriptional regulator CynR
CNTG_00002	200940	201935	D	CDS	ENAE001.0001.d01_008010	enae001.0001_00801	NA	NA	hypothetical protein
CNTG_00002	201932	202144	C	CDS	ENAE001.0001.d01_008020	enae001.0001_00802	NA	NA	hypothetical protein
CNTG_00002	202146	204161	C	CDS	ENAE001.0001.d01_008030	ligA	P15042	6.5.1.2	DNA ligase
CNTG_00002	205487	206248	D	CDS	ENAE001.0001.d01_008050	cysZ	P0A6J3	NA	Sulfate transporter CysZ
CNTG_00002	206505	207476	D	CDS	ENAE001.0001.d01_008060	cysK	P0ABK5	2.5.1.47	Cysteine synthase A
CNTG_00002	207860	208117	D	CDS	ENAE001.0001.d01_008070	ptsH	P0AA07	NA	Phosphocarrier protein HPr
CNTG_00002	208163	209890	D	CDS	ENAE001.0001.d01_008080	ptsI	P0A249	2.7.3.9	Phosphoenolpyruvate-protein phosphotransferase
CNTG_00002	209931	210440	D	CDS	ENAE001.0001.d01_008090	crr	P69783	NA	PTS system glucose-specific EIIA component
CNTG_00002	214281	215192	C	CDS	ENAE001.0001.d01_008150	cysM	P29848	2.5.1.47	Cysteine synthase B
CNTG_00002	215312	216406	C	CDS	ENAE001.0001.d01_008160	cysA_2	P16676	7.3.2.3	Sulfate/thiosulfate import ATP-binding protein CysA
CNTG_00002	216396	217271	C	CDS	ENAE001.0001.d01_008170	cysW	P0AEB0	NA	Sulfate transport system permease protein CysW
CNTG_00002	217271	218104	C	CDS	ENAE001.0001.d01_008180	cysT	P27367	NA	Sulfate transport system permease protein CysT
CNTG_00002	218104	219120	C	CDS	ENAE001.0001.d01_008190	cysP	P16700	NA	Thiosulfate-binding protein
CNTG_00002	219863	220762	C	CDS	ENAE001.0001.d01_008200	yfeX	P76536	1.11.1.-	Dye-decolorizing peroxidase YfeX
CNTG_00002	223559	223984	C	CDS	ENAE001.0001.d01_008260	ypeA	P63422	2.3.1.-	Acetyltransferase YpeA
CNTG_00002	224198	225067	D	CDS	ENAE001.0001.d01_008270	amiA	P36548	3.5.1.28	N-acetylmuramoyl-L-alanine amidase AmiA
CNTG_00002	225067	225966	D	CDS	ENAE001.0001.d01_008280	hemF	P36553	1.3.3.3	Oxygen-dependent coproporphyrinogen-III oxidase
CNTG_00002	226084	228363	C	CDS	ENAE001.0001.d01_008290	maeB	P76558	1.1.1.40	NADP-dependent malic enzyme
CNTG_00002	229802	230377	C	CDS	ENAE001.0001.d01_008310	nudK	P37128	3.6.1.-	GDP-mannose pyrophosphatase NudK
CNTG_00002	232746	235859	D	CDS	ENAE001.0001.d01_008330	acrB_1	P31224	NA	Multidrug efflux pump subunit AcrB
CNTG_00002	236796	237923	D	CDS	ENAE001.0001.d01_008350	dapE	Q8ZN75	3.5.1.18	Succinyl-diaminopimelate desuccinylase
CNTG_00002	237954	238154	D	CDS	ENAE001.0001.d01_008360	enae001.0001_00836	NA	NA	hypothetical protein
CNTG_00002	238293	238991	C	CDS	ENAE001.0001.d01_008370	enae001.0001_00837	NA	NA	hypothetical protein
CNTG_00002	241085	241954	C	CDS	ENAE001.0001.d01_008390	enae001.0001_00839	NA	NA	hypothetical protein
CNTG_00002	242213	242926	C	CDS	ENAE001.0001.d01_008400	purC	P0A7D7	6.3.2.6	Phosphoribosylaminoimidazole-succinocarboxamide synthase
CNTG_00002	243035	244069	C	CDS	ENAE001.0001.d01_008410	bamC	P0A903	NA	Outer membrane protein assembly factor BamC
CNTG_00002	244086	244964	C	CDS	ENAE001.0001.d01_008420	dapA_2	Q8ZN71	4.3.3.7	4-hydroxy-tetrahydrodipicolinate synthase
CNTG_00002	245119	245694	D	CDS	ENAE001.0001.d01_008430	gcvR	P0A9I3	NA	Glycine cleavage system transcriptional repressor
CNTG_00002	245691	246161	D	CDS	ENAE001.0001.d01_008440	bcp	P0AE52	1.11.1.15	Peroxiredoxin Bcp
CNTG_00002	246861	247934	C	CDS	ENAE001.0001.d01_008450	enae001.0001_00845	NA	NA	hypothetical protein
CNTG_00002	248151	249614	D	CDS	ENAE001.0001.d01_008460	bepA	P66948	3.4.-.-	Beta-barrel assembly-enhancing protease
CNTG_00002	249626	249985	D	CDS	ENAE001.0001.d01_008470	yfgD	P76569	NA	putative protein YfgD
CNTG_00002	254833	255510	C	CDS	ENAE001.0001.d01_008520	hda	P69931	NA	DnaA regulatory inactivator Hda
CNTG_00002	255630	256919	C	CDS	ENAE001.0001.d01_008530	uraA	P0AGM7	NA	Uracil permease
CNTG_00002	257005	257631	C	CDS	ENAE001.0001.d01_008540	upp	P0A8F0	2.4.2.9	Uracil phosphoribosyltransferase
CNTG_00002	257818	259248	C	CDS	ENAE001.0001.d01_008550	bglA_1	Q46829	3.2.1.86	6-phospho-beta-glucosidase BglA
CNTG_00002	260440	261477	D	CDS	ENAE001.0001.d01_008570	purM	P08178	6.3.3.1	Phosphoribosylformylglycinamidine cyclo-ligase
CNTG_00002	261478	262119	D	CDS	ENAE001.0001.d01_008580	purN	P08179	2.1.2.2	Phosphoribosylglycinamide formyltransferase
CNTG_00002	262371	264431	D	CDS	ENAE001.0001.d01_008600	ppk	P0A7B1	2.7.4.1	Polyphosphate kinase
CNTG_00002	271451	273028	C	CDS	ENAE001.0001.d01_008660	guaA	P04079	6.3.5.2	GMP synthase [glutamine-hydrolyzing]
CNTG_00002	273097	274563	C	CDS	ENAE001.0001.d01_008670	guaB	P0ADG7	1.1.1.205	Inosine-5'-monophosphate dehydrogenase
CNTG_00002	274724	276094	D	CDS	ENAE001.0001.d01_008680	xseA	P04994	3.1.11.6	Exodeoxyribonuclease 7 large subunit
CNTG_00002	291274	291519	C	CDS	ENAE001.0001.d01_008750	enae001.0001_00875	NA	NA	hypothetical protein
CNTG_00002	291627	293105	C	CDS	ENAE001.0001.d01_008760	der	Q9XCI8	NA	GTPase Der
CNTG_00002	293202	294380	C	CDS	ENAE001.0001.d01_008770	bamB	P77774	NA	Outer membrane protein assembly factor BamB
CNTG_00002	295045	296319	C	CDS	ENAE001.0001.d01_008790	hisS	P60906	6.1.1.21	Histidine--tRNA ligase
CNTG_00002	296411	297529	C	CDS	ENAE001.0001.d01_008800	ispG	P62620	1.17.7.3	4-hydroxy-3-methylbut-2-en-1-yl diphosphate synthase (flavodoxin)
CNTG_00002	297556	298560	C	CDS	ENAE001.0001.d01_008810	rodZ	P27434	NA	Cytoskeleton protein RodZ
CNTG_00002	298835	300004	C	CDS	ENAE001.0001.d01_008820	rlmN	P36979	2.1.1.192	Dual-specificity RNA methyltransferase RlmN
CNTG_00002	300177	300608	C	CDS	ENAE001.0001.d01_008830	ndk	P0A763	2.7.4.6	Nucleoside diphosphate kinase
CNTG_00002	300883	303201	C	CDS	ENAE001.0001.d01_008840	pbpC	P76577	NA	Penicillin-binding protein 1C
CNTG_00002	303203	308149	C	CDS	ENAE001.0001.d01_008850	yfhM	P76578	NA	Alpha-2-macroglobulin
CNTG_00002	308391	309236	D	CDS	ENAE001.0001.d01_008860	sseA	P31142	2.8.1.2	3-mercaptopyruvate sulfurtransferase
CNTG_00002	309344	310120	C	CDS	ENAE001.0001.d01_008870	enae001.0001_00887	NA	NA	hypothetical protein
CNTG_00002	310208	311491	C	CDS	ENAE001.0001.d01_008880	pepB	Q9RF52	3.4.11.23	Peptidase B
CNTG_00002	311598	311798	C	CDS	ENAE001.0001.d01_008890	iscX	P0C0L9	NA	Protein IscX
CNTG_00002	311810	312145	C	CDS	ENAE001.0001.d01_008900	fdx	P0A9R4	NA	2Fe-2S ferredoxin
CNTG_00002	312147	313997	C	CDS	ENAE001.0001.d01_008910	hscA	P0A6Z1	NA	Chaperone protein HscA
CNTG_00002	314013	314528	C	CDS	ENAE001.0001.d01_008920	hscB	P0A6L9	NA	Co-chaperone protein HscB
CNTG_00002	314607	314930	C	CDS	ENAE001.0001.d01_008930	iscA	P0AAC8	NA	Iron-binding protein IscA
CNTG_00002	314949	315335	C	CDS	ENAE001.0001.d01_008940	iscU	P0ACD4	NA	Iron-sulfur cluster assembly scaffold protein IscU
CNTG_00002	315362	316576	C	CDS	ENAE001.0001.d01_008950	iscS	P0A6B7	2.8.1.7	Cysteine desulfurase IscS
CNTG_00002	316725	317216	C	CDS	ENAE001.0001.d01_008960	iscR_2	P0AGK8	NA	HTH-type transcriptional regulator IscR
CNTG_00002	317458	318192	C	CDS	ENAE001.0001.d01_008970	trmJ	P0AE01	2.1.1.200	tRNA (cytidine/uridine-2'-O-)-methyltransferase TrmJ
CNTG_00002	318311	319114	D	CDS	ENAE001.0001.d01_008980	suhB	P0ADG4	3.1.3.25	Inositol-1-monophosphatase
CNTG_00002	319251	319679	D	CDS	ENAE001.0001.d01_008990	osmC	P0C0L2	1.11.1.15	Peroxiredoxin OsmC
CNTG_00002	322728	323864	C	CDS	ENAE001.0001.d01_009030	hcaT	Q47142	NA	putative 3-phenylpropionic acid transporter
CNTG_00002	324427	324849	D	CDS	ENAE001.0001.d01_009050	yphA_1	P0AD47	NA	Inner membrane protein YphA
CNTG_00002	324972	326225	C	CDS	ENAE001.0001.d01_009060	glyA	P0A2E1	2.1.2.1	Serine hydroxymethyltransferase
CNTG_00002	326551	327741	D	CDS	ENAE001.0001.d01_009070	hmp	P26353	1.14.12.17	Flavohemoprotein
CNTG_00002	327795	328133	C	CDS	ENAE001.0001.d01_009080	glnB	P11671	NA	Nitrogen regulatory protein P-II
CNTG_00002	328203	329540	C	CDS	ENAE001.0001.d01_009090	qseF	P0AFU5	NA	Transcriptional regulatory protein QseF
CNTG_00002	330243	331679	C	CDS	ENAE001.0001.d01_009110	glrK	P52101	2.7.13.3	Sensor histidine kinase GlrK
CNTG_00002	332317	336204	C	CDS	ENAE001.0001.d01_009120	purL	P15254	6.3.5.3	Phosphoribosylformylglycinamidine synthase
CNTG_00002	336451	337989	D	CDS	ENAE001.0001.d01_009130	mltF_1	P0AGC5	4.2.2.-	Membrane-bound lytic murein transglycosylase F
CNTG_00002	338371	338904	C	CDS	ENAE001.0001.d01_009140	tadA	P68398	3.5.4.33	tRNA-specific adenosine deaminase
CNTG_00002	339798	340646	D	CDS	ENAE001.0001.d01_009160	murR	P77245	NA	HTH-type transcriptional regulator MurR
CNTG_00002	343835	344161	D	CDS	ENAE001.0001.d01_009200	yfhL	P52102	NA	Ferredoxin YfhL
CNTG_00002	344158	344538	C	CDS	ENAE001.0001.d01_009210	acpS	P24224	2.7.8.7	Holo-[acyl-carrier-protein] synthase
CNTG_00002	344538	345269	C	CDS	ENAE001.0001.d01_009220	pdxJ	P0A794	2.6.99.2	Pyridoxine 5'-phosphate synthase
CNTG_00002	345366	346073	C	CDS	ENAE001.0001.d01_009230	recO	P0A7H3	NA	DNA repair protein RecO
CNTG_00002	346207	347112	C	CDS	ENAE001.0001.d01_009240	era	P06616	NA	GTPase Era
CNTG_00002	347109	347789	C	CDS	ENAE001.0001.d01_009250	rnc	P0A7Y0	3.1.26.3	Ribonuclease 3
CNTG_00002	349013	350812	C	CDS	ENAE001.0001.d01_009260	lepA	P60785	3.6.5.-	Elongation factor 4
CNTG_00002	351460	352413	C	CDS	ENAE001.0001.d01_009280	rseB	P0AFX9	NA	Sigma-E factor regulatory protein RseB
CNTG_00002	352413	353060	C	CDS	ENAE001.0001.d01_009290	rseA	P0AFX7	NA	Anti-sigma-E factor RseA
CNTG_00002	354076	355695	D	CDS	ENAE001.0001.d01_009310	nadB	P10902	1.4.3.16	L-aspartate oxidase
CNTG_00002	356548	357879	D	CDS	ENAE001.0001.d01_009330	srmB	P21507	3.6.4.13	ATP-dependent RNA helicase SrmB
CNTG_00002	361586	361969	C	CDS	ENAE001.0001.d01_009370	grcA	P68066	NA	Autonomous glycyl radical cofactor
CNTG_00002	362288	362968	D	CDS	ENAE001.0001.d01_009380	ung	P12295	3.2.2.27	Uracil-DNA glycosylase
CNTG_00002	363140	364240	C	CDS	ENAE001.0001.d01_009390	yfiF	P0AGJ5	2.1.1.-	putative tRNA/rRNA methyltransferase YfiF
CNTG_00002	364445	364870	D	CDS	ENAE001.0001.d01_009410	trxC	P0AGG4	1.8.1.8	Thioredoxin 2
CNTG_00002	365674	368325	D	CDS	ENAE001.0001.d01_009430	pat	Q8ZMX2	2.3.1.-	Peptidyl-lysine N-acetyltransferase Pat
CNTG_00002	368434	369789	D	CDS	ENAE001.0001.d01_009450	pssA	P23830	2.7.8.8	CDP-diacylglycerol--serine O-phosphatidyltransferase
CNTG_00002	369833	370162	D	CDS	ENAE001.0001.d01_009460	enae001.0001_00946	NA	NA	hypothetical protein
CNTG_00002	370165	371463	C	CDS	ENAE001.0001.d01_009470	kgtP	P0AEX3	NA	Alpha-ketoglutarate permease
CNTG_00003	3305	4549	D	CDS	ENAE001.0001.d01_009520	ybdG	P0AAT4	NA	Miniconductance mechanosensitive channel YbdG
CNTG_00003	9320	10711	C	CDS	ENAE001.0001.d01_009570	pheP	P24207	NA	Phenylalanine-specific permease
CNTG_00003	23437	24303	D	CDS	ENAE001.0001.d01_009690	folD	P24186	NA	Bifunctional protein FolD protein
CNTG_00003	24305	24517	D	CDS	ENAE001.0001.d01_009700	ybcJ	P0AAS7	NA	putative protein YbcJ
CNTG_00003	28634	30019	C	CDS	ENAE001.0001.d01_009750	cysS	P21888	6.1.1.16	Cysteine--tRNA ligase
CNTG_00003	30205	30699	D	CDS	ENAE001.0001.d01_009760	ppiB	P23869	5.2.1.8	Peptidyl-prolyl cis-trans isomerase B
CNTG_00003	30703	31425	D	CDS	ENAE001.0001.d01_009770	lpxH	P43341	3.6.1.54	UDP-2, 3-diacylglucosamine hydrolase
CNTG_00003	31544	32053	D	CDS	ENAE001.0001.d01_009780	purE	P0AG18	5.4.99.18	N5-carboxyaminoimidazole ribonucleotide mutase
CNTG_00003	32050	33117	D	CDS	ENAE001.0001.d01_009790	purK	P09029	6.3.4.18	N5-carboxyaminoimidazole ribonucleotide synthase
CNTG_00003	38699	39385	C	CDS	ENAE001.0001.d01_009830	enae001.0001_00983	P9WQK1	NA	putative ABC transporter ATP-binding protein
CNTG_00003	39446	39985	D	CDS	ENAE001.0001.d01_009840	tesA	P0ADA1	3.1.2.2	Thioesterase 1/protease 1/lysophospholipase L1
CNTG_00003	40008	40775	D	CDS	ENAE001.0001.d01_009850	enae001.0001_00985	NA	NA	hypothetical protein
CNTG_00003	40834	41688	D	CDS	ENAE001.0001.d01_009860	cnoX	P77395	NA	Chaperedoxin
CNTG_00003	41776	42558	C	CDS	ENAE001.0001.d01_009870	fetB	P77307	NA	putative iron export permease protein FetB
CNTG_00003	43350	44264	D	CDS	ENAE001.0001.d01_009890	qmcA	P0AA53	NA	Protein QmcA
CNTG_00003	44729	45139	C	CDS	ENAE001.0001.d01_009910	cueR	Q93CH6	NA	HTH-type transcriptional regulator CueR
CNTG_00003	45234	47735	D	CDS	ENAE001.0001.d01_009920	copA	Q8ZR95	7.2.2.8	Copper-exporting P-type ATPase
CNTG_00003	48818	49297	D	CDS	ENAE001.0001.d01_009940	ybaK	P0AAR3	4.2.-.-	Cys-tRNA(Pro)/Cys-tRNA(Cys) deacylase YbaK
CNTG_00003	49452	51104	C	CDS	ENAE001.0001.d01_009950	ushA	P07024	NA	Protein UshA
CNTG_00003	51281	52501	D	CDS	ENAE001.0001.d01_009960	fsr	P52067	NA	Fosmidomycin resistance protein
CNTG_00003	52756	54432	D	CDS	ENAE001.0001.d01_009970	ybaL	P39830	NA	Putative cation/proton antiporter YbaL
CNTG_00003	54556	55860	C	CDS	ENAE001.0001.d01_009980	gsk	P0AEW6	2.7.1.73	Inosine-guanosine kinase
CNTG_00003	55923	56885	C	CDS	ENAE001.0001.d01_009990	hemH	P23871	4.99.1.1	Ferrochelatase
CNTG_00003	57106	57750	C	CDS	ENAE001.0001.d01_010000	adk	P69441	2.7.4.3	Adenylate kinase
CNTG_00003	57998	59872	C	CDS	ENAE001.0001.d01_010010	htpG	P0A6Z3	NA	Chaperone protein HtpG
CNTG_00003	59981	60586	C	CDS	ENAE001.0001.d01_010020	recR	Q9I3H9	NA	Recombination protein RecR
CNTG_00003	60586	60918	C	CDS	ENAE001.0001.d01_010030	ybaB	P0A8B5	NA	Nucleoid-associated protein YbaB
CNTG_00003	60976	62907	C	CDS	ENAE001.0001.d01_010040	dnaX	P06710	2.7.7.7	DNA polymerase III subunit tau
CNTG_00003	63000	63551	C	CDS	ENAE001.0001.d01_010050	apt	P69503	2.4.2.7	Adenine phosphoribosyltransferase
CNTG_00003	63701	64078	C	CDS	ENAE001.0001.d01_010060	ybaN	P0AAR5	NA	Inner membrane protein YbaN
CNTG_00003	65497	68850	C	CDS	ENAE001.0001.d01_010100	mscK	P77338	NA	Mechanosensitive channel MscK
CNTG_00003	68977	69621	C	CDS	ENAE001.0001.d01_010110	acrR_1	P0ACS9	NA	HTH-type transcriptional regulator AcrR
CNTG_00003	69764	70960	D	CDS	ENAE001.0001.d01_010120	acrA	P0AE06	NA	Multidrug efflux pump subunit AcrA
CNTG_00003	74676	75050	D	CDS	ENAE001.0001.d01_010140	tomB	P0AAR0	NA	Hha toxicity modulator TomB
CNTG_00003	75076	75294	D	CDS	ENAE001.0001.d01_010150	hha	Q7CR17	NA	Hemolysin expression-modulating protein Hha
CNTG_00003	75434	75988	D	CDS	ENAE001.0001.d01_010160	maa	P77791	2.3.1.79	Maltose O-acetyltransferase
CNTG_00003	76092	76562	D	CDS	ENAE001.0001.d01_010170	ylaC	P0AAS0	NA	Inner membrane protein YlaC
CNTG_00003	78933	79196	C	CDS	ENAE001.0001.d01_010210	ykgM	P0A7N1	NA	50S ribosomal protein L31 type B
CNTG_00003	92051	92362	D	CDS	ENAE001.0001.d01_010330	atl	P0AFP2	NA	DNA base-flipping protein
CNTG_00003	97411	98700	C	CDS	ENAE001.0001.d01_010390	amtB	P69681	NA	Ammonia channel
CNTG_00003	98731	99069	C	CDS	ENAE001.0001.d01_010400	glnK	P0AC55	NA	Nitrogen regulatory protein P-II 2
CNTG_00003	99279	101057	C	CDS	ENAE001.0001.d01_010410	mdlB	P0AAG5	7.6.2.2	Multidrug resistance-like ATP-binding protein MdlB
CNTG_00003	101050	102825	C	CDS	ENAE001.0001.d01_010420	yheI	O07550	3.6.3.-	putative multidrug resistance ABC transporter ATP-binding/permease protein YheI
CNTG_00003	102849	103307	C	CDS	ENAE001.0001.d01_010430	decR_1	P0ACJ5	NA	DNA-binding transcriptional activator DecR
CNTG_00003	104518	105336	C	CDS	ENAE001.0001.d01_010450	cof	P46891	3.6.1.-	HMP-PP phosphatase
CNTG_00003	107204	107899	D	CDS	ENAE001.0001.d01_010470	queC	P77756	6.3.4.20	7-cyano-7-deazaguanine synthase
CNTG_00003	108095	108493	C	CDS	ENAE001.0001.d01_010480	fadM	P77712	3.1.2.-	Long-chain acyl-CoA thioesterase FadM
CNTG_00003	109125	110996	C	CDS	ENAE001.0001.d01_010500	ppiD	P0ADY1	5.2.1.8	Peptidyl-prolyl cis-trans isomerase D
CNTG_00003	111691	114045	C	CDS	ENAE001.0001.d01_010520	lon_1	P0A9M0	3.4.21.53	Lon protease
CNTG_00003	114229	115503	C	CDS	ENAE001.0001.d01_010530	clpX	P0A6H1	NA	ATP-dependent Clp protease ATP-binding subunit ClpX
CNTG_00003	115638	116261	C	CDS	ENAE001.0001.d01_010540	clpP_2	P0A6G7	3.4.21.92	ATP-dependent Clp protease proteolytic subunit
CNTG_00003	116493	117791	C	CDS	ENAE001.0001.d01_010550	tig	P0A850	5.2.1.8	Trigger factor
CNTG_00003	118126	118443	C	CDS	ENAE001.0001.d01_010560	bolA	P0ABE2	NA	DNA-binding transcriptional regulator BolA
CNTG_00003	118743	119321	D	CDS	ENAE001.0001.d01_010570	enae001.0001_01057	NA	NA	hypothetical protein
CNTG_00003	119362	120840	D	CDS	ENAE001.0001.d01_010580	ampG	P0AE16	NA	Anhydromuropeptide permease
CNTG_00003	121316	122263	D	CDS	ENAE001.0001.d01_010590	cyoA	P0ABJ1	NA	Cytochrome bo(3) ubiquinol oxidase subunit 2
CNTG_00003	122283	124274	D	CDS	ENAE001.0001.d01_010600	cyoB	P0ABI8	7.1.1.3	Cytochrome bo(3) ubiquinol oxidase subunit 1
CNTG_00003	124264	124875	D	CDS	ENAE001.0001.d01_010610	cyoC	P0ABJ3	NA	Cytochrome bo(3) ubiquinol oxidase subunit 3
CNTG_00003	124875	125204	D	CDS	ENAE001.0001.d01_010620	cyoD	P0ABJ6	NA	Cytochrome bo(3) ubiquinol oxidase subunit 4
CNTG_00003	125216	126103	D	CDS	ENAE001.0001.d01_010630	cyoE	P0AEA5	2.5.1.141	Protoheme IX farnesyltransferase
CNTG_00003	136013	137377	D	CDS	ENAE001.0001.d01_010730	yajR	P77726	NA	Inner membrane transport protein YajR
CNTG_00003	137420	137911	C	CDS	ENAE001.0001.d01_010740	enae001.0001_01074	P0A8E7	NA	hypothetical protein
CNTG_00003	138249	139160	D	CDS	ENAE001.0001.d01_010750	panE_2	P0A9J4	1.1.1.169	2-dehydropantoate 2-reductase
CNTG_00003	139123	139716	D	CDS	ENAE001.0001.d01_010760	yajL_1	Q46948	3.1.2.-	Protein/nucleic acid deglycase 3
CNTG_00003	140842	142290	C	CDS	ENAE001.0001.d01_010780	thiI	Q8XE74	2.8.1.4	tRNA sulfurtransferase
CNTG_00003	142490	142732	D	CDS	ENAE001.0001.d01_010790	xseB	P0A8G9	3.1.11.6	Exodeoxyribonuclease 7 small subunit
CNTG_00003	142734	143633	D	CDS	ENAE001.0001.d01_010800	ispA	P22939	2.5.1.10	Farnesyl diphosphate synthase
CNTG_00003	143652	145514	D	CDS	ENAE001.0001.d01_010810	dxs	P77488	2.2.1.7	1-deoxy-D-xylulose-5-phosphate synthase
CNTG_00003	145578	146552	D	CDS	ENAE001.0001.d01_010820	yajO	P77735	1.1.-.-	1-deoxyxylulose-5-phosphate synthase YajO
CNTG_00003	147136	148107	C	CDS	ENAE001.0001.d01_010840	thiL	P55881	2.7.4.16	Thiamine-monophosphate kinase
CNTG_00003	148182	148601	C	CDS	ENAE001.0001.d01_010850	nusB	P0A780	NA	Transcription antitermination protein NusB
CNTG_00003	148621	149091	C	CDS	ENAE001.0001.d01_010860	ribE	P61714	2.5.1.78	6,7-dimethyl-8-ribityllumazine synthase
CNTG_00003	149177	150280	C	CDS	ENAE001.0001.d01_010870	ribD	P25539	NA	Riboflavin biosynthesis protein RibD
CNTG_00003	150284	150733	C	CDS	ENAE001.0001.d01_010880	nrdR	P0A8D0	NA	Transcriptional repressor NrdR
CNTG_00003	151722	152582	D	CDS	ENAE001.0001.d01_010900	tsx	P0A927	NA	Nucleoside-specific channel-forming protein Tsx
CNTG_00003	153069	153416	C	CDS	ENAE001.0001.d01_010910	enae001.0001_01091	NA	NA	hypothetical protein
CNTG_00003	153530	154501	C	CDS	ENAE001.0001.d01_010920	secF	P0AG93	NA	Protein translocase subunit SecF
CNTG_00003	154512	156326	C	CDS	ENAE001.0001.d01_010930	secD	P0AG90	NA	Protein translocase subunit SecD
CNTG_00003	156387	156719	C	CDS	ENAE001.0001.d01_010940	yajC	P0ADZ7	NA	Sec translocon accessory complex subunit YajC
CNTG_00003	156742	157869	C	CDS	ENAE001.0001.d01_010950	tgt	P0A847	2.4.2.29	Queuine tRNA-ribosyltransferase
CNTG_00003	157923	158993	C	CDS	ENAE001.0001.d01_010960	queA	P0A7F9	2.4.99.17	S-adenosylmethionine:tRNA ribosyltransferase-isomerase
CNTG_00003	159085	159666	D	CDS	ENAE001.0001.d01_010970	acpH	P21515	3.1.4.14	Acyl carrier protein phosphodiesterase
CNTG_00003	173641	175455	C	CDS	ENAE001.0001.d01_011110	malZ	P21517	3.2.1.20	Maltodextrin glucosidase
CNTG_00003	176429	177808	C	CDS	ENAE001.0001.d01_011140	proY	P0AAE2	NA	Proline-specific permease ProY
CNTG_00003	177922	179241	C	CDS	ENAE001.0001.d01_011150	brnQ	P0AD99	NA	Branched-chain amino acid transport system 2 carrier protein
CNTG_00003	179653	180948	C	CDS	ENAE001.0001.d01_011160	phoR	P08400	2.7.13.3	Phosphate regulon sensor protein PhoR
CNTG_00003	180970	181659	C	CDS	ENAE001.0001.d01_011170	phoB	P0AFJ5	NA	Phosphate regulon transcriptional regulatory protein PhoB
CNTG_00003	191673	192575	C	CDS	ENAE001.0001.d01_011240	mak	P23917	2.7.1.4	Fructokinase
CNTG_00003	192663	193574	D	CDS	ENAE001.0001.d01_011250	rdgC	P36767	NA	Recombination-associated protein RdgC
CNTG_00003	193615	193899	C	CDS	ENAE001.0001.d01_011260	ppnP	P0C037	2.4.2.1	Pyrimidine/purine nucleoside phosphorylase
CNTG_00003	195731	196183	C	CDS	ENAE001.0001.d01_011290	enae001.0001_01129	P0A8D3	NA	hypothetical protein
CNTG_00003	196356	197165	D	CDS	ENAE001.0001.d01_011300	proC	P0A9L8	1.5.1.2	Pyrroline-5-carboxylate reductase
CNTG_00003	201187	202287	D	CDS	ENAE001.0001.d01_011350	ddlA	P0A1F0	6.3.2.4	D-alanine--D-alanine ligase A
CNTG_00003	202327	202521	C	CDS	ENAE001.0001.d01_011360	enae001.0001_01136	NA	NA	hypothetical protein
CNTG_00003	203059	204165	C	CDS	ENAE001.0001.d01_011380	enae001.0001_01138	NA	NA	hypothetical protein
CNTG_00003	204196	205419	C	CDS	ENAE001.0001.d01_011390	sbmA	P0AFY6	NA	Peptide antibiotic transporter SbmA
CNTG_00003	205903	206913	D	CDS	ENAE001.0001.d01_011400	ampH	P0AD70	3.4.-.-	D-alanyl-D-alanine-carboxypeptidase/endopeptidase AmpH
CNTG_00003	210997	211971	D	CDS	ENAE001.0001.d01_011430	hemB	P0ACB2	4.2.1.24	Delta-aminolevulinic acid dehydratase
CNTG_00003	214032	214883	C	CDS	ENAE001.0001.d01_011450	tauD	P37610	1.14.11.17	Alpha-ketoglutarate-dependent taurine dioxygenase
CNTG_00003	214880	215707	C	CDS	ENAE001.0001.d01_011460	ssuC_1	P40401	NA	Putative aliphatic sulfonates transport permease protein SsuC
CNTG_00003	215704	216471	C	CDS	ENAE001.0001.d01_011470	tauB	Q47538	7.6.2.7	Taurine import ATP-binding protein TauB
CNTG_00003	216482	217447	C	CDS	ENAE001.0001.d01_011480	tauA	Q47537	NA	Taurine-binding periplasmic protein
CNTG_00003	311349	312599	C	CDS	ENAE001.0001.d01_012530	proA	P07004	1.2.1.41	Gamma-glutamyl phosphate reductase
CNTG_00003	312610	313713	C	CDS	ENAE001.0001.d01_012540	proB	P0A7B5	2.7.2.11	Glutamate 5-kinase
CNTG_00003	313997	315082	D	CDS	ENAE001.0001.d01_012550	phoE	Q47490	NA	Outer membrane porin PhoE
CNTG_00003	315943	317187	C	CDS	ENAE001.0001.d01_012570	enae001.0001_01257	Q8DF91	NA	hypothetical protein
CNTG_00003	317294	317752	C	CDS	ENAE001.0001.d01_012580	gpt	P0A9M5	2.4.2.22	Xanthine phosphoribosyltransferase
CNTG_00003	318009	319466	D	CDS	ENAE001.0001.d01_012590	pepD	P15288	3.4.13.18	Cytosol non-specific dipeptidase
CNTG_00004	5476	6312	C	CDS	ENAE001.0001.d01_012640	yeiG	P33018	3.1.2.12	S-formylglutathione hydrolase YeiG
CNTG_00004	7698	8366	D	CDS	ENAE001.0001.d01_012660	folE	P0A6T5	3.5.4.16	GTP cyclohydrolase 1
CNTG_00004	8388	9545	D	CDS	ENAE001.0001.d01_012670	enae001.0001_01267	NA	NA	hypothetical protein
CNTG_00004	9702	10742	D	CDS	ENAE001.0001.d01_012680	galS	P25748	NA	HTH-type transcriptional regulator GalS
CNTG_00004	11016	12014	D	CDS	ENAE001.0001.d01_012690	mglB	P23905	NA	D-galactose-binding periplasmic protein
CNTG_00004	12089	13609	D	CDS	ENAE001.0001.d01_012700	mglA	P23924	7.5.2.11	Galactose/methyl galactoside import ATP-binding protein MglA
CNTG_00004	13625	14635	D	CDS	ENAE001.0001.d01_012710	mglC	P23200	NA	Galactoside transport system permease protein MglC
CNTG_00004	14702	15418	C	CDS	ENAE001.0001.d01_012720	enae001.0001_01272	NA	NA	hypothetical protein
CNTG_00004	15934	16818	C	CDS	ENAE001.0001.d01_012730	cdd	A6TBN1	3.5.4.5	Cytidine deaminase
CNTG_00004	16948	17652	C	CDS	ENAE001.0001.d01_012740	yohK_1	P0AD19	NA	Inner membrane protein YohK
CNTG_00004	17652	18050	C	CDS	ENAE001.0001.d01_012750	enae001.0001_01275	P60632	NA	hypothetical protein
CNTG_00004	25945	26883	D	CDS	ENAE001.0001.d01_012830	dusC	P33371	1.3.1.-	tRNA-dihydrouridine(16) synthase
CNTG_00004	30388	30960	C	CDS	ENAE001.0001.d01_012870	yohD	P33366	NA	Inner membrane protein YohD
CNTG_00004	31114	31701	D	CDS	ENAE001.0001.d01_012880	yohC	P0AD17	NA	Inner membrane protein YohC
CNTG_00004	31881	32834	D	CDS	ENAE001.0001.d01_012890	pbpG	P0AFI5	3.4.21.-	D-alanyl-D-alanine endopeptidase
CNTG_00004	35035	37332	D	CDS	ENAE001.0001.d01_012910	enae001.0001_01291	T2KMH0	3.2.1.-	Beta-xylosidase
CNTG_00004	42198	43115	D	CDS	ENAE001.0001.d01_012950	yehZ	P33362	NA	Glycine betaine-binding protein YehZ
CNTG_00004	45206	45943	D	CDS	ENAE001.0001.d01_012980	yehW	P33359	NA	Glycine betaine uptake system permease protein YehW
CNTG_00004	47009	48694	D	CDS	ENAE001.0001.d01_013010	btsS	P0AD14	2.7.13.3	Sensor histidine kinase BtsS
CNTG_00004	48691	49410	D	CDS	ENAE001.0001.d01_013020	btsR	P0AFT5	NA	Transcriptional regulatory protein BtsR
CNTG_00004	50669	52702	C	CDS	ENAE001.0001.d01_013050	metG	P00959	6.1.1.10	Methionine--tRNA ligase
CNTG_00004	52839	53948	D	CDS	ENAE001.0001.d01_013060	apbC	Q8ZNN5	NA	Iron-sulfur cluster carrier protein
CNTG_00004	61045	61602	C	CDS	ENAE001.0001.d01_013140	speG	P0A951	2.3.1.57	Spermidine N(1)-acetyltransferase
CNTG_00004	69432	70232	D	CDS	ENAE001.0001.d01_013210	thiD	P76422	2.7.1.49	Hydroxymethylpyrimidine/phosphomethylpyrimidine kinase
CNTG_00004	70378	71430	D	CDS	ENAE001.0001.d01_013220	fbaB	P0A991	4.1.2.13	Fructose-bisphosphate aldolase class 1
CNTG_00004	78230	79129	C	CDS	ENAE001.0001.d01_013290	yegS	P76407	2.7.1.-	Lipid kinase YegS
CNTG_00004	80085	81446	C	CDS	ENAE001.0001.d01_013320	rlhA	P76104	NA	23S rRNA 5-hydroxycytidine synthase
CNTG_00004	81657	82379	C	CDS	ENAE001.0001.d01_013330	baeR	P69228	NA	Transcriptional regulatory protein BaeR
CNTG_00004	82376	83812	C	CDS	ENAE001.0001.d01_013340	baeS	P30847	2.7.13.3	Signal transduction histidine-protein kinase BaeS
CNTG_00004	83816	85228	C	CDS	ENAE001.0001.d01_013350	mdtD	P36554	NA	Putative multidrug resistance protein MdtD
CNTG_00004	85231	88308	C	CDS	ENAE001.0001.d01_013360	mdtC	B5YUD4	NA	Multidrug resistance protein MdtC
CNTG_00004	88309	91431	C	CDS	ENAE001.0001.d01_013370	mdtB	Q1R9Z6	NA	Multidrug resistance protein MdtB
CNTG_00004	91431	92690	C	CDS	ENAE001.0001.d01_013380	mdtA_1	P76397	NA	Multidrug resistance protein MdtA
CNTG_00004	93085	94446	C	CDS	ENAE001.0001.d01_013390	dnaK_1	O87777	NA	Chaperone protein DnaK
CNTG_00004	97999	98640	D	CDS	ENAE001.0001.d01_013420	udk	Q5SKR5	2.7.1.48	Uridine kinase
CNTG_00004	98719	99300	D	CDS	ENAE001.0001.d01_013430	dcd	P28248	3.5.4.13	dCTP deaminase
CNTG_00004	101210	102790	C	CDS	ENAE001.0001.d01_013450	enae001.0001_01345	P0AEC0	NA	hypothetical protein
CNTG_00004	126332	127225	D	CDS	ENAE001.0001.d01_013660	galF	P0AAB6	2.7.7.9	UTP--glucose-1-phosphate uridylyltransferase
CNTG_00004	139591	140997	D	CDS	ENAE001.0001.d01_013770	gnd	P00350	1.1.1.44	6-phosphogluconate dehydrogenase, decarboxylating
CNTG_00004	141206	142372	D	CDS	ENAE001.0001.d01_013780	ugd	P76373	1.1.1.22	UDP-glucose 6-dehydrogenase
CNTG_00004	143805	144404	C	CDS	ENAE001.0001.d01_013800	hisI	NA	3.5.4.19	Histidine biosynthesis bifunctional protein HisIE
CNTG_00004	144398	145174	C	CDS	ENAE001.0001.d01_013810	hisF	P60664	4.3.2.10	Imidazole glycerol phosphate synthase subunit HisF
CNTG_00004	145156	145893	C	CDS	ENAE001.0001.d01_013820	hisA	P10372	5.3.1.16	1-(5-phosphoribosyl)-5-[(5-phosphoribosylamino)methylideneamino] imidazole-4-carboxamide isomerase
CNTG_00004	145893	146483	C	CDS	ENAE001.0001.d01_013830	hisH	P60595	4.3.2.10	Imidazole glycerol phosphate synthase subunit HisH
CNTG_00004	146483	147550	C	CDS	ENAE001.0001.d01_013840	hisB	P06987	NA	Histidine biosynthesis bifunctional protein HisB
CNTG_00004	147547	148608	C	CDS	ENAE001.0001.d01_013850	hisC_1	P06986	2.6.1.9	Histidinol-phosphate aminotransferase
CNTG_00004	148605	149909	C	CDS	ENAE001.0001.d01_013860	hisD	P10370	1.1.1.23	Histidinol dehydrogenase
CNTG_00004	149915	150814	C	CDS	ENAE001.0001.d01_013870	hisG	P60757	2.4.2.17	ATP phosphoribosyltransferase
CNTG_00004	151178	151999	D	CDS	ENAE001.0001.d01_013880	yeeZ	P0AD12	NA	Protein YeeZ
CNTG_00004	152345	153703	D	CDS	ENAE001.0001.d01_013890	plaP	P0AA47	NA	Low-affinity putrescine importer PlaP
CNTG_00004	155281	156705	C	CDS	ENAE001.0001.d01_013920	sbcB	P04995	3.1.11.1	Exodeoxyribonuclease I
CNTG_00004	156920	158086	D	CDS	ENAE001.0001.d01_013930	dacD	P33013	3.4.16.4	D-alanyl-D-alanine carboxypeptidase DacD
CNTG_00004	158362	159420	D	CDS	ENAE001.0001.d01_013940	yeeA	P33011	NA	Inner membrane protein YeeA
CNTG_00004	159622	159942	D	CDS	ENAE001.0001.d01_013950	enae001.0001_01395	P0A8M6	NA	hypothetical protein
CNTG_00004	165196	166635	D	CDS	ENAE001.0001.d01_014050	yeeO_1	P76352	NA	putative FMN/FAD exporter YeeO
CNTG_00004	166958	168406	C	CDS	ENAE001.0001.d01_014070	amn	P0AE12	3.2.2.4	AMP nucleosidase
CNTG_00004	168601	169533	D	CDS	ENAE001.0001.d01_014080	erfK	P39176	2.-.-.-	putative L, D-transpeptidase ErfK/SrfK
CNTG_00004	173407	174324	D	CDS	ENAE001.0001.d01_014130	gltC_2	P20668	NA	HTH-type transcriptional regulator GltC
CNTG_00004	178562	179356	C	CDS	ENAE001.0001.d01_014170	mtfA	A6TB83	NA	Protein MtfA
CNTG_00004	194316	195827	D	CDS	ENAE001.0001.d01_014310	dcm	P0AED9	2.1.1.37	DNA-cytosine methyltransferase
CNTG_00004	196277	197188	C	CDS	ENAE001.0001.d01_014330	yedA	P0AA70	NA	putative inner membrane transporter YedA
CNTG_00004	197363	198274	D	CDS	ENAE001.0001.d01_014340	yedI	P46125	NA	Inner membrane protein YedI
CNTG_00004	201108	201296	D	CDS	ENAE001.0001.d01_014380	dsrB	P0AEG8	NA	Protein DsrB
CNTG_00004	220619	221419	D	CDS	ENAE001.0001.d01_014620	fliY	P0AEM9	NA	L-cystine-binding protein FliY
CNTG_00004	221501	222487	D	CDS	ENAE001.0001.d01_014630	dcyD	P76316	4.4.1.15	D-cysteine desulfhydrase
CNTG_00004	222501	223169	D	CDS	ENAE001.0001.d01_014640	yecS	P0AFT2	NA	L-cystine transport system permease protein YecS
CNTG_00004	223166	223918	D	CDS	ENAE001.0001.d01_014650	artM_1	P54537	NA	Arginine transport ATP-binding protein ArtM
CNTG_00004	225029	225253	C	CDS	ENAE001.0001.d01_014670	enae001.0001_01467	NA	NA	hypothetical protein
CNTG_00004	225659	226366	D	CDS	ENAE001.0001.d01_014680	uvrY	P0AED5	NA	Response regulator UvrY
CNTG_00004	226363	228195	D	CDS	ENAE001.0001.d01_014690	uvrC	P0A8G0	NA	UvrABC system protein C
CNTG_00004	228251	228799	D	CDS	ENAE001.0001.d01_014700	pgsA	P0ABF8	2.7.8.5	CDP-diacylglycerol--glycerol-3-phosphate 3-phosphatidyltransferase
CNTG_00004	237570	238781	C	CDS	ENAE001.0001.d01_014820	tyrP	P0AAD4	NA	Tyrosine-specific transport protein
CNTG_00004	239248	239745	C	CDS	ENAE001.0001.d01_014840	ftnA_1	P0A998	1.16.3.2	Bacterial non-heme ferritin
CNTG_00004	245333	245584	D	CDS	ENAE001.0001.d01_014900	enae001.0001_01490	NA	NA	hypothetical protein
CNTG_00004	247603	248583	D	CDS	ENAE001.0001.d01_014930	araF	P02924	NA	L-arabinose-binding periplasmic protein
CNTG_00004	248634	250148	D	CDS	ENAE001.0001.d01_014940	araG	P0AAF3	7.5.2.12	Arabinose import ATP-binding protein AraG
CNTG_00004	250163	251143	D	CDS	ENAE001.0001.d01_014950	araH	P0AE26	NA	L-arabinose transport system permease protein AraH
CNTG_00005	125	802	C	CDS	ENAE001.0001.d01_015040	narI	P11350	1.7.5.1	Respiratory nitrate reductase 1 gamma chain
CNTG_00005	802	1512	C	CDS	ENAE001.0001.d01_015050	narJ	P0AF26	NA	Nitrate reductase molybdenum cofactor assembly chaperone NarJ
CNTG_00005	1509	3047	C	CDS	ENAE001.0001.d01_015060	narH	P11349	1.7.5.1	Respiratory nitrate reductase 1 beta chain
CNTG_00005	3044	6787	C	CDS	ENAE001.0001.d01_015070	narG	P09152	1.7.5.1	Respiratory nitrate reductase 1 alpha chain
CNTG_00005	7167	8558	C	CDS	ENAE001.0001.d01_015080	narK	P10903	NA	Nitrate/nitrite transporter NarK
CNTG_00005	10661	11311	D	CDS	ENAE001.0001.d01_015100	narL	P0AF28	NA	Nitrate/nitrite response regulator protein NarL
CNTG_00005	13133	13486	D	CDS	ENAE001.0001.d01_015130	ychN	P0AB52	NA	Protein YchN
CNTG_00005	14046	14708	C	CDS	ENAE001.0001.d01_015150	chaC	P39163	4.3.2.7	Glutathione-specific gamma-glutamylcyclotransferase
CNTG_00005	15074	16174	D	CDS	ENAE001.0001.d01_015160	chaA	P31801	NA	Sodium-potassium/proton antiporter ChaA
CNTG_00005	16356	17210	C	CDS	ENAE001.0001.d01_015170	kdsA	P0A715	2.5.1.55	2-dehydro-3-deoxyphosphooctonate aldolase
CNTG_00005	17262	18071	C	CDS	ENAE001.0001.d01_015180	enae001.0001_01518	NA	NA	hypothetical protein
CNTG_00005	19315	20397	C	CDS	ENAE001.0001.d01_015210	prfA	P0A7I0	NA	Peptide chain release factor RF1
CNTG_00005	20433	21689	C	CDS	ENAE001.0001.d01_015220	hemA	P0A6X1	1.2.1.70	Glutamyl-tRNA reductase
CNTG_00005	21899	22522	D	CDS	ENAE001.0001.d01_015230	lolB	P61320	NA	Outer-membrane lipoprotein LolB
CNTG_00005	22519	23370	D	CDS	ENAE001.0001.d01_015240	ispE	P62615	2.7.1.148	4-diphosphocytidyl-2-C-methyl-D-erythritol kinase
CNTG_00005	23579	24526	D	CDS	ENAE001.0001.d01_015250	prs_1	P0A1V6	2.7.6.1	Ribose-phosphate pyrophosphokinase
CNTG_00005	24677	26332	D	CDS	ENAE001.0001.d01_015260	dauA	P0AFR2	NA	C4-dicarboxylic acid transporter DauA
CNTG_00005	31381	31659	C	CDS	ENAE001.0001.d01_015300	enae001.0001_01530	NA	NA	hypothetical protein
CNTG_00005	31969	32553	D	CDS	ENAE001.0001.d01_015310	pth	P0A7D1	3.1.1.29	Peptidyl-tRNA hydrolase
CNTG_00005	32712	33806	D	CDS	ENAE001.0001.d01_015320	ychF	P0ABU2	NA	Ribosome-binding ATPase YchF
CNTG_00005	108382	108993	C	CDS	ENAE001.0001.d01_016080	emtA	P0C960	4.2.2.-	Endo-type membrane-bound lytic murein transglycosylase A
CNTG_00005	110097	111830	D	CDS	ENAE001.0001.d01_016100	cvrA	P76007	NA	K(+)/H(+) antiporter NhaP2
CNTG_00005	111906	112976	C	CDS	ENAE001.0001.d01_016110	dadX	P29012	5.1.1.1	Alanine racemase, catabolic
CNTG_00005	112986	114284	C	CDS	ENAE001.0001.d01_016120	dadA	P0A6J5	1.4.99.-	D-amino acid dehydrogenase
CNTG_00005	114605	116137	D	CDS	ENAE001.0001.d01_016130	enae001.0001_01613	NA	NA	hypothetical protein
CNTG_00005	116427	117146	C	CDS	ENAE001.0001.d01_016140	fadR	P0A8V6	NA	Fatty acid metabolism regulator protein
CNTG_00005	117361	118917	D	CDS	ENAE001.0001.d01_016150	nhaB	P0AFA7	NA	Na(+)/H(+) antiporter NhaB
CNTG_00005	119053	119583	D	CDS	ENAE001.0001.d01_016160	dsbB	P0A6M2	NA	Disulfide bond formation protein B
CNTG_00005	120119	120565	C	CDS	ENAE001.0001.d01_016180	enae001.0001_01618	NA	NA	hypothetical protein
CNTG_00005	120659	121318	C	CDS	ENAE001.0001.d01_016190	ycgM	P76004	NA	putative protein YcgM
CNTG_00005	121376	121657	C	CDS	ENAE001.0001.d01_016200	ycgL	P0AB43	NA	Protein YcgL
CNTG_00005	121689	122492	D	CDS	ENAE001.0001.d01_016210	minC	P65359	NA	Septum site-determining protein MinC
CNTG_00005	122516	123328	D	CDS	ENAE001.0001.d01_016220	minD	P0AEZ3	NA	Septum site-determining protein MinD
CNTG_00005	123332	123601	D	CDS	ENAE001.0001.d01_016230	minE	P0A734	NA	Cell division topological specificity factor
CNTG_00005	124115	125299	C	CDS	ENAE001.0001.d01_016240	rnd	P09155	3.1.13.5	Ribonuclease D
CNTG_00005	125313	126998	C	CDS	ENAE001.0001.d01_016250	fadD	P69451	6.2.1.3	Long-chain-fatty-acid--CoA ligase
CNTG_00005	127205	127786	C	CDS	ENAE001.0001.d01_016260	slp	P37194	NA	Outer membrane protein Slp
CNTG_00005	127832	128527	C	CDS	ENAE001.0001.d01_016270	tsaB	Q7CQE0	NA	tRNA threonylcarbamoyladenosine biosynthesis protein TsaB
CNTG_00005	128595	130505	C	CDS	ENAE001.0001.d01_016280	yoaA	P76257	3.6.4.12	putative ATP-dependent DNA helicase YoaA
CNTG_00005	130633	130977	D	CDS	ENAE001.0001.d01_016290	yabJ	P37552	3.5.99.10	2-iminobutanoate/2-iminopropanoate deaminase
CNTG_00005	141000	141212	C	CDS	ENAE001.0001.d01_016380	enae001.0001_01638	NA	NA	hypothetical protein
CNTG_00005	142662	143240	D	CDS	ENAE001.0001.d01_016400	nudL	NA	3.6.1.-	putative Nudix hydrolase NudL
CNTG_00005	143406	144770	D	CDS	ENAE001.0001.d01_016410	sdaA	P16095	4.3.1.17	L-serine dehydratase 1
CNTG_00005	146577	148136	C	CDS	ENAE001.0001.d01_016430	enae001.0001_01643	P0AEC0	NA	hypothetical protein
CNTG_00005	148592	149560	D	CDS	ENAE001.0001.d01_016440	manX	P69797	2.7.1.191	PTS system mannose-specific EIIAB component
CNTG_00005	149621	150421	D	CDS	ENAE001.0001.d01_016450	manY	P69801	NA	PTS system mannose-specific EIIC component
CNTG_00005	150434	151288	D	CDS	ENAE001.0001.d01_016460	manZ	P69805	NA	PTS system mannose-specific EIID component
CNTG_00005	151344	151802	D	CDS	ENAE001.0001.d01_016470	enae001.0001_01647	P67601	NA	hypothetical protein
CNTG_00005	152184	152753	D	CDS	ENAE001.0001.d01_016480	mntP	P76264	NA	putative manganese efflux pump MntP
CNTG_00005	154642	154851	C	CDS	ENAE001.0001.d01_016510	cspC	E0J500	NA	Cold shock-like protein CspC
CNTG_00005	156714	157505	C	CDS	ENAE001.0001.d01_016540	kdgR_1	P76268	NA	Transcriptional regulator KdgR
CNTG_00005	157684	159057	D	CDS	ENAE001.0001.d01_016550	ribZ	Q180E3	NA	Riboflavin transporter RibZ
CNTG_00005	159097	159981	C	CDS	ENAE001.0001.d01_016560	htpX	P65813	3.4.24.-	Protease HtpX
CNTG_00005	160176	162224	C	CDS	ENAE001.0001.d01_016570	prc	P23865	3.4.21.102	Tail-specific protease
CNTG_00005	162244	162936	C	CDS	ENAE001.0001.d01_016580	proQ	P45577	NA	RNA chaperone ProQ
CNTG_00005	163034	163531	C	CDS	ENAE001.0001.d01_016590	msrC	P76270	1.8.4.14	Free methionine-R-sulfoxide reductase
CNTG_00005	163675	164958	D	CDS	ENAE001.0001.d01_016600	yebS	P0AD03	NA	Intermembrane transport protein YebS
CNTG_00005	164927	167560	D	CDS	ENAE001.0001.d01_016610	yebT	P76272	NA	Intermembrane transport protein YebT
CNTG_00005	167685	169079	D	CDS	ENAE001.0001.d01_016620	rsmF	P76273	2.1.1.178	Ribosomal RNA small subunit methyltransferase F
CNTG_00005	169192	169431	D	CDS	ENAE001.0001.d01_016630	yebV	P64503	NA	putative protein YebV
CNTG_00005	171139	171528	C	CDS	ENAE001.0001.d01_016650	enae001.0001_01665	NA	NA	hypothetical protein
CNTG_00005	172876	173106	D	CDS	ENAE001.0001.d01_016680	holE	P0ABS8	2.7.7.7	DNA polymerase III subunit theta
CNTG_00005	173887	174546	D	CDS	ENAE001.0001.d01_016700	exoX	P0AEK0	3.1.11.-	Exodeoxyribonuclease 10
CNTG_00005	174547	176610	C	CDS	ENAE001.0001.d01_016710	ptrB	P24555	3.4.21.83	Protease 2
CNTG_00005	177504	178682	D	CDS	ENAE001.0001.d01_016730	purT	P33221	2.1.2.-	Formate-dependent phosphoribosylglycinamide formyltransferase
CNTG_00005	178757	179398	C	CDS	ENAE001.0001.d01_016740	eda	P0A955	NA	KHG/KDPG aldolase
CNTG_00005	179438	181249	C	CDS	ENAE001.0001.d01_016750	edd	P0ADF6	4.2.1.12	Phosphogluconate dehydratase
CNTG_00005	181484	182959	C	CDS	ENAE001.0001.d01_016760	zwf	P0AC53	1.1.1.49	Glucose-6-phosphate 1-dehydrogenase
CNTG_00005	183357	184226	D	CDS	ENAE001.0001.d01_016770	hexR_1	Q88P32	NA	HTH-type transcriptional regulator HexR
CNTG_00005	184338	185780	D	CDS	ENAE001.0001.d01_016780	pykA	P21599	2.7.1.40	Pyruvate kinase II
CNTG_00005	185954	186931	C	CDS	ENAE001.0001.d01_016790	lpxM	P24205	2.3.1.243	Lipid A biosynthesis myristoyltransferase
CNTG_00005	187062	188381	C	CDS	ENAE001.0001.d01_016800	mepM	P0AFS9	3.4.24.-	Murein DD-endopeptidase MepM
CNTG_00005	189431	190186	D	CDS	ENAE001.0001.d01_016820	znuC	Q8ZNV7	7.2.2.-	Zinc import ATP-binding protein ZnuC
CNTG_00005	190183	190971	D	CDS	ENAE001.0001.d01_016830	znuB	P39832	NA	High-affinity zinc uptake system membrane protein ZnuB
CNTG_00005	191673	192683	C	CDS	ENAE001.0001.d01_016850	ruvB	P0A812	3.6.4.12	Holliday junction ATP-dependent DNA helicase RuvB
CNTG_00005	192692	193303	C	CDS	ENAE001.0001.d01_016860	ruvA	P0A809	3.6.4.12	Holliday junction ATP-dependent DNA helicase RuvA
CNTG_00005	193385	193906	C	CDS	ENAE001.0001.d01_016870	ruvC	P0A814	3.1.22.4	Crossover junction endodeoxyribonuclease RuvC
CNTG_00005	193941	194684	C	CDS	ENAE001.0001.d01_016880	yebC	P0A8A0	NA	putative transcriptional regulatory protein YebC
CNTG_00005	194714	195157	C	CDS	ENAE001.0001.d01_016890	nudB	P0AFC0	3.6.1.67	Dihydroneopterin triphosphate diphosphatase
CNTG_00005	195159	196946	C	CDS	ENAE001.0001.d01_016900	aspS	P21889	6.1.1.12	Aspartate--tRNA ligase
CNTG_00005	197210	197776	D	CDS	ENAE001.0001.d01_016910	yecD_1	P0ADI7	3.-.-.-	Isochorismatase family protein YecD
CNTG_00005	240264	240659	D	CDS	ENAE001.0001.d01_017520	yecN	P64515	NA	Inner membrane protein YecN
CNTG_00005	240699	241442	D	CDS	ENAE001.0001.d01_017530	cmoA	P76290	2.1.3.-	Carboxy-S-adenosyl-L-methionine synthase
CNTG_00005	241439	242407	D	CDS	ENAE001.0001.d01_017540	cmoB	P76291	2.5.1.-	tRNA U34 carboxymethyltransferase
CNTG_00006	345	1403	D	CDS	ENAE001.0001.d01_017560	mltA	P0A935	4.2.2.-	Membrane-bound lytic murein transglycosylase A
CNTG_00006	1623	2435	D	CDS	ENAE001.0001.d01_017570	tcdA	Q46927	6.1.-.-	tRNA threonylcarbamoyladenosine dehydratase
CNTG_00006	2869	4074	C	CDS	ENAE001.0001.d01_017590	csdA	Q46925	2.8.1.7	Cysteine desulfurase CsdA
CNTG_00006	4268	4495	D	CDS	ENAE001.0001.d01_017600	ygdR_1	P65294	NA	putative lipoprotein YgdR
CNTG_00006	4843	5760	D	CDS	ENAE001.0001.d01_017610	gcvA	P0A9F6	NA	Glycine cleavage system transcriptional activator
CNTG_00006	5780	6175	D	CDS	ENAE001.0001.d01_017620	enae001.0001_01762	P0ADR2	NA	hypothetical protein
CNTG_00006	6168	7268	D	CDS	ENAE001.0001.d01_017630	rlmM	P0ADR6	2.1.1.186	Ribosomal RNA large subunit methyltransferase M
CNTG_00006	8343	9611	C	CDS	ENAE001.0001.d01_017650	sdaB	P30744	4.3.1.17	L-serine dehydratase 2
CNTG_00006	11542	12906	C	CDS	ENAE001.0001.d01_017670	ppnN	P0ADR8	3.2.2.-	Pyrimidine/purine nucleotide 5'-monophosphate nucleosidase
CNTG_00006	15447	16229	D	CDS	ENAE001.0001.d01_017710	truC	P0AA41	5.4.99.26	tRNA pseudouridine synthase C
CNTG_00006	16245	16688	D	CDS	ENAE001.0001.d01_017720	enae001.0001_01772	Q9HYH1	NA	putative protein
CNTG_00006	17156	18514	D	CDS	ENAE001.0001.d01_017740	gudP	Q46916	NA	putative glucarate transporter
CNTG_00006	18511	19851	D	CDS	ENAE001.0001.d01_017750	gudX	Q46915	4.2.1.-	Glucarate dehydratase-related protein
CNTG_00006	19871	21211	D	CDS	ENAE001.0001.d01_017760	gudD	P0AES2	4.2.1.40	Glucarate dehydratase
CNTG_00006	22584	25337	C	CDS	ENAE001.0001.d01_017780	barA	P0AEC5	2.7.13.3	Signal transduction histidine-protein kinase BarA
CNTG_00006	25395	26693	D	CDS	ENAE001.0001.d01_017790	rlmD	P55135	2.1.1.190	23S rRNA (uracil(1939)-C(5))-methyltransferase RlmD
CNTG_00006	26744	28978	D	CDS	ENAE001.0001.d01_017800	relA	P0AG20	2.7.6.5	GTP pyrophosphokinase
CNTG_00006	29080	29871	D	CDS	ENAE001.0001.d01_017810	mazG	P0AEY3	3.6.1.8	Nucleoside triphosphate pyrophosphohydrolase
CNTG_00006	30095	31732	D	CDS	ENAE001.0001.d01_017820	pyrG_2	P0A7E5	6.3.4.2	CTP synthase
CNTG_00006	31812	33110	D	CDS	ENAE001.0001.d01_017830	eno	P0A6P9	4.2.1.11	Enolase
CNTG_00006	33346	34017	D	CDS	ENAE001.0001.d01_017840	queE	A0A0H3KB22	4.3.99.3	7-carboxy-7-deazaguanine synthase
CNTG_00006	34101	35342	C	CDS	ENAE001.0001.d01_017850	agp	P19926	3.1.3.10	Glucose-1-phosphatase
CNTG_00006	35508	35873	C	CDS	ENAE001.0001.d01_017860	queD	P65870	4.1.2.50	6-carboxy-5,6,7,8-tetrahydropterin synthase
CNTG_00006	36179	37981	D	CDS	ENAE001.0001.d01_017870	cysJ	P38038	1.8.1.2	Sulfite reductase [NADPH] flavoprotein alpha-component
CNTG_00006	37981	39693	D	CDS	ENAE001.0001.d01_017880	cysI	P17846	1.8.1.2	Sulfite reductase [NADPH] hemoprotein beta-component
CNTG_00006	39795	40529	D	CDS	ENAE001.0001.d01_017890	cysH_1	P17854	1.8.4.8	Phosphoadenosine phosphosulfate reductase
CNTG_00006	41442	42497	C	CDS	ENAE001.0001.d01_017920	enae001.0001_01792	NA	NA	hypothetical protein
CNTG_00006	42827	43735	D	CDS	ENAE001.0001.d01_017930	cysD	P21156	2.7.7.4	Sulfate adenylyltransferase subunit 2
CNTG_00006	43745	45172	D	CDS	ENAE001.0001.d01_017940	cysN	P23845	2.7.7.4	Sulfate adenylyltransferase subunit 1
CNTG_00006	45172	45777	D	CDS	ENAE001.0001.d01_017950	cysC	P0A6J1	2.7.1.25	Adenylyl-sulfate kinase
CNTG_00006	46309	46626	D	CDS	ENAE001.0001.d01_017970	ftsB	P0A6S5	NA	Cell division protein FtsB
CNTG_00006	46646	47356	D	CDS	ENAE001.0001.d01_017980	ispD	Q46893	2.7.7.60	2-C-methyl-D-erythritol 4-phosphate cytidylyltransferase
CNTG_00006	47356	47835	D	CDS	ENAE001.0001.d01_017990	ispF	P62617	4.6.1.12	2-C-methyl-D-erythritol 2, 4-cyclodiphosphate synthase
CNTG_00006	47832	48881	D	CDS	ENAE001.0001.d01_018000	truD	Q57261	5.4.99.27	tRNA pseudouridine synthase D
CNTG_00006	48862	49623	D	CDS	ENAE001.0001.d01_018010	surE_1	P66881	3.1.3.5	5'/3'-nucleotidase SurE
CNTG_00006	49617	50246	D	CDS	ENAE001.0001.d01_018020	pcm	P0A7A5	2.1.1.77	Protein-L-isoaspartate O-methyltransferase
CNTG_00006	51648	52640	D	CDS	ENAE001.0001.d01_018040	rpoS	D0ZVL4	NA	RNA polymerase sigma factor RpoS
CNTG_00006	56723	59284	C	CDS	ENAE001.0001.d01_018100	mutS	P0A1Y0	NA	DNA mismatch repair protein MutS
CNTG_00006	60757	61968	D	CDS	ENAE001.0001.d01_018140	enae001.0001_01814	P31064	NA	hypothetical protein
CNTG_00006	61965	62198	D	CDS	ENAE001.0001.d01_018150	yedF	P0AA31	NA	Putative sulfur carrier protein YedF
CNTG_00006	70023	70367	D	CDS	ENAE001.0001.d01_018230	enae001.0001_01823	NA	NA	hypothetical protein
CNTG_00006	75781	77862	C	CDS	ENAE001.0001.d01_018280	fhlA	P0CL46	NA	Formate hydrogenlyase transcriptional activator
CNTG_00006	77933	78943	C	CDS	ENAE001.0001.d01_018290	hypE	P24193	4.2.1.-	Carbamoyl dehydratase HypE
CNTG_00006	78940	80061	C	CDS	ENAE001.0001.d01_018300	hypD	P24192	NA	Hydrogenase maturation factor HypD
CNTG_00006	80061	80333	C	CDS	ENAE001.0001.d01_018310	hypC	P0AAM3	NA	Hydrogenase maturation factor HypC
CNTG_00006	80324	81196	C	CDS	ENAE001.0001.d01_018320	hypB	P0AAN3	NA	Hydrogenase maturation factor HypB
CNTG_00006	81200	81550	C	CDS	ENAE001.0001.d01_018330	hypA	P0A700	NA	Hydrogenase maturation factor HypA
CNTG_00006	82316	82924	D	CDS	ENAE001.0001.d01_018350	hyfA_2	P23481	1.-.-.-	Hydrogenase-4 component A
CNTG_00006	82921	84747	D	CDS	ENAE001.0001.d01_018360	ndhD	NA	7.1.1.-	NAD(P)H-quinone oxidoreductase chain 4
CNTG_00006	84750	85673	D	CDS	ENAE001.0001.d01_018370	hycD	P16430	NA	Formate hydrogenlyase subunit 4
CNTG_00006	85689	87398	D	CDS	ENAE001.0001.d01_018380	hycE	P16431	NA	Formate hydrogenlyase subunit 5
CNTG_00006	87565	88107	D	CDS	ENAE001.0001.d01_018390	ndhI	NA	7.1.1.-	NAD(P)H-quinone oxidoreductase subunit I, chloroplastic
CNTG_00006	88107	88874	D	CDS	ENAE001.0001.d01_018400	hycG	P16433	NA	Formate hydrogenlyase subunit 7
CNTG_00006	88871	89281	D	CDS	ENAE001.0001.d01_018410	enae001.0001_01841	NA	NA	hypothetical protein
CNTG_00006	89305	89778	D	CDS	ENAE001.0001.d01_018420	hycI	P0AEV9	3.4.23.51	Hydrogenase 3 maturation protease
CNTG_00006	89878	91302	C	CDS	ENAE001.0001.d01_018430	bglH_1	P40740	3.2.1.86	Aryl-phospho-beta-D-glucosidase BglH
CNTG_00006	93043	94056	D	CDS	ENAE001.0001.d01_018450	ascG_1	P24242	NA	HTH-type transcriptional regulator AscG
CNTG_00006	94203	94748	D	CDS	ENAE001.0001.d01_018460	cooF	P31894	NA	Iron-sulfur protein
CNTG_00006	100542	101675	C	CDS	ENAE001.0001.d01_018500	norW	P37596	1.18.1.-	Nitric oxide reductase FlRd-NAD(+) reductase
CNTG_00006	101672	103120	C	CDS	ENAE001.0001.d01_018510	norV	Q46877	NA	Anaerobic nitric oxide reductase flavorubredoxin
CNTG_00006	103311	104831	D	CDS	ENAE001.0001.d01_018520	norR_3	P37013	NA	Anaerobic nitric oxide reductase transcription regulator NorR
CNTG_00006	104828	105793	C	CDS	ENAE001.0001.d01_018530	gutQ	P17115	5.3.1.13	Arabinose 5-phosphate isomerase GutQ
CNTG_00006	105786	106559	C	CDS	ENAE001.0001.d01_018540	srlR_2	P15082	NA	Glucitol operon repressor
CNTG_00006	106628	106987	C	CDS	ENAE001.0001.d01_018550	enae001.0001_01855	NA	NA	hypothetical protein
CNTG_00006	107073	107852	C	CDS	ENAE001.0001.d01_018560	srlD	P05707	1.1.1.140	Sorbitol-6-phosphate 2-dehydrogenase
CNTG_00006	107870	108232	C	CDS	ENAE001.0001.d01_018570	srlB	P05706	NA	PTS system glucitol/sorbitol-specific EIIA component
CNTG_00006	108243	109220	C	CDS	ENAE001.0001.d01_018580	srlE	P56580	2.7.1.198	PTS system glucitol/sorbitol-specific EIIB component
CNTG_00006	109217	109780	C	CDS	ENAE001.0001.d01_018590	srlA	P56579	NA	PTS system glucitol/sorbitol-specific EIIC component
CNTG_00006	110045	111115	D	CDS	ENAE001.0001.d01_018600	enae001.0001_01860	NA	NA	Tn3 family transposase TnXax1
CNTG_00006	113972	114469	D	CDS	ENAE001.0001.d01_018650	pncC_2	P0A6G3	3.5.1.42	Nicotinamide-nucleotide amidohydrolase PncC
CNTG_00006	114550	115608	D	CDS	ENAE001.0001.d01_018660	recA	P65977	NA	Protein RecA
CNTG_00006	115646	116185	D	CDS	ENAE001.0001.d01_018670	recX	P33596	NA	Regulatory protein RecX
CNTG_00006	116315	118942	D	CDS	ENAE001.0001.d01_018680	alaS	P00957	6.1.1.7	Alanine--tRNA ligase
CNTG_00006	119184	119369	D	CDS	ENAE001.0001.d01_018690	csrA	P69913	NA	Carbon storage regulator
CNTG_00006	120746	121312	D	CDS	ENAE001.0001.d01_018760	yqaB	P77475	3.1.3.-	Fructose-1-phosphate phosphatase YqaB
CNTG_00006	121309	121737	D	CDS	ENAE001.0001.d01_018770	yqaA	P0ADR0	NA	Inner membrane protein YqaA
CNTG_00006	121820	123364	D	CDS	ENAE001.0001.d01_018780	gshA	P0A6W9	6.3.2.2	Glutamate--cysteine ligase
CNTG_00006	123625	124140	D	CDS	ENAE001.0001.d01_018790	luxS	P45578	4.4.1.21	S-ribosylhomocysteine lyase
CNTG_00006	128669	130204	C	CDS	ENAE001.0001.d01_018820	emrB	P0AEJ0	NA	Multidrug export protein EmrB
CNTG_00006	130221	131393	C	CDS	ENAE001.0001.d01_018830	emrA_2	P27303	NA	Multidrug export protein EmrA
CNTG_00006	131506	132036	C	CDS	ENAE001.0001.d01_018840	mprA	P0ACR9	NA	Transcriptional repressor MprA
CNTG_00006	133899	134894	C	CDS	ENAE001.0001.d01_018860	proX_2	Q8ZML1	NA	Glycine betaine/proline betaine-binding periplasmic protein
CNTG_00006	134960	136012	C	CDS	ENAE001.0001.d01_018870	proW	P17327	NA	Glycine betaine/proline betaine transport system permease protein ProW
CNTG_00006	136005	137207	C	CDS	ENAE001.0001.d01_018880	proV	P17328	NA	Glycine betaine/proline betaine transport system ATP-binding protein ProV
CNTG_00006	140025	140369	D	CDS	ENAE001.0001.d01_018920	enae001.0001_01892	NA	NA	hypothetical protein
CNTG_00006	183167	183649	C	CDS	ENAE001.0001.d01_019400	smpB	P0A832	NA	SsrA-binding protein
CNTG_00006	183801	184238	D	CDS	ENAE001.0001.d01_019410	pasT	Q8FEY4	NA	Persistence and stress-resistance toxin PasT
CNTG_00006	184228	184524	D	CDS	ENAE001.0001.d01_019420	pasI	Q8FEY5	NA	Persistence and stress-resistance antitoxin PasI
CNTG_00006	184594	184932	C	CDS	ENAE001.0001.d01_019430	bamE	P0A937	NA	Outer membrane protein assembly factor BamE
CNTG_00006	185079	186740	C	CDS	ENAE001.0001.d01_019440	recN	P05824	NA	DNA repair protein RecN
CNTG_00006	186826	187704	C	CDS	ENAE001.0001.d01_019450	nadK	P0A7B3	2.7.1.23	NAD kinase
CNTG_00006	187826	188419	D	CDS	ENAE001.0001.d01_019460	grpE	P09372	NA	Protein GrpE
CNTG_00006	188463	189749	C	CDS	ENAE001.0001.d01_019470	enae001.0001_01947	P37908	NA	hypothetical protein
CNTG_00006	189766	190557	C	CDS	ENAE001.0001.d01_019480	ypjD	P64432	NA	Inner membrane protein YpjD
CNTG_00006	190771	192135	D	CDS	ENAE001.0001.d01_019490	ffh	P0AGD7	NA	Signal recognition particle protein
CNTG_00006	192360	192608	D	CDS	ENAE001.0001.d01_019500	rpsP	P0A7T3	NA	30S ribosomal protein S16
CNTG_00006	192627	193175	D	CDS	ENAE001.0001.d01_019510	rimM	P0A7X6	NA	Ribosome maturation factor RimM
CNTG_00006	193206	193973	D	CDS	ENAE001.0001.d01_019520	trmD	P0A873	2.1.1.228	tRNA (guanine-N(1)-)-methyltransferase
CNTG_00006	194015	194362	D	CDS	ENAE001.0001.d01_019530	rplS	P0A7K6	NA	50S ribosomal protein L19
CNTG_00006	196558	197628	D	CDS	ENAE001.0001.d01_019560	aroF	P00888	2.5.1.54	Phospho-2-dehydro-3-deoxyheptonate aldolase, Tyr-sensitive
CNTG_00006	197638	198759	D	CDS	ENAE001.0001.d01_019570	tyrA	P07023	NA	T-protein
CNTG_00006	199693	200856	C	CDS	ENAE001.0001.d01_019590	pheA	P0A9J8	NA	Bifunctional chorismate mutase/prephenate dehydratase
CNTG_00006	201118	201459	C	CDS	ENAE001.0001.d01_019600	raiA	P0AD49	NA	Ribosome-associated inhibitor A
CNTG_00006	201731	202516	C	CDS	ENAE001.0001.d01_019610	bamD	P0AC02	NA	Outer membrane protein assembly factor BamD
CNTG_00006	202607	203587	D	CDS	ENAE001.0001.d01_019620	rluD	P65836	5.4.99.23	Ribosomal large subunit pseudouridine synthase D
CNTG_00006	203584	204315	D	CDS	ENAE001.0001.d01_019630	yfiH	P33644	1.10.3.-	Polyphenol oxidase
CNTG_00006	204445	207018	D	CDS	ENAE001.0001.d01_019640	clpB	P63284	NA	Chaperone protein ClpB
CNTG_00007	4283	4612	C	CDS	ENAE001.0001.d01_019690	soxS_1	P0A9E2	NA	Regulatory protein SoxS
CNTG_00007	4700	5158	D	CDS	ENAE001.0001.d01_019700	soxR	P0ACS2	NA	Redox-sensitive transcriptional activator SoxR
CNTG_00007	5543	6892	D	CDS	ENAE001.0001.d01_019710	ghxP	P0AF52	NA	Guanine/hypoxanthine permease GhxP
CNTG_00007	7087	8733	D	CDS	ENAE001.0001.d01_019720	nhaK	O32212	NA	Sodium, potassium, lithium and rubidium/H(+) antiporter
CNTG_00007	15589	17238	C	CDS	ENAE001.0001.d01_019790	actP	P32705	NA	Cation/acetate symporter ActP
CNTG_00007	17235	17549	C	CDS	ENAE001.0001.d01_019800	yjcH	P0AF54	NA	Inner membrane protein YjcH
CNTG_00007	17687	19645	C	CDS	ENAE001.0001.d01_019810	acs	P27550	6.2.1.1	Acetyl-coenzyme A synthetase
CNTG_00007	20060	21373	D	CDS	ENAE001.0001.d01_019820	gltP	P21345	NA	Proton/glutamate-aspartate symporter
CNTG_00007	22461	24140	C	CDS	ENAE001.0001.d01_019840	fdhF_4	P07658	1.17.1.9	Formate dehydrogenase H
CNTG_00007	24189	24608	C	CDS	ENAE001.0001.d01_019850	fdhF_5	P07658	1.17.1.9	Formate dehydrogenase H
CNTG_00007	30775	31533	C	CDS	ENAE001.0001.d01_019910	phnP	P16692	3.1.4.55	Phosphoribosyl 1, 2-cyclic phosphate phosphodiesterase
CNTG_00007	31957	32508	C	CDS	ENAE001.0001.d01_019930	phnN	P16690	2.7.4.23	Ribose 1, 5-bisphosphate phosphokinase PhnN
CNTG_00007	32508	33644	C	CDS	ENAE001.0001.d01_019940	phnM	P16689	3.6.1.63	Alpha-D-ribose 1-methylphosphonate 5-triphosphate diphosphatase
CNTG_00007	33641	34327	C	CDS	ENAE001.0001.d01_019950	phnL	P16679	2.7.8.37	Alpha-D-ribose 1-methylphosphonate 5-triphosphate synthase subunit PhnL
CNTG_00007	34550	35308	C	CDS	ENAE001.0001.d01_019960	phnK	P16678	NA	Putative phosphonates utilization ATP-binding protein PhnK
CNTG_00007	35305	36150	C	CDS	ENAE001.0001.d01_019970	phnJ	P16688	4.7.1.1	Alpha-D-ribose 1-methylphosphonate 5-phosphate C-P lyase
CNTG_00007	36143	37207	C	CDS	ENAE001.0001.d01_019980	phnI	P16687	2.7.8.37	Alpha-D-ribose 1-methylphosphonate 5-triphosphate synthase subunit PhnI
CNTG_00007	37209	37793	C	CDS	ENAE001.0001.d01_019990	phnH	P16686	2.7.8.37	Alpha-D-ribose 1-methylphosphonate 5-triphosphate synthase subunit PhnH
CNTG_00007	38243	38968	C	CDS	ENAE001.0001.d01_020010	phnF	P16684	NA	putative transcriptional regulator PhnF
CNTG_00007	42445	42780	C	CDS	ENAE001.0001.d01_020060	enae001.0001_02006	NA	NA	hypothetical protein
CNTG_00007	44709	46211	D	CDS	ENAE001.0001.d01_020080	proP_1	P0C0L7	NA	Proline/betaine transporter
CNTG_00007	76139	76714	C	CDS	ENAE001.0001.d01_020310	enae001.0001_02031	NA	NA	hypothetical protein
CNTG_00007	78430	78753	C	CDS	ENAE001.0001.d01_020330	cutA	Q7CPA2	NA	Divalent-cation tolerance protein CutA
CNTG_00007	80321	81757	C	CDS	ENAE001.0001.d01_020350	aspA	P0AC38	4.3.1.1	Aspartate ammonia-lyase
CNTG_00007	82096	82572	D	CDS	ENAE001.0001.d01_020360	enae001.0001_02036	P37147	NA	hypothetical protein
CNTG_00007	84179	84472	D	CDS	ENAE001.0001.d01_020380	groS	P0A6F9	NA	10 kDa chaperonin
CNTG_00007	84506	86152	D	CDS	ENAE001.0001.d01_020390	groL	Q1R3B6	NA	60 kDa chaperonin
CNTG_00007	87532	87975	D	CDS	ENAE001.0001.d01_020410	enae001.0001_02041	NA	NA	hypothetical protein
CNTG_00007	89027	90007	C	CDS	ENAE001.0001.d01_020430	epmB	P39280	5.4.3.-	L-lysine 2, 3-aminomutase
CNTG_00007	90096	90662	D	CDS	ENAE001.0001.d01_020440	efp	P0A6N4	NA	Elongation factor P
CNTG_00007	90950	91096	D	CDS	ENAE001.0001.d01_020460	enae001.0001_02046	NA	NA	hypothetical protein
CNTG_00007	91220	91537	D	CDS	ENAE001.0001.d01_020470	gdx	P69937	NA	Guanidinium exporter
CNTG_00007	93758	94117	C	CDS	ENAE001.0001.d01_020500	frdD	P0A8Q3	NA	Fumarate reductase subunit D
CNTG_00007	94128	94523	C	CDS	ENAE001.0001.d01_020510	frdC	P0A8Q0	NA	Fumarate reductase subunit C
CNTG_00007	94534	95268	C	CDS	ENAE001.0001.d01_020520	frdB	P0AC47	1.3.5.1	Fumarate reductase iron-sulfur subunit
CNTG_00007	95261	97051	C	CDS	ENAE001.0001.d01_020530	frdA	P00363	1.3.5.4	Fumarate reductase flavoprotein subunit
CNTG_00007	97362	98339	D	CDS	ENAE001.0001.d01_020540	epmA	Q9ZJ12	6.3.1.-	Elongation factor P--(R)-beta-lysine ligase
CNTG_00007	101536	104856	C	CDS	ENAE001.0001.d01_020580	mscM	P39285	NA	Miniconductance mechanosensitive channel MscM
CNTG_00007	104878	105966	C	CDS	ENAE001.0001.d01_020590	psd	P0A8K1	4.1.1.65	Phosphatidylserine decarboxylase proenzyme
CNTG_00007	106086	107141	C	CDS	ENAE001.0001.d01_020600	rsgA	Q8ZKB0	3.6.1.-	Small ribosomal subunit biogenesis GTPase RsgA
CNTG_00007	107259	107804	D	CDS	ENAE001.0001.d01_020610	orn	P0A784	3.1.-.-	Oligoribonuclease
CNTG_00007	108496	109635	C	CDS	ENAE001.0001.d01_020640	queG	NA	1.17.99.6	Epoxyqueuosine reductase
CNTG_00007	109649	111160	D	CDS	ENAE001.0001.d01_020650	nnr	P31806	NA	Bifunctional NAD(P)H-hydrate repair enzyme Nnr
CNTG_00007	111153	111614	D	CDS	ENAE001.0001.d01_020660	tsaE	P0AF67	NA	tRNA threonylcarbamoyladenosine biosynthesis protein TsaE
CNTG_00007	111631	112983	D	CDS	ENAE001.0001.d01_020670	amiB	P26365	3.5.1.28	N-acetylmuramoyl-L-alanine amidase AmiB
CNTG_00007	112993	114855	D	CDS	ENAE001.0001.d01_020680	mutL	P23367	NA	DNA mismatch repair protein MutL
CNTG_00007	114848	115798	D	CDS	ENAE001.0001.d01_020690	miaA	P16384	2.5.1.75	tRNA dimethylallyltransferase
CNTG_00007	115922	116227	D	CDS	ENAE001.0001.d01_020700	hfq	P0A1R0	NA	RNA-binding protein Hfq
CNTG_00007	116303	117583	D	CDS	ENAE001.0001.d01_020710	hflX	P25519	NA	GTPase HflX
CNTG_00007	117740	119005	D	CDS	ENAE001.0001.d01_020720	hflK	P0ABC7	NA	Modulator of FtsH protease HflK
CNTG_00007	119008	120012	D	CDS	ENAE001.0001.d01_020730	hflC	P0ABC3	NA	Modulator of FtsH protease HflC
CNTG_00007	120084	120281	D	CDS	ENAE001.0001.d01_020740	enae001.0001_02074	NA	NA	hypothetical protein
CNTG_00007	120344	121681	D	CDS	ENAE001.0001.d01_020750	purA	P0A7D4	6.3.4.4	Adenylosuccinate synthetase
CNTG_00007	121910	122335	D	CDS	ENAE001.0001.d01_020760	nsrR_1	Q9L132	NA	HTH-type transcriptional repressor NsrR
CNTG_00007	122377	124899	D	CDS	ENAE001.0001.d01_020770	rnr	P21499	3.1.13.1	Ribonuclease R
CNTG_00007	124989	125720	D	CDS	ENAE001.0001.d01_020780	rlmB	P63177	2.1.1.185	23S rRNA (guanosine-2'-O-)-methyltransferase RlmB
CNTG_00007	126916	128556	D	CDS	ENAE001.0001.d01_020800	aidB	P33224	1.3.99.-	Putative acyl-CoA dehydrogenase AidB
CNTG_00007	130270	131025	C	CDS	ENAE001.0001.d01_020840	ulaR	P0A9W0	NA	HTH-type transcriptional regulator UlaR
CNTG_00007	131323	132387	C	CDS	ENAE001.0001.d01_020850	ulaG	P39300	3.1.1.-	putative L-ascorbate-6-phosphate lactonase UlaG
CNTG_00007	132749	134149	D	CDS	ENAE001.0001.d01_020860	ulaA	P39301	NA	Ascorbate-specific PTS system EIIC component
CNTG_00007	134162	134467	D	CDS	ENAE001.0001.d01_020870	ulaB	P69822	2.7.1.194	Ascorbate-specific PTS system EIIB component
CNTG_00007	134477	134944	D	CDS	ENAE001.0001.d01_020880	ulaC	P69820	NA	Ascorbate-specific PTS system EIIA component
CNTG_00007	134958	135608	D	CDS	ENAE001.0001.d01_020890	ulaD	P39304	4.1.1.85	3-keto-L-gulonate-6-phosphate decarboxylase UlaD
CNTG_00007	135618	136472	D	CDS	ENAE001.0001.d01_020900	ulaE	Q8XDI5	5.1.3.22	L-ribulose-5-phosphate 3-epimerase UlaE
CNTG_00007	136472	137155	D	CDS	ENAE001.0001.d01_020910	ulaF	P39306	5.1.3.4	L-ribulose-5-phosphate 4-epimerase UlaF
CNTG_00007	137925	138320	D	CDS	ENAE001.0001.d01_020930	rpsF	P02358	NA	30S ribosomal protein S6
CNTG_00007	138327	138641	D	CDS	ENAE001.0001.d01_020940	priB	P07013	NA	Primosomal replication protein N
CNTG_00007	138646	138873	D	CDS	ENAE001.0001.d01_020950	rpsR	P0A7T7	NA	30S ribosomal protein S18
CNTG_00007	141365	141985	D	CDS	ENAE001.0001.d01_020990	fklB	P0A9L3	5.2.1.8	FKBP-type 22 kDa peptidyl-prolyl cis-trans isomerase
CNTG_00007	142287	143693	D	CDS	ENAE001.0001.d01_021000	cycA	P0AAE0	NA	D-serine/D-alanine/glycine transporter
CNTG_00007	144362	145024	C	CDS	ENAE001.0001.d01_021020	ytfE	P69506	NA	Iron-sulfur cluster repair protein YtfE
CNTG_00007	147283	148239	C	CDS	ENAE001.0001.d01_021040	ytfF	P39314	NA	Inner membrane protein YtfF
CNTG_00007	149221	150069	C	CDS	ENAE001.0001.d01_021060	qorB	P39315	1.6.5.2	Quinone oxidoreductase 2
CNTG_00007	150153	150539	D	CDS	ENAE001.0001.d01_021070	enae001.0001_02107	NA	NA	hypothetical protein
CNTG_00007	152840	153586	D	CDS	ENAE001.0001.d01_021090	cysQ	P22255	3.1.3.7	3'(2'), 5'-bisphosphate nucleotidase CysQ
CNTG_00007	153583	154137	C	CDS	ENAE001.0001.d01_021100	ytfJ	P39187	NA	putative protein YtfJ
CNTG_00007	154460	154666	D	CDS	ENAE001.0001.d01_021110	enae001.0001_02111	NA	NA	hypothetical protein
CNTG_00007	154744	156084	C	CDS	ENAE001.0001.d01_021120	enae001.0001_02112	P0AE45	NA	hypothetical protein
CNTG_00007	163566	164210	C	CDS	ENAE001.0001.d01_021190	msrA	P0A744	1.8.4.11	Peptide methionine sulfoxide reductase MsrA
CNTG_00007	164478	166214	D	CDS	ENAE001.0001.d01_021200	tamA	D2TN56	NA	Translocation and assembly module subunit TamA
CNTG_00007	169990	170334	D	CDS	ENAE001.0001.d01_021220	ytfP	P0AE48	NA	Gamma-glutamylcyclotransferase family protein YtfP
CNTG_00007	170622	171149	C	CDS	ENAE001.0001.d01_021230	ppa	P0A7A9	3.6.1.1	Inorganic pyrophosphatase
CNTG_00007	171552	172508	D	CDS	ENAE001.0001.d01_021240	ytfQ	P39325	NA	ABC transporter periplasmic-binding protein YtfQ
CNTG_00007	172633	174135	D	CDS	ENAE001.0001.d01_021250	fruK	Q8G847	7.5.2.-	Fructose import ATP-binding protein FruK
CNTG_00007	174149	175171	D	CDS	ENAE001.0001.d01_021260	ytfT	P39328	NA	Inner membrane ABC transporter permease protein YtfT
CNTG_00007	175158	176159	D	CDS	ENAE001.0001.d01_021270	yjfF	P37772	NA	Inner membrane ABC transporter permease protein YjfF
CNTG_00007	177909	178907	C	CDS	ENAE001.0001.d01_021290	fbp	P0A993	3.1.3.11	Fructose-1, 6-bisphosphatase class 1
CNTG_00007	179084	180451	D	CDS	ENAE001.0001.d01_021300	mpl	P37773	6.3.2.45	UDP-N-acetylmuramate--L-alanyl-gamma-D-glutamyl-meso-2, 6-diaminoheptandioate ligase
CNTG_00007	181246	181797	C	CDS	ENAE001.0001.d01_021320	enae001.0001_02132	P0A8X0	NA	hypothetical protein
CNTG_00007	181904	183244	D	CDS	ENAE001.0001.d01_021330	pmbA	P0AFK0	3.4.-.-	Metalloprotease PmbA
CNTG_00007	192897	193361	C	CDS	ENAE001.0001.d01_021450	nrdG	P0A9N8	1.97.1.-	Anaerobic ribonucleoside-triphosphate reductase-activating protein
CNTG_00007	193541	195679	C	CDS	ENAE001.0001.d01_021460	nrdD	P28903	1.1.98.6	Anaerobic ribonucleoside-triphosphate reductase
CNTG_00007	196064	197707	C	CDS	ENAE001.0001.d01_021470	treC	P28904	3.2.1.93	Trehalose-6-phosphate hydrolase
CNTG_00007	197764	199185	C	CDS	ENAE001.0001.d01_021480	treB	P36672	NA	PTS system trehalose-specific EIIBC component
CNTG_00007	199378	200325	C	CDS	ENAE001.0001.d01_021490	treR	P36673	NA	HTH-type transcriptional regulator TreR
CNTG_00007	200678	203386	D	CDS	ENAE001.0001.d01_021500	mgtA	P0ABB8	7.2.2.14	Magnesium-transporting ATPase, P-type 1
CNTG_00008	488	709	C	CDS	ENAE001.0001.d01_021520	enae001.0001_02152	NA	NA	hypothetical protein
CNTG_00008	1029	4139	C	CDS	ENAE001.0001.d01_021530	acrF	P24181	NA	Multidrug export protein AcrF
CNTG_00008	4152	5291	C	CDS	ENAE001.0001.d01_021540	acrE	P24180	NA	Multidrug export protein AcrE
CNTG_00008	7315	7611	C	CDS	ENAE001.0001.d01_021570	fis	P0A6R3	NA	DNA-binding protein Fis
CNTG_00008	7637	8509	C	CDS	ENAE001.0001.d01_021580	dusB	P0ABT5	1.3.1.-	tRNA-dihydrouridine synthase B
CNTG_00008	9877	10758	C	CDS	ENAE001.0001.d01_021600	prmA	P0A8T1	2.1.1.-	Ribosomal protein L11 methyltransferase
CNTG_00008	10769	12220	C	CDS	ENAE001.0001.d01_021610	panF	P16256	NA	Sodium/pantothenate symporter
CNTG_00008	12695	14044	C	CDS	ENAE001.0001.d01_021630	accC	P24182	6.3.4.14	Biotin carboxylase
CNTG_00008	14055	14519	C	CDS	ENAE001.0001.d01_021640	accB	P0ABD8	NA	Biotin carboxyl carrier protein of acetyl-CoA carboxylase
CNTG_00008	15229	15828	C	CDS	ENAE001.0001.d01_021660	msrQ	P76343	NA	Protein-methionine-sulfoxide reductase heme-binding subunit MsrQ
CNTG_00008	15828	16826	C	CDS	ENAE001.0001.d01_021670	msrP	P76342	1.8.5.-	Protein-methionine-sulfoxide reductase catalytic subunit MsrP
CNTG_00008	16904	17878	C	CDS	ENAE001.0001.d01_021680	acuI	P26646	1.3.1.84	putative acrylyl-CoA reductase AcuI
CNTG_00008	18095	20035	D	CDS	ENAE001.0001.d01_021690	csrD	P13518	NA	RNase E specificity factor CsrD
CNTG_00008	20340	21383	D	CDS	ENAE001.0001.d01_021700	mreB	P0A9X4	NA	Cell shape-determining protein MreB
CNTG_00008	21452	22456	D	CDS	ENAE001.0001.d01_021710	mreC	P16926	NA	Cell shape-determining protein MreC
CNTG_00008	22456	22944	D	CDS	ENAE001.0001.d01_021720	mreD	P0ABH4	NA	Rod shape-determining protein MreD
CNTG_00008	22952	23545	D	CDS	ENAE001.0001.d01_021730	yhdE	P25536	3.6.1.9	dTTP/UTP pyrophosphatase
CNTG_00008	23535	25004	D	CDS	ENAE001.0001.d01_021740	rng	P0A9J0	3.1.26.-	Ribonuclease G
CNTG_00008	25038	28844	D	CDS	ENAE001.0001.d01_021750	enae001.0001_02175	NA	NA	hypothetical protein
CNTG_00008	28945	30390	D	CDS	ENAE001.0001.d01_021760	tldD	P0AGG8	3.4.-.-	Metalloprotease TldD
CNTG_00008	31278	32204	C	CDS	ENAE001.0001.d01_021780	dmlR_5	P76250	NA	HTH-type transcriptional regulator DmlR
CNTG_00008	32334	32537	D	CDS	ENAE001.0001.d01_021790	aaeX	P46478	NA	Protein AaeX
CNTG_00008	32545	33477	D	CDS	ENAE001.0001.d01_021800	aaeA_2	P46482	NA	p-hydroxybenzoic acid efflux pump subunit AaeA
CNTG_00008	33483	35450	D	CDS	ENAE001.0001.d01_021810	aaeB_2	P46481	NA	p-hydroxybenzoic acid efflux pump subunit AaeB
CNTG_00008	37791	38054	C	CDS	ENAE001.0001.d01_021850	enae001.0001_02185	NA	NA	hypothetical protein
CNTG_00008	38434	38904	C	CDS	ENAE001.0001.d01_021860	argR	P0A6D0	NA	Arginine repressor
CNTG_00008	39360	40298	D	CDS	ENAE001.0001.d01_021870	mdh	P61889	1.1.1.37	Malate dehydrogenase
CNTG_00008	40354	41484	C	CDS	ENAE001.0001.d01_021880	degS	P0AEE3	3.4.21.107	Serine endoprotease DegS
CNTG_00008	41512	42888	C	CDS	ENAE001.0001.d01_021890	degQ	P39099	3.4.21.107	Periplasmic pH-dependent serine endoprotease DegQ
CNTG_00008	43224	43622	C	CDS	ENAE001.0001.d01_021900	yhcB	P0ADW3	NA	Inner membrane protein YhcB
CNTG_00008	43821	44945	D	CDS	ENAE001.0001.d01_021910	zapE	P64612	NA	Cell division protein ZapE
CNTG_00008	45259	45687	D	CDS	ENAE001.0001.d01_021920	rplM	P0AA10	NA	50S ribosomal protein L13
CNTG_00008	45703	46095	D	CDS	ENAE001.0001.d01_021930	rpsI	P66643	NA	30S ribosomal protein S9
CNTG_00008	46390	47028	D	CDS	ENAE001.0001.d01_021940	sspA	P0ACA3	NA	Stringent starvation protein A
CNTG_00008	47033	47530	D	CDS	ENAE001.0001.d01_021950	sspB	P0AFZ3	NA	Stringent starvation protein B
CNTG_00008	54661	56079	C	CDS	ENAE001.0001.d01_022040	gltD	P09832	1.4.1.13	Glutamate synthase [NADPH] small chain
CNTG_00008	56089	60549	C	CDS	ENAE001.0001.d01_022050	gltB	P09831	1.4.1.13	Glutamate synthase [NADPH] large chain
CNTG_00008	61152	62159	D	CDS	ENAE001.0001.d01_022060	enae001.0001_02206	NA	NA	hypothetical protein
CNTG_00008	62710	65049	D	CDS	ENAE001.0001.d01_022070	arcB	P0AEC3	2.7.13.3	Aerobic respiration control sensor protein ArcB
CNTG_00008	65266	65994	D	CDS	ENAE001.0001.d01_022080	mtgA	P46022	2.4.1.129	Biosynthetic peptidoglycan transglycosylase
CNTG_00008	66182	66454	C	CDS	ENAE001.0001.d01_022090	ptsO	P0A9N0	NA	Phosphocarrier protein NPr
CNTG_00008	66451	67305	C	CDS	ENAE001.0001.d01_022100	rapZ	P0A894	NA	RNase adapter protein RapZ
CNTG_00008	67339	67827	C	CDS	ENAE001.0001.d01_022110	ptsN	P69829	NA	Nitrogen regulatory protein
CNTG_00008	67884	68171	C	CDS	ENAE001.0001.d01_022120	hpf	P0AFX0	NA	Ribosome hibernation promoting factor
CNTG_00008	68194	69627	C	CDS	ENAE001.0001.d01_022130	rpoN	P06223	NA	RNA polymerase sigma-54 factor
CNTG_00008	69672	70397	C	CDS	ENAE001.0001.d01_022140	lptB_2	P0A9V1	3.6.3.-	Lipopolysaccharide export system ATP-binding protein LptB
CNTG_00008	70404	70958	C	CDS	ENAE001.0001.d01_022150	lptA	P0ADV1	NA	Lipopolysaccharide export system protein LptA
CNTG_00008	70927	71502	C	CDS	ENAE001.0001.d01_022160	lptC	P0ADV9	NA	Lipopolysaccharide export system protein LptC
CNTG_00008	71499	72065	C	CDS	ENAE001.0001.d01_022170	kdsC	P67653	3.1.3.45	3-deoxy-D-manno-octulosonate 8-phosphate phosphatase KdsC
CNTG_00008	72081	73067	C	CDS	ENAE001.0001.d01_022180	kdsD	P45395	5.3.1.13	Arabinose 5-phosphate isomerase KdsD
CNTG_00008	73082	74056	C	CDS	ENAE001.0001.d01_022190	yrbG	P45394	NA	Inner membrane protein YrbG
CNTG_00008	74245	75057	D	CDS	ENAE001.0001.d01_022200	mlaF	P63386	3.6.3.-	Intermembrane phospholipid transport system ATP-binding protein MlaF
CNTG_00008	75065	75847	D	CDS	ENAE001.0001.d01_022210	mlaE	P64606	NA	Intermembrane phospholipid transport system permease protein MlaE
CNTG_00008	75852	76406	D	CDS	ENAE001.0001.d01_022220	mlaD	P64604	NA	Intermembrane phospholipid transport system binding protein MlaD
CNTG_00008	76425	77060	D	CDS	ENAE001.0001.d01_022230	mlaC	P0ADV7	NA	Intermembrane phospholipid transport system binding protein MlaC
CNTG_00008	77488	77742	D	CDS	ENAE001.0001.d01_022250	ibaG	P0A9W6	NA	Acid stress protein IbaG
CNTG_00008	77808	79067	D	CDS	ENAE001.0001.d01_022260	murA	P33038	2.5.1.7	UDP-N-acetylglucosamine 1-carboxyvinyltransferase
CNTG_00008	79110	79382	C	CDS	ENAE001.0001.d01_022270	enae001.0001_02227	NA	NA	hypothetical protein
CNTG_00008	79575	80546	C	CDS	ENAE001.0001.d01_022280	ispB	P0AD57	2.5.1.90	Octaprenyl diphosphate synthase
CNTG_00008	80803	81114	D	CDS	ENAE001.0001.d01_022290	rplU	P0AG48	NA	50S ribosomal protein L21
CNTG_00008	81134	81391	D	CDS	ENAE001.0001.d01_022300	rpmA	P0A7L8	NA	50S ribosomal protein L27
CNTG_00008	81505	82470	D	CDS	ENAE001.0001.d01_022310	yhbE	P0AA73	NA	putative inner membrane transporter YhbE
CNTG_00008	82486	83661	D	CDS	ENAE001.0001.d01_022320	obgE	P42641	3.6.5.-	GTPase ObgE/CgtA
CNTG_00008	85470	85946	D	CDS	ENAE001.0001.d01_022340	greA	P0A6W5	NA	Transcription elongation factor GreA
CNTG_00008	86101	86433	C	CDS	ENAE001.0001.d01_022350	yhbY	P0AGK4	NA	RNA-binding protein YhbY
CNTG_00008	86520	87149	D	CDS	ENAE001.0001.d01_022360	rlmE	P0C0R7	2.1.1.166	Ribosomal RNA large subunit methyltransferase E
CNTG_00008	87240	89180	D	CDS	ENAE001.0001.d01_022370	ftsH	P0AAI3	3.4.24.-	ATP-dependent zinc metalloprotease FtsH
CNTG_00008	89275	90123	D	CDS	ENAE001.0001.d01_022380	folP	P0AC13	2.5.1.15	Dihydropteroate synthase
CNTG_00008	90116	91453	D	CDS	ENAE001.0001.d01_022390	glmM_2	P31120	5.4.2.10	Phosphoglucosamine mutase
CNTG_00008	91676	92008	D	CDS	ENAE001.0001.d01_022400	secG	P0AG99	NA	Protein-export membrane protein SecG
CNTG_00008	92339	93682	C	CDS	ENAE001.0001.d01_022420	argG	P0A6E4	6.3.4.5	Argininosuccinate synthase
CNTG_00008	94276	94758	D	CDS	ENAE001.0001.d01_022440	rimP	P0A8A8	NA	Ribosome maturation factor RimP
CNTG_00008	94787	96274	D	CDS	ENAE001.0001.d01_022450	nusA	P0AFF6	NA	Transcription termination/antitermination protein NusA
CNTG_00008	96299	98992	D	CDS	ENAE001.0001.d01_022460	infB	P0A705	NA	Translation initiation factor IF-2
CNTG_00008	99082	99483	D	CDS	ENAE001.0001.d01_022470	rbfA	P0A7G2	NA	30S ribosome-binding factor
CNTG_00008	99483	100433	D	CDS	ENAE001.0001.d01_022480	truB	P60340	5.4.99.25	tRNA pseudouridine synthase B
CNTG_00008	100580	100849	D	CDS	ENAE001.0001.d01_022490	rpsO	P0ADZ4	NA	30S ribosomal protein S15
CNTG_00008	101197	103326	D	CDS	ENAE001.0001.d01_022510	pnp	Q8ZLT3	2.7.7.8	Polyribonucleotide nucleotidyltransferase
CNTG_00008	103437	104321	D	CDS	ENAE001.0001.d01_022520	nlpI	P0AFB1	NA	Lipoprotein NlpI
CNTG_00008	104500	106461	D	CDS	ENAE001.0001.d01_022530	deaD	P0A9P6	3.6.4.13	ATP-dependent RNA helicase DeaD
CNTG_00008	106608	107852	D	CDS	ENAE001.0001.d01_022540	mtr	P0AAD2	NA	Tryptophan-specific transport protein
CNTG_00008	107941	108948	C	CDS	ENAE001.0001.d01_022550	enae001.0001_02255	NA	NA	hypothetical protein
CNTG_00008	109148	110026	C	CDS	ENAE001.0001.d01_022560	enae001.0001_02256	NA	NA	hypothetical protein
CNTG_00008	110035	111030	C	CDS	ENAE001.0001.d01_022570	yhbU	P45527	3.4.-.-	putative protease YhbU
CNTG_00008	111251	111775	D	CDS	ENAE001.0001.d01_022580	ubiJ_1	NA	NA	Ubiquinone biosynthesis accessory factor UbiJ
CNTG_00008	111769	112272	D	CDS	ENAE001.0001.d01_022590	eis	NA	2.3.1.-	N-acetyltransferase Eis
CNTG_00008	112598	113023	D	CDS	ENAE001.0001.d01_022610	enae001.0001_02261	NA	NA	hypothetical protein
CNTG_00008	124364	124939	C	CDS	ENAE001.0001.d01_022710	osmY_2	P0AFH8	NA	Osmotically-inducible protein Y
CNTG_00008	124949	125539	C	CDS	ENAE001.0001.d01_022720	diaA	P66817	NA	DnaA initiator-associating protein DiaA
CNTG_00008	128041	128904	D	CDS	ENAE001.0001.d01_022750	rsmI	P67087	2.1.1.198	Ribosomal RNA small subunit methyltransferase I
CNTG_00008	141875	143446	C	CDS	ENAE001.0001.d01_022890	garD	P39829	4.2.1.42	Galactarate dehydratase (L-threo-forming)
CNTG_00008	145223	145993	D	CDS	ENAE001.0001.d01_022910	garL	P23522	4.1.2.20	5-keto-4-deoxy-D-glucarate aldolase
CNTG_00008	146030	146914	D	CDS	ENAE001.0001.d01_022920	garR	P0ABQ2	1.1.1.60	2-hydroxy-3-oxopropionate reductase
CNTG_00008	161404	162108	C	CDS	ENAE001.0001.d01_023030	yhaK	P42624	NA	Pirin-like protein YhaK
CNTG_00008	162213	163109	D	CDS	ENAE001.0001.d01_023040	yhaJ_2	P67661	NA	HTH-type transcriptional regulator YhaJ
CNTG_00008	163514	163879	C	CDS	ENAE001.0001.d01_023050	yhaH	P64590	NA	Inner membrane protein YhaH
CNTG_00008	164010	164996	C	CDS	ENAE001.0001.d01_023060	yqjG	P42620	1.8.5.7	Glutathionyl-hydroquinone reductase YqjG
CNTG_00008	165066	165458	C	CDS	ENAE001.0001.d01_023070	yqjF	P42619	NA	Inner membrane protein YqjF
CNTG_00008	166124	166522	C	CDS	ENAE001.0001.d01_023090	yqjE	P64585	NA	Inner membrane protein YqjE
CNTG_00008	166525	166830	C	CDS	ENAE001.0001.d01_023100	yqjD	P64581	NA	putative protein YqjD
CNTG_00008	166857	167225	C	CDS	ENAE001.0001.d01_023110	yqjC	P42616	NA	Protein YqjC
CNTG_00008	167756	168418	C	CDS	ENAE001.0001.d01_023130	yqjA	P0AA63	NA	Inner membrane protein YqjA
CNTG_00008	168710	169486	C	CDS	ENAE001.0001.d01_023140	lldR_1	P0ACL7	NA	Putative L-lactate dehydrogenase operon regulatory protein
CNTG_00008	169615	170919	C	CDS	ENAE001.0001.d01_023150	exuT_1	P0AA78	NA	Hexuronate transporter
CNTG_00008	171394	172806	D	CDS	ENAE001.0001.d01_023160	uxaC_2	P0A8G3	5.3.1.12	Uronate isomerase
CNTG_00008	172822	174309	D	CDS	ENAE001.0001.d01_023170	uxaA	P42604	4.2.1.7	Altronate dehydratase
CNTG_00008	175071	176321	C	CDS	ENAE001.0001.d01_023190	sstT	P0AGE4	NA	Serine/threonine transporter SstT
CNTG_00008	176628	177596	C	CDS	ENAE001.0001.d01_023200	alx	P42601	NA	Putative membrane-bound redox modulator Alx
CNTG_00008	177868	178854	C	CDS	ENAE001.0001.d01_023210	iolU	O05265	1.1.1.371	scyllo-inositol 2-dehydrogenase (NADP(+)) IolU
CNTG_00008	179713	180216	C	CDS	ENAE001.0001.d01_023230	ygjP	P42597	3.6.1.-	UTP pyrophosphatase
CNTG_00008	181809	183827	C	CDS	ENAE001.0001.d01_023250	fadH	P42593	1.3.1.34	2, 4-dienoyl-CoA reductase
CNTG_00008	184207	185598	C	CDS	ENAE001.0001.d01_023260	patA	P42588	2.6.1.82	Putrescine aminotransferase
CNTG_00009	2036	2674	C	CDS	ENAE001.0001.d01_023370	rutR	P0ACU2	NA	HTH-type transcriptional regulator RutR
CNTG_00009	3330	3935	D	CDS	ENAE001.0001.d01_023390	wrbA	P0A8G6	1.6.5.2	NAD(P)H dehydrogenase (quinone)
CNTG_00009	3954	4181	D	CDS	ENAE001.0001.d01_023400	yccJ	P0AB14	NA	putative protein YccJ
CNTG_00009	43814	45256	C	CDS	ENAE001.0001.d01_023860	ansP2	P9WQM7	NA	L-asparagine permease 2
CNTG_00009	94992	95651	D	CDS	ENAE001.0001.d01_024260	yccA	P0AAC6	NA	Modulator of FtsH protease YccA
CNTG_00009	95741	96070	D	CDS	ENAE001.0001.d01_024270	tusE	P0AB18	2.8.1.-	Sulfurtransferase TusE
CNTG_00009	96448	97677	D	CDS	ENAE001.0001.d01_024290	rlmI	P75876	2.1.1.191	Ribosomal RNA large subunit methyltransferase I
CNTG_00009	97745	98065	D	CDS	ENAE001.0001.d01_024300	hspQ	P0AB20	NA	Heat shock protein HspQ
CNTG_00009	98111	98524	C	CDS	ENAE001.0001.d01_024310	yccU	P75874	NA	putative protein YccU
CNTG_00009	98658	99116	D	CDS	ENAE001.0001.d01_024320	mgsA	P0A731	4.2.3.3	Methylglyoxal synthase
CNTG_00009	99160	101214	C	CDS	ENAE001.0001.d01_024330	helD	P15038	3.6.4.12	DNA helicase IV
CNTG_00009	105630	106685	D	CDS	ENAE001.0001.d01_024380	ompA_2	P0A910	NA	Outer membrane protein A
CNTG_00009	106772	107227	C	CDS	ENAE001.0001.d01_024390	matP	P0A8N0	NA	Macrodomain Ter protein
CNTG_00009	109243	109761	D	CDS	ENAE001.0001.d01_024410	fabA	P0A6Q3	4.2.1.59	3-hydroxydecanoyl-[acyl-carrier-protein] dehydratase
CNTG_00009	110278	110841	C	CDS	ENAE001.0001.d01_024420	pqiC	P0AB10	NA	Intermembrane transport lipoprotein PqiC
CNTG_00009	110841	112478	C	CDS	ENAE001.0001.d01_024430	pqiB	P43671	NA	Intermembrane transport protein PqiB
CNTG_00009	112483	113742	C	CDS	ENAE001.0001.d01_024440	pqiA	P0AFL9	NA	Intermembrane transport protein PqiA
CNTG_00009	113756	115663	C	CDS	ENAE001.0001.d01_024450	uup	P43672	NA	ABC transporter ATP-binding protein uup
CNTG_00009	115676	117781	C	CDS	ENAE001.0001.d01_024460	rlmL	P75864	NA	Ribosomal RNA large subunit methyltransferase K/L
CNTG_00009	118984	119526	C	CDS	ENAE001.0001.d01_024480	zapC	P75862	NA	Cell division protein ZapC
CNTG_00009	119692	120702	C	CDS	ENAE001.0001.d01_024490	pyrD	P0A7E1	1.3.5.2	Dihydroorotate dehydrogenase (quinone)
CNTG_00009	120953	121528	D	CDS	ENAE001.0001.d01_024500	ssuE	P80644	1.5.1.38	FMN reductase (NADPH)
CNTG_00009	121666	124278	C	CDS	ENAE001.0001.d01_024510	pepN	P04825	3.4.11.2	Aminopeptidase N
CNTG_00009	124543	125745	D	CDS	ENAE001.0001.d01_024520	pncB	P22253	6.3.4.21	Nicotinate phosphoribosyltransferase
CNTG_00009	125913	127313	D	CDS	ENAE001.0001.d01_024530	asnS	P0A8M0	6.1.1.22	Asparagine--tRNA ligase
CNTG_00009	129219	130409	D	CDS	ENAE001.0001.d01_024550	aspC	P00509	2.6.1.1	Aspartate aminotransferase
CNTG_00009	130884	131531	C	CDS	ENAE001.0001.d01_024560	gloC	P75849	3.1.2.6	Hydroxyacylglutathione hydrolase GloC
CNTG_00009	131686	132237	C	CDS	ENAE001.0001.d01_024570	enae001.0001_02457	NA	NA	hypothetical protein
CNTG_00009	134418	138866	C	CDS	ENAE001.0001.d01_024590	mukB	P22523	NA	Chromosome partition protein MukB
CNTG_00009	138866	139570	C	CDS	ENAE001.0001.d01_024600	mukE	P22524	NA	Chromosome partition protein MukE
CNTG_00009	139551	140873	C	CDS	ENAE001.0001.d01_024610	mukF	P60293	NA	Chromosome partition protein MukF
CNTG_00009	140866	141660	C	CDS	ENAE001.0001.d01_024620	cmoM	P36566	2.1.1.-	tRNA 5-carboxymethoxyuridine methyltransferase
CNTG_00009	141784	142563	D	CDS	ENAE001.0001.d01_024630	enae001.0001_02463	NA	NA	hypothetical protein
CNTG_00009	142540	143433	C	CDS	ENAE001.0001.d01_024640	enae001.0001_02464	NA	NA	hypothetical protein
CNTG_00009	143573	144319	C	CDS	ENAE001.0001.d01_024650	kdsB	P04951	2.7.7.38	3-deoxy-manno-octulosonate cytidylyltransferase
CNTG_00009	144316	144498	C	CDS	ENAE001.0001.d01_024660	enae001.0001_02466	P0AAZ7	NA	hypothetical protein
CNTG_00009	145813	146793	C	CDS	ENAE001.0001.d01_024680	lpxK	P27300	2.7.1.130	Tetraacyldisaccharide 4'-kinase
CNTG_00009	146790	148538	C	CDS	ENAE001.0001.d01_024690	msbA	P60752	7.5.2.6	Lipid A export ATP-binding/permease protein MsbA
CNTG_00009	151055	151339	C	CDS	ENAE001.0001.d01_024710	ihfB	P0A6Y1	NA	Integration host factor subunit beta
CNTG_00009	151491	153164	C	CDS	ENAE001.0001.d01_024720	rpsA	P0AG67	NA	30S ribosomal protein S1
CNTG_00009	153280	153963	C	CDS	ENAE001.0001.d01_024730	cmk	P0A6I0	2.7.4.25	Cytidylate kinase
CNTG_00009	154145	155428	C	CDS	ENAE001.0001.d01_024740	aroA	P0A6D3	2.5.1.19	3-phosphoshikimate 1-carboxyvinyltransferase
CNTG_00009	155501	156589	C	CDS	ENAE001.0001.d01_024750	serC	P55900	2.6.1.52	Phosphoserine aminotransferase
CNTG_00009	156752	157444	C	CDS	ENAE001.0001.d01_024760	enae001.0001_02476	NA	NA	hypothetical protein
CNTG_00009	157572	159332	D	CDS	ENAE001.0001.d01_024770	ycaO	P75838	NA	Ribosomal protein S12 methylthiotransferase accessory factor YcaO
CNTG_00009	160649	162931	D	CDS	ENAE001.0001.d01_024790	pflB	P09373	2.3.1.54	Formate acetyltransferase 1
CNTG_00009	163137	163877	D	CDS	ENAE001.0001.d01_024800	pflA	P0A9N4	1.97.1.4	Pyruvate formate-lyase 1-activating enzyme
CNTG_00009	165680	166870	C	CDS	ENAE001.0001.d01_024820	ycaD	P21503	NA	putative MFS-type transporter YcaD
CNTG_00010	113	874	C	CDS	ENAE001.0001.d01_024840	kduD_2	P37769	1.1.1.127	2-dehydro-3-deoxy-D-gluconate 5-dehydrogenase
CNTG_00010	4830	6014	C	CDS	ENAE001.0001.d01_024880	thlA	P45359	2.3.1.9	Acetyl-CoA acetyltransferase
CNTG_00010	7663	8892	D	CDS	ENAE001.0001.d01_024910	yqeG	P63340	NA	Inner membrane transport protein YqeG
CNTG_00010	17938	18210	C	CDS	ENAE001.0001.d01_025000	yjdJ	P39274	NA	putative protein YjdJ
CNTG_00010	18244	18477	C	CDS	ENAE001.0001.d01_025010	enae001.0001_02501	NA	NA	hypothetical protein
CNTG_00010	42263	43009	C	CDS	ENAE001.0001.d01_025270	nlpD_2	P39700	NA	Murein hydrolase activator NlpD
CNTG_00010	43873	45390	C	CDS	ENAE001.0001.d01_025290	lysS	P0A8N3	6.1.1.6	Lysine--tRNA ligase
CNTG_00010	45400	46281	C	CDS	ENAE001.0001.d01_025300	prfB	P07012	NA	Peptide chain release factor RF2
CNTG_00010	46588	48321	C	CDS	ENAE001.0001.d01_025310	recJ	P21893	3.1.-.-	Single-stranded-DNA-specific exonuclease RecJ
CNTG_00010	48327	49040	C	CDS	ENAE001.0001.d01_025320	dsbC	P55890	NA	Thiol:disulfide interchange protein DsbC
CNTG_00010	49061	49957	C	CDS	ENAE001.0001.d01_025330	xerD	P0A2P6	NA	Tyrosine recombinase XerD
CNTG_00010	50060	50581	D	CDS	ENAE001.0001.d01_025340	fldB	P0ABY4	NA	Flavodoxin 2
CNTG_00010	50578	50994	C	CDS	ENAE001.0001.d01_025350	ygfX	Q46824	NA	Inner membrane protein YgfX
CNTG_00010	50975	51241	C	CDS	ENAE001.0001.d01_025360	sdhE	P64559	NA	FAD assembly factor SdhE
CNTG_00010	51488	52471	D	CDS	ENAE001.0001.d01_025370	ygfZ	P0ADE8	NA	tRNA-modifying protein YgfZ
CNTG_00010	52651	53313	C	CDS	ENAE001.0001.d01_025380	enae001.0001_02538	P67153	NA	hypothetical protein
CNTG_00010	54686	56119	D	CDS	ENAE001.0001.d01_025410	bglA_2	Q46829	3.2.1.86	6-phospho-beta-glucosidase BglA
CNTG_00010	90842	93715	C	CDS	ENAE001.0001.d01_025890	gcvP	P33195	1.4.4.2	Glycine dehydrogenase (decarboxylating)
CNTG_00010	93837	94226	C	CDS	ENAE001.0001.d01_025900	gcvH	P0A6T9	NA	Glycine cleavage system H protein
CNTG_00010	94253	95347	C	CDS	ENAE001.0001.d01_025910	gcvT	P27248	2.1.2.10	Aminomethyltransferase
CNTG_00010	95740	96942	C	CDS	ENAE001.0001.d01_025920	ubiI	P25535	1.14.13.240	2-octaprenylphenol hydroxylase
CNTG_00010	96961	98139	C	CDS	ENAE001.0001.d01_025930	ubiH	P25534	1.14.13.-	2-octaprenyl-6-methoxyphenol hydroxylase
CNTG_00010	98136	99452	C	CDS	ENAE001.0001.d01_025940	pepP	P15034	3.4.11.9	Xaa-Pro aminopeptidase
CNTG_00010	99518	100102	C	CDS	ENAE001.0001.d01_025950	enae001.0001_02595	P44882	NA	hypothetical protein
CNTG_00010	100255	100584	D	CDS	ENAE001.0001.d01_025960	zapA	P0ADS2	NA	Cell division protein ZapA
CNTG_00010	100829	101425	D	CDS	ENAE001.0001.d01_025970	ygfA	P0AC28	6.3.3.2	5-formyltetrahydrofolate cyclo-ligase
CNTG_00010	101804	103036	C	CDS	ENAE001.0001.d01_025980	serA	P0A9T0	1.1.1.95	D-3-phosphoglycerate dehydrogenase
CNTG_00010	103305	103964	C	CDS	ENAE001.0001.d01_025990	rpiA	P0A7Z0	5.3.1.6	Ribose-5-phosphate isomerase A
CNTG_00010	104178	105071	D	CDS	ENAE001.0001.d01_026000	argP	P0A8S1	NA	HTH-type transcriptional regulator ArgP
CNTG_00010	105114	105851	C	CDS	ENAE001.0001.d01_026010	enae001.0001_02601	Q44642	NA	26 kDa periplasmic immunogenic protein
CNTG_00010	105937	106572	C	CDS	ENAE001.0001.d01_026020	argO	P11667	NA	Arginine exporter protein ArgO
CNTG_00010	107874	108731	C	CDS	ENAE001.0001.d01_026040	mscS_2	P0C0S1	NA	Small-conductance mechanosensitive channel
CNTG_00010	108908	109987	C	CDS	ENAE001.0001.d01_026050	fbaA	P0AB71	4.1.2.13	Fructose-bisphosphate aldolase class 2
CNTG_00010	110075	111238	C	CDS	ENAE001.0001.d01_026060	pgk	P0A799	2.7.2.3	Phosphoglycerate kinase
CNTG_00010	111278	112306	C	CDS	ENAE001.0001.d01_026070	epd	P0A9B6	1.2.1.72	D-erythrose-4-phosphate dehydrogenase
CNTG_00010	115781	117772	C	CDS	ENAE001.0001.d01_026130	tktA_1	P27302	2.2.1.1	Transketolase 1
CNTG_00010	118040	118798	D	CDS	ENAE001.0001.d01_026140	loiP	P25894	3.4.24.-	Metalloprotease LoiP
CNTG_00010	120643	121563	C	CDS	ENAE001.0001.d01_026160	speB	P60651	3.5.3.11	Agmatinase
CNTG_00010	121802	123778	C	CDS	ENAE001.0001.d01_026170	speA	P21170	4.1.1.19	Biosynthetic arginine decarboxylase
CNTG_00010	124558	125712	D	CDS	ENAE001.0001.d01_026190	metK	P0A817	2.5.1.6	S-adenosylmethionine synthase
CNTG_00010	126286	127680	D	CDS	ENAE001.0001.d01_026200	galP	P0AEP1	NA	Galactose-proton symporter
CNTG_00010	127836	128336	D	CDS	ENAE001.0001.d01_026210	sprT	NA	NA	Protein SprT
CNTG_00010	128431	129138	D	CDS	ENAE001.0001.d01_026220	endA	P25736	3.1.21.1	Endonuclease-1
CNTG_00010	129216	129947	D	CDS	ENAE001.0001.d01_026230	rsmE	P0AGL7	2.1.1.193	Ribosomal RNA small subunit methyltransferase E
CNTG_00010	129960	130907	D	CDS	ENAE001.0001.d01_026240	gshB	P04425	6.3.2.3	Glutathione synthetase
CNTG_00010	131054	131617	D	CDS	ENAE001.0001.d01_026250	enae001.0001_02625	P0A8W5	NA	hypothetical protein
CNTG_00010	131617	132033	D	CDS	ENAE001.0001.d01_026260	yqgF	P0A8I1	3.1.-.-	Putative pre-16S rRNA nuclease
CNTG_00010	134275	134979	D	CDS	ENAE001.0001.d01_026290	yggS	P67080	NA	Pyridoxal phosphate homeostasis protein
CNTG_00010	134998	135564	D	CDS	ENAE001.0001.d01_026300	enae001.0001_02630	NA	NA	hypothetical protein
CNTG_00010	135561	135851	D	CDS	ENAE001.0001.d01_026310	enae001.0001_02631	Q8XCU6	NA	hypothetical protein
CNTG_00010	135860	136453	D	CDS	ENAE001.0001.d01_026320	rdgB	P52061	3.6.1.66	dITP/XTP pyrophosphatase
CNTG_00010	136446	137582	D	CDS	ENAE001.0001.d01_026330	hemW	P52062	NA	Heme chaperone HemW
CNTG_00010	139196	139915	C	CDS	ENAE001.0001.d01_026350	enae001.0001_02635	NA	NA	hypothetical protein
CNTG_00010	139968	140294	C	CDS	ENAE001.0001.d01_026360	enae001.0001_02636	P44649	NA	putative protein
CNTG_00010	140295	141014	C	CDS	ENAE001.0001.d01_026370	trmB	P0A8I5	2.1.1.33	tRNA (guanine-N(7)-)-methyltransferase
CNTG_00010	141171	142223	D	CDS	ENAE001.0001.d01_026380	mutY	P17802	3.2.2.31	Adenine DNA glycosylase
CNTG_00010	142250	142525	D	CDS	ENAE001.0001.d01_026390	yggX	P0A8P3	NA	putative Fe(2+)-trafficking protein
CNTG_00010	142572	143654	D	CDS	ENAE001.0001.d01_026400	mltC	P0C066	4.2.2.-	Membrane-bound lytic murein transglycosylase C
CNTG_00010	143895	145151	D	CDS	ENAE001.0001.d01_026410	nupG	P0AFF4	NA	Nucleoside permease NupG
CNTG_00010	157855	158562	D	CDS	ENAE001.0001.d01_026530	enae001.0001_02653	NA	NA	hypothetical protein
CNTG_00011	4149	6425	C	CDS	ENAE001.0001.d01_026620	clpA	P0ABH9	NA	ATP-dependent Clp protease ATP-binding subunit ClpA
CNTG_00011	6455	6775	C	CDS	ENAE001.0001.d01_026630	clpS	P0A8Q6	NA	ATP-dependent Clp protease adapter protein ClpS
CNTG_00011	7290	7517	D	CDS	ENAE001.0001.d01_026640	cspD	P0A968	NA	Cold shock-like protein CspD
CNTG_00011	7598	9538	C	CDS	ENAE001.0001.d01_026650	macB_1	P75831	3.6.3.-	Macrolide export ATP-binding/permease protein MacB
CNTG_00011	9535	10650	C	CDS	ENAE001.0001.d01_026660	macA_1	P75830	NA	Macrolide export protein MacA
CNTG_00011	12887	14545	C	CDS	ENAE001.0001.d01_026690	enae001.0001_02669	NA	NA	hypothetical protein
CNTG_00011	14920	15612	D	CDS	ENAE001.0001.d01_026700	aqpZ	P60844	NA	Aquaporin Z
CNTG_00011	15855	16754	D	CDS	ENAE001.0001.d01_026710	lysO	P75826	NA	Lysine exporter LysO
CNTG_00011	16866	18554	D	CDS	ENAE001.0001.d01_026720	hcp	P75825	1.7.99.1	Hydroxylamine reductase
CNTG_00011	18565	19533	D	CDS	ENAE001.0001.d01_026730	hcr	P75824	1.-.-.-	NADH oxidoreductase HCR
CNTG_00011	22433	24151	D	CDS	ENAE001.0001.d01_026760	poxB	P07003	1.2.5.1	Pyruvate dehydrogenase [ubiquinone]
CNTG_00011	24190	25191	D	CDS	ENAE001.0001.d01_026770	ltaE	P75823	4.1.2.48	Low specificity L-threonine aldolase
CNTG_00011	25202	26647	D	CDS	ENAE001.0001.d01_026780	enae001.0001_02678	NA	NA	hypothetical protein
CNTG_00011	26735	27748	D	CDS	ENAE001.0001.d01_026790	oleD	Q8EG63	1.1.1.412	2-alkyl-3-oxoalkanoate reductase
CNTG_00011	28583	28906	C	CDS	ENAE001.0001.d01_026810	enae001.0001_02681	P0A8C1	NA	hypothetical protein
CNTG_00011	29900	30628	D	CDS	ENAE001.0001.d01_026830	artP	P0AAF6	3.6.3.-	Arginine transport ATP-binding protein ArtP
CNTG_00011	30646	31377	D	CDS	ENAE001.0001.d01_026840	artI	P30859	NA	Putative ABC transporter arginine-binding protein 2
CNTG_00011	31384	32100	D	CDS	ENAE001.0001.d01_026850	artQ	P0AE34	NA	Arginine ABC transporter permease protein ArtQ
CNTG_00011	32100	32768	D	CDS	ENAE001.0001.d01_026860	artM_2	P0AE30	NA	Arginine ABC transporter permease protein ArtM
CNTG_00011	32944	33675	D	CDS	ENAE001.0001.d01_026870	artJ	P30860	NA	ABC transporter arginine-binding protein 1
CNTG_00011	36117	37244	C	CDS	ENAE001.0001.d01_026900	rlmC	P75817	2.1.1.189	23S rRNA (uracil(747)-C(5))-methyltransferase RlmC
CNTG_00011	37287	37850	C	CDS	ENAE001.0001.d01_026910	ybjO	P0AAZ0	NA	Inner membrane protein YbjO
CNTG_00011	37834	38679	C	CDS	ENAE001.0001.d01_026920	ydcV_2	P0AFR9	NA	Inner membrane ABC transporter permease protein YdcV
CNTG_00011	38676	39629	C	CDS	ENAE001.0001.d01_026930	potH	P31135	NA	Putrescine transport system permease protein PotH
CNTG_00011	39639	40772	C	CDS	ENAE001.0001.d01_026940	potA_2	P69874	7.6.2.11	Spermidine/putrescine import ATP-binding protein PotA
CNTG_00011	41008	42120	C	CDS	ENAE001.0001.d01_026950	potF	P31133	NA	Putrescine-binding periplasmic protein
CNTG_00011	42527	43006	C	CDS	ENAE001.0001.d01_026960	ybjN	P0AAY6	NA	putative protein YbjN
CNTG_00011	43134	44036	C	CDS	ENAE001.0001.d01_026970	rimK	P0C0U4	6.3.2.-	Ribosomal protein S6--L-glutamate ligase
CNTG_00011	44132	44854	C	CDS	ENAE001.0001.d01_026980	nfsA	P17117	1.-.-.-	Oxygen-insensitive NADPH nitroreductase
CNTG_00011	45324	45587	D	CDS	ENAE001.0001.d01_027000	grxA	P68688	NA	Glutaredoxin 1
CNTG_00011	46271	47959	D	CDS	ENAE001.0001.d01_027020	aspT_1	Q8L3K8	NA	Aspartate/alanine antiporter
CNTG_00011	85513	86769	D	CDS	ENAE001.0001.d01_027470	ybjJ	P75810	NA	Inner membrane protein YbjJ
CNTG_00011	87686	88921	C	CDS	ENAE001.0001.d01_027490	mdfA	P0AEY8	NA	Multidrug transporter MdfA
CNTG_00011	89873	90631	D	CDS	ENAE001.0001.d01_027510	deoR	P0ACK5	NA	Deoxyribose operon repressor
CNTG_00011	90639	91898	C	CDS	ENAE001.0001.d01_027520	dacC	P08506	3.4.16.4	D-alanyl-D-alanine carboxypeptidase DacC
CNTG_00011	102417	103730	D	CDS	ENAE001.0001.d01_027620	rimO	P0AEI4	2.8.4.4	Ribosomal protein S12 methylthiotransferase RimO
CNTG_00011	103863	104732	C	CDS	ENAE001.0001.d01_027630	gsiD	P75799	NA	Glutathione transport system permease protein GsiD
CNTG_00011	105807	107345	C	CDS	ENAE001.0001.d01_027650	gsiB	P75797	NA	Glutathione-binding protein GsiB
CNTG_00011	107376	109235	C	CDS	ENAE001.0001.d01_027660	gsiA	P75796	7.4.2.10	Glutathione import ATP-binding protein GsiA
CNTG_00011	109247	110188	C	CDS	ENAE001.0001.d01_027670	iaaA	P37595	3.4.19.5	Isoaspartyl peptidase
CNTG_00011	110367	111602	D	CDS	ENAE001.0001.d01_027680	moeA	P12281	2.10.1.1	Molybdopterin molybdenumtransferase
CNTG_00011	111602	112363	D	CDS	ENAE001.0001.d01_027690	moeB	P12282	2.7.7.80	Molybdopterin-synthase adenylyltransferase
CNTG_00011	113330	114229	D	CDS	ENAE001.0001.d01_027710	cutD_2	Q30W71	1.97.1.-	Choline trimethylamine-lyase activating enzyme
CNTG_00011	114235	116667	D	CDS	ENAE001.0001.d01_027720	pflD	A0A031WDE4	4.2.1.172	Trans-4-hydroxy-L-proline dehydratase
CNTG_00011	116876	117685	D	CDS	ENAE001.0001.d01_027730	ybiV	P75792	3.1.3.23	Sugar phosphatase YbiV
CNTG_00011	119203	120795	C	CDS	ENAE001.0001.d01_027750	ybiT	P0A9U3	NA	putative ABC transporter ATP-binding protein YbiT
CNTG_00011	124411	125523	C	CDS	ENAE001.0001.d01_027780	ybiR	P75788	NA	Inner membrane protein YbiR
CNTG_00011	125520	125993	C	CDS	ENAE001.0001.d01_027790	mntR	P0A9F1	NA	Transcriptional regulator MntR
CNTG_00011	126554	128158	D	CDS	ENAE001.0001.d01_027810	opgE	P75785	2.7.-.-	Phosphoethanolamine transferase OpgE
CNTG_00011	128422	128931	C	CDS	ENAE001.0001.d01_027820	ompX	P0A917	NA	Outer membrane protein X
CNTG_00011	129285	130172	D	CDS	ENAE001.0001.d01_027830	rhtA	P0AA67	NA	Threonine/homoserine exporter RhtA
CNTG_00011	130465	130968	D	CDS	ENAE001.0001.d01_027840	dps	P0ABT2	1.16.-.-	DNA protection during starvation protein
CNTG_00011	131331	132077	D	CDS	ENAE001.0001.d01_027850	glnH_2	P0AEQ3	NA	Glutamine-binding periplasmic protein
CNTG_00011	132187	132846	D	CDS	ENAE001.0001.d01_027860	glnP_2	P0AEQ6	NA	Glutamine transport system permease protein GlnP
CNTG_00011	132843	133565	D	CDS	ENAE001.0001.d01_027870	glnQ_2	P10346	NA	Glutamine transport ATP-binding protein GlnQ
CNTG_00011	133609	134535	C	CDS	ENAE001.0001.d01_027880	rlmF	P75782	2.1.1.181	Ribosomal RNA large subunit methyltransferase F
CNTG_00011	139942	140202	D	CDS	ENAE001.0001.d01_027930	bhsA_2	P0AB40	NA	Multiple stress resistance protein BhsA
CNTG_00012	33	1040	C	CDS	ENAE001.0001.d01_027940	oppF_2	P24137	NA	Oligopeptide transport ATP-binding protein OppF
CNTG_00012	1037	2020	C	CDS	ENAE001.0001.d01_027950	dppD	P0AAG0	NA	Dipeptide transport ATP-binding protein DppD
CNTG_00012	2031	2933	C	CDS	ENAE001.0001.d01_027960	dppC	P0AEG1	NA	Dipeptide transport system permease protein DppC
CNTG_00012	2943	3962	C	CDS	ENAE001.0001.d01_027970	dppB	P0AEF8	NA	Dipeptide transport system permease protein DppB
CNTG_00012	8367	9569	C	CDS	ENAE001.0001.d01_028000	yhjX	P37662	NA	putative MFS-type transporter YhjX
CNTG_00012	10605	11186	D	CDS	ENAE001.0001.d01_028020	tag	P05100	3.2.2.20	DNA-3-methyladenine glycosylase 1
CNTG_00012	11573	13897	C	CDS	ENAE001.0001.d01_028040	bisC	P20099	1.-.-.-	Biotin sulfoxide reductase
CNTG_00012	14055	14717	D	CDS	ENAE001.0001.d01_028050	yiaD	P37665	NA	putative lipoprotein YiaD
CNTG_00012	19001	19975	D	CDS	ENAE001.0001.d01_028100	ghrB	P37666	1.1.1.79	Glyoxylate/hydroxypyruvate reductase B
CNTG_00012	20012	20722	C	CDS	ENAE001.0001.d01_028110	enae001.0001_02811	NA	NA	hypothetical protein
CNTG_00012	22856	23068	D	CDS	ENAE001.0001.d01_028130	cspA_2	P0A9X9	NA	Cold shock protein CspA
CNTG_00012	25524	27593	C	CDS	ENAE001.0001.d01_028160	glyS	P00961	6.1.1.14	Glycine--tRNA ligase beta subunit
CNTG_00012	27603	28514	C	CDS	ENAE001.0001.d01_028170	glyQ	P00960	6.1.1.14	Glycine--tRNA ligase alpha subunit
CNTG_00012	29124	30119	D	CDS	ENAE001.0001.d01_028190	wecH	P37669	2.3.1.-	O-acetyltransferase WecH
CNTG_00012	30690	32144	C	CDS	ENAE001.0001.d01_028210	xylB	P09099	2.7.1.17	Xylulose kinase
CNTG_00012	32223	33545	C	CDS	ENAE001.0001.d01_028220	xylA	P30435	5.3.1.5	Xylose isomerase
CNTG_00012	33905	34897	D	CDS	ENAE001.0001.d01_028230	xylF	P37387	NA	D-xylose-binding periplasmic protein
CNTG_00012	34981	36522	D	CDS	ENAE001.0001.d01_028240	xylG	P37388	7.5.2.10	Xylose import ATP-binding protein XylG
CNTG_00012	36500	37681	D	CDS	ENAE001.0001.d01_028250	xylH	P0AGI4	NA	Xylose transport system permease protein XylH
CNTG_00012	37750	38934	D	CDS	ENAE001.0001.d01_028260	xylR	P0ACI3	NA	Xylose operon regulatory protein
CNTG_00012	40147	42183	D	CDS	ENAE001.0001.d01_028280	malS	P25718	3.2.1.1	Periplasmic alpha-amylase
CNTG_00012	42355	43608	D	CDS	ENAE001.0001.d01_028290	avtA	P09053	2.6.1.66	Valine--pyruvate aminotransferase
CNTG_00012	50676	52526	C	CDS	ENAE001.0001.d01_028360	selB	P14081	NA	Selenocysteine-specific elongation factor
CNTG_00012	52523	53914	C	CDS	ENAE001.0001.d01_028370	selA	P0A821	2.9.1.1	L-seryl-tRNA(Sec) selenium transferase
CNTG_00012	54011	54619	C	CDS	ENAE001.0001.d01_028380	yibF	P0ACA1	NA	putative GST-like protein YibF
CNTG_00012	57527	59182	D	CDS	ENAE001.0001.d01_028430	lldP	P33231	NA	L-lactate permease
CNTG_00012	59179	59955	D	CDS	ENAE001.0001.d01_028440	lldR_2	P0ACL7	NA	Putative L-lactate dehydrogenase operon regulatory protein
CNTG_00012	59952	61136	D	CDS	ENAE001.0001.d01_028450	lldD	P33232	1.1.-.-	L-lactate dehydrogenase
CNTG_00012	61373	61846	D	CDS	ENAE001.0001.d01_028460	trmL_1	P0AGJ7	2.1.1.207	tRNA (cytidine(34)-2'-O)-methyltransferase
CNTG_00012	61926	62747	C	CDS	ENAE001.0001.d01_028470	cysE_2	P0A9D4	2.3.1.30	Serine acetyltransferase
CNTG_00012	62825	63844	C	CDS	ENAE001.0001.d01_028480	gpsA	Q83BJ0	1.1.1.94	Glycerol-3-phosphate dehydrogenase [NAD(P)+]
CNTG_00012	63844	64311	C	CDS	ENAE001.0001.d01_028490	secB	P0AG86	NA	Protein-export protein SecB
CNTG_00012	64396	64647	C	CDS	ENAE001.0001.d01_028500	grxC	P0AC62	NA	Glutaredoxin 3
CNTG_00012	64686	65117	C	CDS	ENAE001.0001.d01_028510	yibN	P0AG27	NA	putative protein YibN
CNTG_00012	65366	66913	D	CDS	ENAE001.0001.d01_028520	gpmI	P37689	5.4.2.12	2, 3-bisphosphoglycerate-independent phosphoglycerate mutase
CNTG_00012	66923	68194	D	CDS	ENAE001.0001.d01_028530	envC	P37690	NA	Murein hydrolase activator EnvC
CNTG_00012	68327	69118	D	CDS	ENAE001.0001.d01_028540	enae001.0001_02854	NA	NA	hypothetical protein
CNTG_00012	70220	71245	C	CDS	ENAE001.0001.d01_028560	tdh	P07913	1.1.1.103	L-threonine 3-dehydrogenase
CNTG_00012	71255	72451	C	CDS	ENAE001.0001.d01_028570	kbl	P0AB77	2.3.1.29	2-amino-3-ketobutyrate coenzyme A ligase
CNTG_00012	72668	73600	D	CDS	ENAE001.0001.d01_028580	hldD	P67910	5.1.3.20	ADP-L-glycero-D-manno-heptose-6-epimerase
CNTG_00012	73610	74656	D	CDS	ENAE001.0001.d01_028590	rfaF	P37692	2.-.-.-	ADP-heptose--LPS heptosyltransferase 2
CNTG_00012	74660	75643	D	CDS	ENAE001.0001.d01_028600	rfaC	P24173	2.-.-.-	Lipopolysaccharide heptosyltransferase 1
CNTG_00012	83356	84633	D	CDS	ENAE001.0001.d01_028680	waaA	P0AC75	2.4.99.12	3-deoxy-D-manno-octulosonic acid transferase
CNTG_00012	84642	85121	D	CDS	ENAE001.0001.d01_028690	coaD	P0A6I6	2.7.7.3	Phosphopantetheine adenylyltransferase
CNTG_00012	85172	85981	C	CDS	ENAE001.0001.d01_028700	mutM	P05523	3.2.2.23	Formamidopyrimidine-DNA glycosylase
CNTG_00012	86080	86247	C	CDS	ENAE001.0001.d01_028710	rpmG	P0A7N9	NA	50S ribosomal protein L33
CNTG_00012	86270	86506	C	CDS	ENAE001.0001.d01_028720	rpmB	P0A7M2	NA	50S ribosomal protein L28
CNTG_00012	87601	88824	D	CDS	ENAE001.0001.d01_028740	coaBC	P0ABQ0	NA	Coenzyme A biosynthesis bifunctional protein CoaBC
CNTG_00012	88802	89260	D	CDS	ENAE001.0001.d01_028750	dut	P06968	3.6.1.23	Deoxyuridine 5'-triphosphate nucleotidohydrolase
CNTG_00012	89414	90010	D	CDS	ENAE001.0001.d01_028760	slmA	P0C093	NA	Nucleoid occlusion factor SlmA
CNTG_00012	90046	90687	C	CDS	ENAE001.0001.d01_028770	pyrE	P08870	2.4.2.10	Orotate phosphoribosyltransferase
CNTG_00012	90751	91467	C	CDS	ENAE001.0001.d01_028780	rph	P0CG18	2.7.7.56	Ribonuclease PH
CNTG_00012	91593	92456	D	CDS	ENAE001.0001.d01_028790	enae001.0001_02879	P23839	NA	hypothetical protein
CNTG_00012	94714	95331	D	CDS	ENAE001.0001.d01_028820	enae001.0001_02882	P0AGM2	NA	hypothetical protein
CNTG_00012	97261	97884	D	CDS	ENAE001.0001.d01_028840	gmk	P60546	2.7.4.8	Guanylate kinase
CNTG_00012	97938	98213	D	CDS	ENAE001.0001.d01_028850	rpoZ	P0A800	2.7.7.6	DNA-directed RNA polymerase subunit omega
CNTG_00012	98231	100345	D	CDS	ENAE001.0001.d01_028860	spoT	P0AG24	NA	Bifunctional (p)ppGpp synthase/hydrolase SpoT
CNTG_00012	100451	101140	D	CDS	ENAE001.0001.d01_028870	trmH	P0AGJ2	2.1.1.34	tRNA (guanosine(18)-2'-O)-methyltransferase
CNTG_00012	101110	103227	D	CDS	ENAE001.0001.d01_028880	recG	P24230	3.6.4.12	ATP-dependent DNA helicase RecG
CNTG_00012	103295	104305	D	CDS	ENAE001.0001.d01_028890	glpX	P0A9C9	3.1.3.11	Fructose-1, 6-bisphosphatase 1 class 2
CNTG_00012	104401	105147	D	CDS	ENAE001.0001.d01_028900	fpr	P28861	1.18.1.2	Flavodoxin/ferredoxin--NADP reductase
CNTG_00012	106386	107153	D	CDS	ENAE001.0001.d01_028930	tpiA	P0A858	5.3.1.1	Triosephosphate isomerase
CNTG_00012	109597	110586	C	CDS	ENAE001.0001.d01_028960	sbp	P0AG78	NA	Sulfate-binding protein
CNTG_00012	110794	111033	C	CDS	ENAE001.0001.d01_028970	zapB	P0AF36	NA	Cell division protein ZapB
CNTG_00012	111458	112306	D	CDS	ENAE001.0001.d01_028980	glpF	P0AER0	NA	Glycerol uptake facilitator protein
CNTG_00012	113932	115134	C	CDS	ENAE001.0001.d01_029000	gltS	P0AER8	NA	Sodium/glutamate symporter
CNTG_00012	115419	116810	D	CDS	ENAE001.0001.d01_029010	xanP	P0AGM9	NA	Xanthine permease XanP
CNTG_00013	35665	35913	C	CDS	ENAE001.0001.d01_029420	enae001.0001_02942	NA	NA	hypothetical protein
CNTG_00014	241	759	C	CDS	ENAE001.0001.d01_030580	mobB	P32125	NA	Molybdopterin-guanine dinucleotide biosynthesis adapter protein
CNTG_00014	1410	1679	D	CDS	ENAE001.0001.d01_030600	yihD	P0ADP9	NA	Protein YihD
CNTG_00014	1755	2741	D	CDS	ENAE001.0001.d01_030610	srkA	P0C0K3	2.7.11.1	Stress response kinase A
CNTG_00014	2769	3392	D	CDS	ENAE001.0001.d01_030620	dsbA	P0A2H9	NA	Thiol:disulfide interchange protein DsbA
CNTG_00014	3407	4366	C	CDS	ENAE001.0001.d01_030630	yihG	P32129	2.3.-.-	putative acyltransferase YihG
CNTG_00014	4711	7500	D	CDS	ENAE001.0001.d01_030640	polA	P00582	2.7.7.7	DNA polymerase I
CNTG_00014	7873	8508	C	CDS	ENAE001.0001.d01_030660	engB	P0A6P7	NA	putative GTP-binding protein EngB
CNTG_00014	9804	11177	D	CDS	ENAE001.0001.d01_030680	hemN	P32131	1.3.98.3	Oxygen-independent coproporphyrinogen III oxidase
CNTG_00014	11476	12888	C	CDS	ENAE001.0001.d01_030700	glnG	P41789	NA	DNA-binding transcriptional regulator NtrC
CNTG_00014	12898	13947	C	CDS	ENAE001.0001.d01_030710	glnL	P0AFB5	2.7.13.3	Sensory histidine kinase/phosphatase NtrB
CNTG_00014	14153	15562	C	CDS	ENAE001.0001.d01_030720	glnA	P0A1P6	6.3.1.2	Glutamine synthetase
CNTG_00014	15942	17765	D	CDS	ENAE001.0001.d01_030730	typA	P32132	NA	GTP-binding protein TypA/BipA
CNTG_00014	21470	22069	D	CDS	ENAE001.0001.d01_030750	yihX	P0A8Y3	3.1.3.10	Alpha-D-glucose 1-phosphate phosphatase YihX
CNTG_00014	22156	22923	D	CDS	ENAE001.0001.d01_030760	enae001.0001_03076	P0A8K8	NA	hypothetical protein
CNTG_00014	22926	23363	D	CDS	ENAE001.0001.d01_030770	dtd	P0A6M4	3.1.1.96	D-aminoacyl-tRNA deacylase
CNTG_00014	23408	24349	D	CDS	ENAE001.0001.d01_030780	enae001.0001_03078	NA	NA	hypothetical protein
CNTG_00014	25522	26451	C	CDS	ENAE001.0001.d01_030800	fdhE	P13024	NA	Protein FdhE
CNTG_00014	26448	27083	C	CDS	ENAE001.0001.d01_030810	fdoI	P0AEL0	NA	Formate dehydrogenase, cytochrome b556(fdo) subunit
CNTG_00014	27080	27982	C	CDS	ENAE001.0001.d01_030820	fdoH	P0AAJ5	NA	Formate dehydrogenase-O iron-sulfur subunit
CNTG_00014	27995	30409	C	CDS	ENAE001.0001.d01_030830	fdoG_1	P32176	1.17.1.9	Formate dehydrogenase-O major subunit
CNTG_00014	30458	31045	C	CDS	ENAE001.0001.d01_030840	fdoG_2	P32176	1.17.1.9	Formate dehydrogenase-O major subunit
CNTG_00014	31464	32297	D	CDS	ENAE001.0001.d01_030850	fdhD	P32177	NA	Sulfur carrier protein FdhD
CNTG_00014	36312	36626	C	CDS	ENAE001.0001.d01_030910	rhaM	P32156	5.1.3.32	L-rhamnose mutarotase
CNTG_00014	37962	38792	C	CDS	ENAE001.0001.d01_030930	rhaD	P32169	4.1.2.19	Rhamnulose-1-phosphate aldolase
CNTG_00014	38907	40166	C	CDS	ENAE001.0001.d01_030940	rhaA	P32170	5.3.1.14	L-rhamnose isomerase
CNTG_00014	40163	41632	C	CDS	ENAE001.0001.d01_030950	rhaB	P32171	2.7.1.5	L-Rhamnulokinase
CNTG_00014	41936	42772	D	CDS	ENAE001.0001.d01_030960	rhaS_5	P09377	NA	HTH-type transcriptional activator RhaS
CNTG_00014	54259	55293	C	CDS	ENAE001.0001.d01_031040	rhaT	P27125	NA	L-rhamnose-proton symporter
CNTG_00014	55584	56204	D	CDS	ENAE001.0001.d01_031050	sodA	P00448	1.15.1.1	Superoxide dismutase [Mn]
CNTG_00014	56274	56948	D	CDS	ENAE001.0001.d01_031060	yiiM	P32157	NA	Protein YiiM
CNTG_00014	57065	58438	C	CDS	ENAE001.0001.d01_031070	cpxA	P0AE82	2.7.13.3	Sensor histidine kinase CpxA
CNTG_00014	58435	59133	C	CDS	ENAE001.0001.d01_031080	cpxR	P0AE88	NA	Transcriptional regulatory protein CpxR
CNTG_00014	59283	59783	D	CDS	ENAE001.0001.d01_031090	cpxP	P0AE85	NA	Periplasmic protein CpxP
CNTG_00014	59923	60816	D	CDS	ENAE001.0001.d01_031110	fieF	P69380	NA	Ferrous-iron efflux pump FieF
CNTG_00014	61014	61976	D	CDS	ENAE001.0001.d01_031120	pfkA	P0A796	2.7.1.11	ATP-dependent 6-phosphofructokinase isozyme 1
CNTG_00014	63940	64425	C	CDS	ENAE001.0001.d01_031150	rraA_1	P0A8R0	NA	Regulator of ribonuclease activity A
CNTG_00014	64518	65444	C	CDS	ENAE001.0001.d01_031160	menA	P32166	2.5.1.74	1, 4-dihydroxy-2-naphthoate octaprenyltransferase
CNTG_00014	65637	66968	C	CDS	ENAE001.0001.d01_031170	hslU	P0A6H5	NA	ATP-dependent protease ATPase subunit HslU
CNTG_00014	66978	67508	C	CDS	ENAE001.0001.d01_031180	hslV	P0A7B8	3.4.25.2	ATP-dependent protease subunit HslV
CNTG_00014	67609	68457	C	CDS	ENAE001.0001.d01_031190	ftsN	P29131	NA	Cell division protein FtsN
CNTG_00014	68670	69692	C	CDS	ENAE001.0001.d01_031200	cytR_4	P0ACN7	NA	HTH-type transcriptional repressor CytR
CNTG_00014	69843	72038	C	CDS	ENAE001.0001.d01_031210	priA	P17888	3.6.4.-	Primosomal protein N'
CNTG_00014	72234	72446	D	CDS	ENAE001.0001.d01_031220	rpmE	P0A7M9	NA	50S ribosomal protein L31
CNTG_00014	80372	80689	C	CDS	ENAE001.0001.d01_031300	metJ	P0A8U6	NA	Met repressor
CNTG_00014	80949	82109	D	CDS	ENAE001.0001.d01_031310	metB	P00935	2.5.1.48	Cystathionine gamma-synthase
CNTG_00014	82112	84544	D	CDS	ENAE001.0001.d01_031320	metL	P00562	NA	Bifunctional aspartokinase/homoserine dehydrogenase 2
CNTG_00014	92573	93676	C	CDS	ENAE001.0001.d01_031390	gldA	P0A9S5	1.1.1.6	Glycerol dehydrogenase
CNTG_00014	100056	102719	C	CDS	ENAE001.0001.d01_031470	ppc	P00864	4.1.1.31	Phosphoenolpyruvate carboxylase
CNTG_00014	103009	104160	C	CDS	ENAE001.0001.d01_031480	argE	P23908	3.5.1.16	Acetylornithine deacetylase
CNTG_00014	104314	105318	D	CDS	ENAE001.0001.d01_031490	argC	Q8ZKL8	1.2.1.38	N-acetyl-gamma-glutamyl-phosphate reductase
CNTG_00014	105331	106104	D	CDS	ENAE001.0001.d01_031500	argB	P0A6C8	2.7.2.8	Acetylglutamate kinase
CNTG_00014	106222	107595	D	CDS	ENAE001.0001.d01_031510	argH	P11447	4.3.2.1	Argininosuccinate lyase
CNTG_00014	107962	108879	D	CDS	ENAE001.0001.d01_031520	oxyR_3	P0ACQ4	NA	Hydrogen peroxide-inducible genes activator
CNTG_00014	108862	110262	C	CDS	ENAE001.0001.d01_031530	sthA	P27306	1.6.1.1	Soluble pyridine nucleotide transhydrogenase
CNTG_00014	110460	111113	D	CDS	ENAE001.0001.d01_031540	fabR	P0ACU5	NA	HTH-type transcriptional repressor FabR
CNTG_00014	111110	111460	D	CDS	ENAE001.0001.d01_031550	yijD	P0AF40	NA	Inner membrane protein YijD
CNTG_00015	8985	9887	D	CDS	ENAE001.0001.d01_031640	yicL	P31437	NA	putative inner membrane transporter YicL
CNTG_00015	10756	11943	C	CDS	ENAE001.0001.d01_031670	nepI_3	P0ADL1	NA	Purine ribonucleoside efflux pump NepI
CNTG_00015	13513	13965	C	CDS	ENAE001.0001.d01_031710	enae001.0001_03171	NA	NA	hypothetical protein
CNTG_00015	15088	16479	C	CDS	ENAE001.0001.d01_031740	uhpT	P0AGC0	NA	Hexose-6-phosphate:phosphate antiporter
CNTG_00015	16626	17945	C	CDS	ENAE001.0001.d01_031750	uhpC	P09836	NA	Membrane sensor protein UhpC
CNTG_00015	17955	19457	C	CDS	ENAE001.0001.d01_031760	uhpB	P09835	2.7.13.3	Signal transduction histidine-protein kinase/phosphatase UhpB
CNTG_00015	19454	20047	C	CDS	ENAE001.0001.d01_031770	uhpA	P0AGA6	NA	Transcriptional regulatory protein UhpA
CNTG_00015	20194	20484	C	CDS	ENAE001.0001.d01_031780	ilvN	P0ADF8	2.2.1.6	Acetolactate synthase isozyme 1 small subunit
CNTG_00015	20488	22176	C	CDS	ENAE001.0001.d01_031790	ilvB	P08142	2.2.1.6	Acetolactate synthase isozyme 1 large subunit
CNTG_00015	22701	23885	D	CDS	ENAE001.0001.d01_031800	emrD	P31442	NA	Multidrug resistance protein D
CNTG_00015	26501	27823	D	CDS	ENAE001.0001.d01_031830	dsdA	P00926	4.3.1.18	D-serine dehydratase
CNTG_00015	32605	32952	C	CDS	ENAE001.0001.d01_031890	yidH	P0ADM0	NA	Inner membrane protein YidH
CNTG_00015	37048	38709	C	CDS	ENAE001.0001.d01_031930	aspT_2	Q8L3K8	NA	Aspartate/alanine antiporter
CNTG_00015	38867	39295	C	CDS	ENAE001.0001.d01_031940	ibpB	P0C058	NA	Small heat shock protein IbpB
CNTG_00015	39391	39804	C	CDS	ENAE001.0001.d01_031950	ibpA	P0C054	NA	Small heat shock protein IbpA
CNTG_00015	40448	41674	C	CDS	ENAE001.0001.d01_031970	enae001.0001_03197	NA	NA	hypothetical protein
CNTG_00015	42915	43727	C	CDS	ENAE001.0001.d01_031990	yidA	P0A8Y5	3.1.3.23	Sugar phosphatase YidA
CNTG_00015	44420	46834	C	CDS	ENAE001.0001.d01_032010	gyrB	P0A2I3	5.6.2.2	DNA gyrase subunit B
CNTG_00015	46863	47936	C	CDS	ENAE001.0001.d01_032020	recF	P0A7H0	NA	DNA replication and repair protein RecF
CNTG_00015	47936	49036	C	CDS	ENAE001.0001.d01_032030	dnaN	P0A988	NA	Beta sliding clamp
CNTG_00015	49041	50471	C	CDS	ENAE001.0001.d01_032040	dnaA	P03004	NA	Chromosomal replication initiator protein DnaA
CNTG_00015	51954	53600	D	CDS	ENAE001.0001.d01_032070	yidC	Q1R4M9	NA	Membrane protein insertase YidC
CNTG_00015	53708	55072	D	CDS	ENAE001.0001.d01_032080	mnmE	P25522	3.6.-.-	tRNA modification GTPase MnmE
CNTG_00015	60321	60887	D	CDS	ENAE001.0001.d01_032140	chrR	P0AGE6	1.6.5.2	Quinone reductase
CNTG_00015	60968	62305	C	CDS	ENAE001.0001.d01_032150	adeP	P31466	NA	Adenine permease AdeP
CNTG_00015	62476	63141	D	CDS	ENAE001.0001.d01_032160	yieH	P31467	3.1.3.-	6-phosphogluconate phosphatase
CNTG_00015	63332	64057	C	CDS	ENAE001.0001.d01_032170	phoU	P0A9K7	NA	Phosphate-specific transport system accessory protein PhoU
CNTG_00015	64071	64844	C	CDS	ENAE001.0001.d01_032180	pstB	P0AAH0	7.3.2.1	Phosphate import ATP-binding protein PstB
CNTG_00015	64954	65844	C	CDS	ENAE001.0001.d01_032190	pstA	P07654	NA	Phosphate transport system permease protein PstA
CNTG_00015	65841	66803	C	CDS	ENAE001.0001.d01_032200	pstC	P0AGH8	NA	Phosphate transport system permease protein PstC
CNTG_00015	66875	67915	C	CDS	ENAE001.0001.d01_032210	pstS	P0AG82	NA	Phosphate-binding protein PstS
CNTG_00015	73830	75659	C	CDS	ENAE001.0001.d01_032270	glmS	P17169	2.6.1.16	Glutamine--fructose-6-phosphate aminotransferase [isomerizing]
CNTG_00015	76002	77372	C	CDS	ENAE001.0001.d01_032280	glmU	P0ACC7	NA	Bifunctional protein GlmU
CNTG_00015	81134	81553	C	CDS	ENAE001.0001.d01_032320	atpC	P0A1B7	NA	ATP synthase epsilon chain
CNTG_00015	81574	82956	C	CDS	ENAE001.0001.d01_032330	atpD	P0ABB4	7.1.2.2	ATP synthase subunit beta
CNTG_00015	82983	83846	C	CDS	ENAE001.0001.d01_032340	atpG	Q8ZKW8	NA	ATP synthase gamma chain
CNTG_00015	83897	85438	C	CDS	ENAE001.0001.d01_032350	atpA	Q0SYU2	7.1.2.2	ATP synthase subunit alpha
CNTG_00015	85451	85984	C	CDS	ENAE001.0001.d01_032360	atpH	P0ABA4	NA	ATP synthase subunit delta
CNTG_00015	85999	86469	C	CDS	ENAE001.0001.d01_032370	atpF	P0ABA0	NA	ATP synthase subunit b
CNTG_00015	86536	86775	C	CDS	ENAE001.0001.d01_032380	atpE	P68699	NA	ATP synthase subunit c
CNTG_00015	86822	87637	C	CDS	ENAE001.0001.d01_032390	atpB	P0AB98	NA	ATP synthase subunit a
CNTG_00015	87646	88026	C	CDS	ENAE001.0001.d01_032400	atpI	P0ABC0	NA	ATP synthase protein I
CNTG_00015	88641	89264	C	CDS	ENAE001.0001.d01_032410	rsmG	P0A6U5	2.1.1.170	Ribosomal RNA small subunit methyltransferase G
CNTG_00015	89366	91255	C	CDS	ENAE001.0001.d01_032420	mnmG	P0A6U3	NA	tRNA uridine 5-carboxymethylaminomethyl modification enzyme MnmG
CNTG_00015	91629	92078	C	CDS	ENAE001.0001.d01_032430	mioC	P03817	NA	Protein MioC
CNTG_00015	92167	92625	C	CDS	ENAE001.0001.d01_032440	asnC	P0ACI6	NA	Regulatory protein AsnC
CNTG_00015	92777	93769	D	CDS	ENAE001.0001.d01_032450	asnA	P00963	6.3.1.1	Aspartate--ammonia ligase
CNTG_00015	93777	95228	C	CDS	ENAE001.0001.d01_032460	viaA	P0ADN0	NA	Protein ViaA
CNTG_00015	98983	99402	D	CDS	ENAE001.0001.d01_032490	rbsD	P04982	5.4.99.62	D-ribose pyranase
CNTG_00015	99410	100915	D	CDS	ENAE001.0001.d01_032500	rbsA	P04983	7.5.2.7	Ribose import ATP-binding protein RbsA
CNTG_00015	100921	101886	D	CDS	ENAE001.0001.d01_032510	rbsC	P0AGI1	NA	Ribose import permease protein RbsC
CNTG_00015	101914	102804	D	CDS	ENAE001.0001.d01_032520	rbsB	P0A2C5	NA	Ribose import binding protein RbsB
CNTG_00015	102915	103844	D	CDS	ENAE001.0001.d01_032530	rbsK	P0A9J6	2.7.1.15	Ribokinase
CNTG_00015	103857	104840	D	CDS	ENAE001.0001.d01_032540	rbsR_3	P0ACQ0	NA	Ribose operon repressor
CNTG_00015	104843	106234	C	CDS	ENAE001.0001.d01_032550	hsrA_2	P31474	NA	putative transport protein HsrA
CNTG_00015	106251	106949	C	CDS	ENAE001.0001.d01_032560	nanR	NA	NA	HTH-type transcriptional repressor NanR
CNTG_00016	10518	11051	D	CDS	ENAE001.0001.d01_032670	kefF	P0A754	1.6.5.2	Glutathione-regulated potassium-efflux system ancillary protein KefF
CNTG_00016	11044	12912	D	CDS	ENAE001.0001.d01_032680	kefC_1	P03819	NA	Glutathione-regulated potassium-efflux system protein KefC
CNTG_00016	13066	13545	D	CDS	ENAE001.0001.d01_032690	enae001.0001_03269	NA	NA	IS1595 family transposase ISSsu9
CNTG_00016	13676	14524	C	CDS	ENAE001.0001.d01_032700	apaH	Q83SQ2	3.6.1.41	Bis(5'-nucleosyl)-tetraphosphatase, symmetrical
CNTG_00016	14527	14904	C	CDS	ENAE001.0001.d01_032710	apaG	Q9KUS3	NA	Protein ApaG
CNTG_00016	14908	15729	C	CDS	ENAE001.0001.d01_032720	rsmA	P06992	2.1.1.182	Ribosomal RNA small subunit methyltransferase A
CNTG_00016	15722	16711	C	CDS	ENAE001.0001.d01_032730	pdxA	P19624	1.1.1.262	4-hydroxythreonine-4-phosphate dehydrogenase
CNTG_00016	16711	17997	C	CDS	ENAE001.0001.d01_032740	surA	P0ABZ6	5.2.1.8	Chaperone SurA
CNTG_00016	18050	20443	C	CDS	ENAE001.0001.d01_032750	lptD	Q8ZRW0	NA	LPS-assembly protein LptD
CNTG_00016	20603	21421	D	CDS	ENAE001.0001.d01_032760	djlA	P31680	NA	Co-chaperone protein DjlA
CNTG_00016	21525	22184	C	CDS	ENAE001.0001.d01_032770	rluA_2	P0AA37	5.4.99.28	Dual-specificity RNA pseudouridine synthase RluA
CNTG_00016	22197	25103	C	CDS	ENAE001.0001.d01_032780	rapA	P60240	3.6.4.-	RNA polymerase-associated protein RapA
CNTG_00016	27711	28406	C	CDS	ENAE001.0001.d01_032800	araD	P08203	5.1.3.4	L-ribulose-5-phosphate 4-epimerase AraD
CNTG_00016	28504	30006	C	CDS	ENAE001.0001.d01_032810	araA	P08202	5.3.1.4	L-arabinose isomerase
CNTG_00016	30018	31724	C	CDS	ENAE001.0001.d01_032820	araB	P08204	2.7.1.16	Ribulokinase
CNTG_00016	32063	32908	D	CDS	ENAE001.0001.d01_032830	araC	P0A9E0	NA	Arabinose operon regulatory protein
CNTG_00016	33038	33805	D	CDS	ENAE001.0001.d01_032840	yabI	P30149	NA	Inner membrane protein YabI
CNTG_00016	36179	36877	C	CDS	ENAE001.0001.d01_032870	thiQ	P31548	3.6.3.-	Thiamine import ATP-binding protein ThiQ
CNTG_00016	36861	38471	C	CDS	ENAE001.0001.d01_032880	enae001.0001_03288	NA	NA	hypothetical protein
CNTG_00016	38447	39430	C	CDS	ENAE001.0001.d01_032890	thiB	P31550	NA	Thiamine-binding periplasmic protein
CNTG_00016	39595	41250	C	CDS	ENAE001.0001.d01_032900	sgrR_2	P33595	NA	HTH-type transcriptional regulator SgrR
CNTG_00016	42852	43457	C	CDS	ENAE001.0001.d01_032930	leuD1	P04787	4.2.1.33	3-isopropylmalate dehydratase small subunit 1
CNTG_00016	43468	44868	C	CDS	ENAE001.0001.d01_032940	leuC	P0A6A6	4.2.1.33	3-isopropylmalate dehydratase large subunit
CNTG_00016	44871	45962	C	CDS	ENAE001.0001.d01_032950	leuB	P37412	1.1.1.85	3-isopropylmalate dehydrogenase
CNTG_00016	45962	47533	C	CDS	ENAE001.0001.d01_032960	leuA	P15875	2.3.3.13	2-isopropylmalate synthase
CNTG_00016	48312	49283	D	CDS	ENAE001.0001.d01_032970	leuO_2	P10151	NA	HTH-type transcriptional regulator LeuO
CNTG_00016	49673	51397	D	CDS	ENAE001.0001.d01_032980	ilvI	P00893	2.2.1.6	Acetolactate synthase isozyme 3 large subunit
CNTG_00016	51400	51891	D	CDS	ENAE001.0001.d01_032990	ilvH	P00894	2.2.1.6	Acetolactate synthase isozyme 3 small subunit
CNTG_00016	52141	53145	D	CDS	ENAE001.0001.d01_033000	cra	P0ACP1	NA	Catabolite repressor/activator
CNTG_00016	53738	54196	D	CDS	ENAE001.0001.d01_033010	mraZ	P22186	NA	Transcriptional regulator MraZ
CNTG_00016	54198	55139	D	CDS	ENAE001.0001.d01_033020	rsmH	P60390	2.1.1.199	Ribosomal RNA small subunit methyltransferase H
CNTG_00016	55136	55501	D	CDS	ENAE001.0001.d01_033030	ftsL	P0AEN4	NA	Cell division protein FtsL
CNTG_00016	55517	57286	D	CDS	ENAE001.0001.d01_033040	ftsI_2	P0AD68	3.4.16.4	Peptidoglycan D, D-transpeptidase FtsI
CNTG_00016	57273	58760	D	CDS	ENAE001.0001.d01_033050	murE	P22188	6.3.2.13	UDP-N-acetylmuramoyl-L-alanyl-D-glutamate--2, 6-diaminopimelate ligase
CNTG_00016	58757	60115	D	CDS	ENAE001.0001.d01_033060	murF_2	P11880	6.3.2.10	UDP-N-acetylmuramoyl-tripeptide--D-alanyl-D-alanine ligase
CNTG_00016	60109	61191	D	CDS	ENAE001.0001.d01_033070	mraY	P0A6W3	2.7.8.13	Phospho-N-acetylmuramoyl-pentapeptide-transferase
CNTG_00016	61194	62510	D	CDS	ENAE001.0001.d01_033080	murD	P14900	6.3.2.9	UDP-N-acetylmuramoylalanine--D-glutamate ligase
CNTG_00016	62510	63769	D	CDS	ENAE001.0001.d01_033090	ftsW	P0ABG4	2.4.1.129	putative peptidoglycan glycosyltransferase FtsW
CNTG_00016	63766	64833	D	CDS	ENAE001.0001.d01_033100	murG	P17443	2.4.1.227	UDP-N-acetylglucosamine--N-acetylmuramyl-(pentapeptide) pyrophosphoryl-undecaprenol N-acetylglucosamine transferase
CNTG_00016	64887	66362	D	CDS	ENAE001.0001.d01_033110	murC	P17952	6.3.2.8	UDP-N-acetylmuramate--L-alanine ligase
CNTG_00016	67277	68104	D	CDS	ENAE001.0001.d01_033130	ftsQ	P06136	NA	Cell division protein FtsQ
CNTG_00016	68107	69369	D	CDS	ENAE001.0001.d01_033140	ftsA	P0ABH0	NA	Cell division protein FtsA
CNTG_00016	69432	70586	D	CDS	ENAE001.0001.d01_033150	ftsZ	P0A9A6	NA	Cell division protein FtsZ
CNTG_00016	70687	71604	D	CDS	ENAE001.0001.d01_033160	lpxC	P0A725	3.5.1.108	UDP-3-O-acyl-N-acetylglucosamine deacetylase
CNTG_00016	72429	75134	D	CDS	ENAE001.0001.d01_033180	secA	P10408	NA	Protein translocase subunit SecA
CNTG_00016	75826	76020	C	CDS	ENAE001.0001.d01_033200	yacG	P0A8H8	NA	DNA gyrase inhibitor YacG
CNTG_00016	76030	76773	C	CDS	ENAE001.0001.d01_033210	zapD	P67693	NA	Cell division protein ZapD
CNTG_00016	76773	77393	C	CDS	ENAE001.0001.d01_033220	coaE	P0A6I9	2.7.1.24	Dephospho-CoA kinase
CNTG_00016	77618	78661	D	CDS	ENAE001.0001.d01_033230	guaC	P60560	1.7.1.7	GMP reductase
CNTG_00016	81289	81726	C	CDS	ENAE001.0001.d01_033260	enae001.0001_03326	NA	NA	hypothetical protein
CNTG_00016	81902	82795	C	CDS	ENAE001.0001.d01_033270	nadC	P30012	2.4.2.19	Nicotinate-nucleotide pyrophosphorylase [carboxylating]
CNTG_00016	82883	83446	D	CDS	ENAE001.0001.d01_033280	ampD	P82974	3.5.1.28	1, 6-anhydro-N-acetylmuramyl-L-alanine amidase AmpD
CNTG_00016	83443	84297	D	CDS	ENAE001.0001.d01_033290	ampE	P0AE14	NA	Protein AmpE
CNTG_00016	87110	88480	C	CDS	ENAE001.0001.d01_033320	aroP	P15993	NA	Aromatic amino acid transport protein AroP
CNTG_00016	89019	89783	D	CDS	ENAE001.0001.d01_033330	pdhR	P0ACL9	NA	Pyruvate dehydrogenase complex repressor
CNTG_00016	90067	92730	D	CDS	ENAE001.0001.d01_033340	aceE	P0AFG8	1.2.4.1	Pyruvate dehydrogenase E1 component
CNTG_00016	92745	94637	D	CDS	ENAE001.0001.d01_033350	aceF	P06959	2.3.1.12	Dihydrolipoyllysine-residue acetyltransferase component of pyruvate dehydrogenase complex
CNTG_00016	94968	96392	D	CDS	ENAE001.0001.d01_033360	lpdA	P0A9P0	1.8.1.4	Dihydrolipoyl dehydrogenase
CNTG_00016	99680	102277	D	CDS	ENAE001.0001.d01_033390	acnB	Q8ZRS8	4.2.1.3	Aconitate hydratase B
CNTG_00017	1871	2614	D	CDS	ENAE001.0001.d01_033410	ybgI	P0AFP6	NA	GTP cyclohydrolase 1 type 2
CNTG_00017	2630	3286	D	CDS	ENAE001.0001.d01_033420	pxpB	P0AAV4	3.5.2.9	5-oxoprolinase subunit B
CNTG_00017	4965	5756	D	CDS	ENAE001.0001.d01_033450	nei	P50465	3.2.2.-	Endonuclease 8
CNTG_00017	6405	7688	C	CDS	ENAE001.0001.d01_033460	gltA	P0ABH7	2.3.3.16	Citrate synthase
CNTG_00017	8325	8729	D	CDS	ENAE001.0001.d01_033470	sdhC	P69054	NA	Succinate dehydrogenase cytochrome b556 subunit
CNTG_00017	8723	9070	D	CDS	ENAE001.0001.d01_033480	sdhD	P0AC44	NA	Succinate dehydrogenase hydrophobic membrane anchor subunit
CNTG_00017	9070	10836	D	CDS	ENAE001.0001.d01_033490	sdhA	P0AC41	1.3.5.1	Succinate dehydrogenase flavoprotein subunit
CNTG_00017	10852	11568	D	CDS	ENAE001.0001.d01_033500	sdhB	P07014	1.3.5.1	Succinate dehydrogenase iron-sulfur subunit
CNTG_00017	11913	14714	D	CDS	ENAE001.0001.d01_033510	sucA	P0AFG3	1.2.4.2	2-oxoglutarate dehydrogenase E1 component
CNTG_00017	14728	15948	D	CDS	ENAE001.0001.d01_033520	sucB	P0AFG6	2.3.1.61	Dihydrolipoyllysine-residue succinyltransferase component of 2-oxoglutarate dehydrogenase complex
CNTG_00017	16093	17259	D	CDS	ENAE001.0001.d01_033530	sucC	P0A836	6.2.1.5	Succinate--CoA ligase [ADP-forming] subunit beta
CNTG_00017	17259	18128	D	CDS	ENAE001.0001.d01_033540	sucD	P0AGE9	6.2.1.5	Succinate--CoA ligase [ADP-forming] subunit alpha
CNTG_00017	18981	20549	D	CDS	ENAE001.0001.d01_033550	cydA	P0ABJ9	7.1.1.7	Cytochrome bd-I ubiquinol oxidase subunit 1
CNTG_00017	20565	21704	D	CDS	ENAE001.0001.d01_033560	cydB	P0ABK2	7.1.1.7	Cytochrome bd-I ubiquinol oxidase subunit 2
CNTG_00017	21719	21832	D	CDS	ENAE001.0001.d01_033570	cydX	P56100	7.1.1.7	Cytochrome bd-I ubiquinol oxidase subunit X
CNTG_00017	21832	22128	D	CDS	ENAE001.0001.d01_033580	enae001.0001_03358	NA	NA	hypothetical protein
CNTG_00017	22274	22678	D	CDS	ENAE001.0001.d01_033590	ybgC	P0A8Z3	3.1.2.-	Acyl-CoA thioester hydrolase YbgC
CNTG_00017	22675	23367	D	CDS	ENAE001.0001.d01_033600	tolQ	P0ABU9	NA	Tol-Pal system protein TolQ
CNTG_00017	23371	23799	D	CDS	ENAE001.0001.d01_033610	tolR	P0ABV6	NA	Tol-Pal system protein TolR
CNTG_00017	25312	26604	D	CDS	ENAE001.0001.d01_033630	tolB	P0A855	NA	Tol-Pal system protein TolB
CNTG_00017	26643	27164	D	CDS	ENAE001.0001.d01_033640	pal	P0A912	NA	Peptidoglycan-associated lipoprotein
CNTG_00017	27174	27962	D	CDS	ENAE001.0001.d01_033650	cpoB	P45955	NA	Cell division coordinator CpoB
CNTG_00017	37049	38092	D	CDS	ENAE001.0001.d01_033790	nadA	P24519	2.5.1.72	Quinolinate synthase A
CNTG_00017	38116	38835	D	CDS	ENAE001.0001.d01_033800	pnuC	P24520	NA	Nicotinamide riboside transporter PnuC
CNTG_00017	38832	39776	C	CDS	ENAE001.0001.d01_033810	zitB	P75757	NA	Zinc transporter ZitB
CNTG_00017	40111	41163	D	CDS	ENAE001.0001.d01_033820	aroG	P0AB91	2.5.1.54	Phospho-2-dehydro-3-deoxyheptonate aldolase, Phe-sensitive
CNTG_00017	41309	42061	C	CDS	ENAE001.0001.d01_033830	gpmA_2	P62707	5.4.2.11	2, 3-bisphosphoglycerate-dependent phosphoglycerate mutase
CNTG_00017	43375	44523	C	CDS	ENAE001.0001.d01_033850	galK	P0A6T3	2.7.1.6	Galactokinase
CNTG_00017	44526	45572	C	CDS	ENAE001.0001.d01_033860	galT	P09148	2.7.7.12	Galactose-1-phosphate uridylyltransferase
CNTG_00017	45583	46599	C	CDS	ENAE001.0001.d01_033870	galE	P09147	5.1.3.2	UDP-glucose 4-epimerase
CNTG_00017	48114	49622	C	CDS	ENAE001.0001.d01_033890	modF	P31060	NA	ABC transporter ATP-binding protein ModF
CNTG_00017	49690	50478	C	CDS	ENAE001.0001.d01_033900	modE	P0A9G8	NA	DNA-binding transcriptional dual regulator ModE
CNTG_00017	50936	51709	D	CDS	ENAE001.0001.d01_033920	modA	P37329	NA	Molybdate-binding protein ModA
CNTG_00017	51709	52398	D	CDS	ENAE001.0001.d01_033930	modB	P0AF01	NA	Molybdenum transport system permease protein ModB
CNTG_00017	52402	53460	D	CDS	ENAE001.0001.d01_033940	cysA_3	P14788	7.3.2.3	Sulfate/thiosulfate import ATP-binding protein CysA
CNTG_00017	53461	54279	C	CDS	ENAE001.0001.d01_033950	ybhA	P21829	3.1.3.74	Pyridoxal phosphate phosphatase YbhA
CNTG_00017	55558	56838	C	CDS	ENAE001.0001.d01_033970	ybhC	P46130	3.1.2.-	Putative acyl-CoA thioester hydrolase YbhC
CNTG_00017	61413	61889	C	CDS	ENAE001.0001.d01_034010	enae001.0001_03401	P12994	NA	hypothetical protein
CNTG_00017	61960	63267	C	CDS	ENAE001.0001.d01_034020	bioA	P12995	2.6.1.62	Adenosylmethionine-8-amino-7-oxononanoate aminotransferase
CNTG_00017	63334	64374	D	CDS	ENAE001.0001.d01_034030	bioB	P12996	2.8.1.6	Biotin synthase
CNTG_00017	66260	66937	D	CDS	ENAE001.0001.d01_034060	bioD1_2	P13000	6.3.3.3	ATP-dependent dethiobiotin synthetase BioD 1
CNTG_00017	67575	69599	D	CDS	ENAE001.0001.d01_034070	uvrB	P0A8F8	NA	UvrABC system protein B
CNTG_00017	73867	74772	C	CDS	ENAE001.0001.d01_034120	ybhK	P75767	NA	Putative gluconeogenesis factor
CNTG_00017	75126	76115	D	CDS	ENAE001.0001.d01_034130	moaA	P30745	4.1.99.22	GTP 3',8-cyclase
CNTG_00017	76138	76650	D	CDS	ENAE001.0001.d01_034140	moaB	P0AEZ9	NA	Molybdenum cofactor biosynthesis protein B
CNTG_00017	76655	77140	D	CDS	ENAE001.0001.d01_034150	moaC	P0A738	4.6.1.17	Cyclic pyranopterin monophosphate synthase
CNTG_00017	77133	77378	D	CDS	ENAE001.0001.d01_034160	moaD	P30748	NA	Molybdopterin synthase sulfur carrier subunit
CNTG_00017	77380	77832	D	CDS	ENAE001.0001.d01_034170	moaE	P30749	2.8.1.12	Molybdopterin synthase catalytic subunit
CNTG_00017	77874	78584	D	CDS	ENAE001.0001.d01_034180	ybhL	P0AAC4	NA	Inner membrane protein YbhL
CNTG_00017	78839	79249	D	CDS	ENAE001.0001.d01_034190	ybhQ	P0AAW5	NA	Inner membrane protein YbhQ
CNTG_00017	79211	80317	C	CDS	ENAE001.0001.d01_034200	ybhR	P0AFP9	NA	putative multidrug ABC transporter permease YbhR
CNTG_00017	81530	83269	C	CDS	ENAE001.0001.d01_034220	ybhF	P0A9U1	NA	putative multidrug ABC transporter ATP-binding protein YbhF
CNTG_00017	83262	84257	C	CDS	ENAE001.0001.d01_034230	enae001.0001_03423	P75777	NA	hypothetical protein
CNTG_00017	84257	84931	C	CDS	ENAE001.0001.d01_034240	cecR	P0ACU0	NA	HTH-type transcriptional dual regulator CecR
CNTG_00017	85161	86528	D	CDS	ENAE001.0001.d01_034250	rhlE	P25888	3.6.4.13	ATP-dependent RNA helicase RhlE
CNTG_00017	86625	88772	D	CDS	ENAE001.0001.d01_034260	dinG	P27296	3.6.4.12	ATP-dependent DNA helicase DinG
CNTG_00017	88884	89852	D	CDS	ENAE001.0001.d01_034270	ybiB	P30177	NA	putative protein YbiB
CNTG_00018	701	2152	C	CDS	ENAE001.0001.d01_034290	trkH	P0AFZ7	NA	Trk system potassium uptake protein TrkH
CNTG_00018	2195	2809	C	CDS	ENAE001.0001.d01_034300	yigZ	P27862	NA	IMPACT family member YigZ
CNTG_00018	2809	4140	C	CDS	ENAE001.0001.d01_034310	pepQ	P21165	3.4.13.9	Xaa-Pro dipeptidase
CNTG_00018	4331	6520	D	CDS	ENAE001.0001.d01_034320	fadB	P21177	NA	Fatty acid oxidation complex subunit alpha
CNTG_00018	6530	7693	D	CDS	ENAE001.0001.d01_034330	fadA	P0A2H7	2.3.1.16	3-ketoacyl-CoA thiolase
CNTG_00018	7859	8560	C	CDS	ENAE001.0001.d01_034340	fre	Q9L6L9	1.5.1.41	NAD(P)H-flavin reductase
CNTG_00018	8610	10088	C	CDS	ENAE001.0001.d01_034350	ubiD	P0AAB4	4.1.1.98	3-octaprenyl-4-hydroxybenzoate carboxy-lyase
CNTG_00018	10742	11524	C	CDS	ENAE001.0001.d01_034370	tatD	P27859	3.1.11.-	3'-5' ssDNA/RNA exonuclease TatD
CNTG_00018	11564	12328	C	CDS	ENAE001.0001.d01_034380	tatC	P69423	NA	Sec-independent protein translocase protein TatC
CNTG_00018	12865	13119	C	CDS	ENAE001.0001.d01_034400	tatA	P69428	NA	Sec-independent protein translocase protein TatA
CNTG_00018	13196	14836	C	CDS	ENAE001.0001.d01_034410	ubiB	P0A6A0	2.7.-.-	putative protein kinase UbiB
CNTG_00018	14833	15438	C	CDS	ENAE001.0001.d01_034420	ubiJ_2	P0ADP7	NA	Ubiquinone biosynthesis accessory factor UbiJ
CNTG_00018	15452	16207	C	CDS	ENAE001.0001.d01_034430	ubiE	P0A887	2.1.1.163	Ubiquinone/menaquinone biosynthesis C-methyltransferase UbiE
CNTG_00018	16308	17717	C	CDS	ENAE001.0001.d01_034440	enae001.0001_03444	NA	NA	hypothetical protein
CNTG_00018	17858	18619	C	CDS	ENAE001.0001.d01_034450	udp	P0A1F6	2.4.2.3	Uridine phosphorylase
CNTG_00018	18857	19669	D	CDS	ENAE001.0001.d01_034460	clcD	P0A114	3.1.1.45	Carboxymethylenebutenolidase
CNTG_00018	19827	22088	C	CDS	ENAE001.0001.d01_034470	metE	P25665	2.1.1.14	5-methyltetrahydropteroyltriglutamate--homocysteine methyltransferase
CNTG_00018	22324	23277	D	CDS	ENAE001.0001.d01_034480	metR	P0A9F9	NA	HTH-type transcriptional regulator MetR
CNTG_00018	23210	24064	C	CDS	ENAE001.0001.d01_034490	bioP	P0ADP5	NA	Biotin transporter
CNTG_00018	24150	24950	C	CDS	ENAE001.0001.d01_034500	yigL	P27848	3.1.3.74	Pyridoxal phosphate phosphatase YigL
CNTG_00018	24990	25982	C	CDS	ENAE001.0001.d01_034510	pldB	P07000	3.1.1.5	Lysophospholipase L2
CNTG_00018	26092	26712	D	CDS	ENAE001.0001.d01_034520	rhtB_3	P0AG34	NA	Homoserine/homoserine lactone efflux protein
CNTG_00018	27807	28430	C	CDS	ENAE001.0001.d01_034540	rhtC	P0AG38	NA	Threonine efflux protein
CNTG_00018	28512	30341	C	CDS	ENAE001.0001.d01_034550	recQ	P15043	3.6.4.12	ATP-dependent DNA helicase RecQ
CNTG_00018	30460	31326	C	CDS	ENAE001.0001.d01_034560	pldA	P0A921	3.1.1.32	Phospholipase A1
CNTG_00018	31487	31954	D	CDS	ENAE001.0001.d01_034570	enae001.0001_03457	NA	NA	hypothetical protein
CNTG_00018	32006	32899	D	CDS	ENAE001.0001.d01_034580	rarD	P27844	NA	Protein RarD
CNTG_00018	33041	33991	C	CDS	ENAE001.0001.d01_034590	corA	P0A2R8	NA	Magnesium transport protein CorA
CNTG_00018	34347	36509	C	CDS	ENAE001.0001.d01_034610	uvrD	P03018	3.6.4.12	DNA helicase II
CNTG_00018	36573	37289	C	CDS	ENAE001.0001.d01_034620	yigB	P0ADP0	3.1.3.104	5-amino-6-(5-phospho-D-ribitylamino)uracil phosphatase YigB
CNTG_00018	37289	38191	C	CDS	ENAE001.0001.d01_034630	xerC_5	P0A8P6	NA	Tyrosine recombinase XerC
CNTG_00018	38188	38895	C	CDS	ENAE001.0001.d01_034640	enae001.0001_03464	NA	NA	hypothetical protein
CNTG_00018	38892	39716	C	CDS	ENAE001.0001.d01_034650	dapF	P0A6K1	5.1.1.7	Diaminopimelate epimerase
CNTG_00018	40094	40414	D	CDS	ENAE001.0001.d01_034670	cyaY	P27838	NA	Iron-sulfur cluster assembly protein CyaY
CNTG_00018	40513	43062	C	CDS	ENAE001.0001.d01_034680	cyaA	P00936	4.6.1.1	Adenylate cyclase
CNTG_00018	43457	44413	D	CDS	ENAE001.0001.d01_034690	hemC	P06983	2.5.1.61	Porphobilinogen deaminase
CNTG_00018	44410	45150	D	CDS	ENAE001.0001.d01_034700	hemD	P48246	4.2.1.75	Uroporphyrinogen-III synthase
CNTG_00018	45172	46374	D	CDS	ENAE001.0001.d01_034710	hemX	P09127	NA	Protein HemX
CNTG_00018	46378	47574	D	CDS	ENAE001.0001.d01_034720	hemY	P0ACB7	NA	Protein HemY
CNTG_00018	52085	53470	C	CDS	ENAE001.0001.d01_034800	yifK	P27837	NA	putative transport protein YifK
CNTG_00018	53848	54588	C	CDS	ENAE001.0001.d01_034810	wecG	P27836	2.4.1.180	UDP-N-acetyl-D-mannosaminuronic acid transferase
CNTG_00018	54590	55942	C	CDS	ENAE001.0001.d01_034820	wzyE	P27835	NA	putative ECA polymerase
CNTG_00018	55939	57018	C	CDS	ENAE001.0001.d01_034830	wecF	P56258	2.4.1.325	TDP-N-acetylfucosamine:lipid II N-acetylfucosaminyltransferase
CNTG_00018	57015	58265	C	CDS	ENAE001.0001.d01_034840	wzxE	P0AAA7	NA	Lipid III flippase
CNTG_00018	58267	59397	C	CDS	ENAE001.0001.d01_034850	wecE	P27833	2.6.1.59	dTDP-4-amino-4,6-dideoxygalactose transaminase
CNTG_00018	62021	63283	C	CDS	ENAE001.0001.d01_034890	wecC	P27829	1.1.1.336	UDP-N-acetyl-D-mannosamine dehydrogenase
CNTG_00018	63280	64365	C	CDS	ENAE001.0001.d01_034900	wecB	P27828	5.1.3.14	UDP-N-acetylglucosamine 2-epimerase
CNTG_00018	64466	65512	C	CDS	ENAE001.0001.d01_034910	wzzE	P0AG00	NA	ECA polysaccharide chain length modulation protein
CNTG_00018	65526	66629	C	CDS	ENAE001.0001.d01_034920	wecA	P0AC78	2.7.8.33	Undecaprenyl-phosphate alpha-N-acetylglucosaminyl 1-phosphate transferase
CNTG_00018	66870	68129	C	CDS	ENAE001.0001.d01_034930	rho	P0AG30	3.6.4.-	Transcription termination factor Rho
CNTG_00018	68460	68789	C	CDS	ENAE001.0001.d01_034940	trxA	P0AA28	NA	Thioredoxin 1
CNTG_00018	68933	70198	D	CDS	ENAE001.0001.d01_034950	rhlB	P0A8J8	3.6.4.13	ATP-dependent RNA helicase RhlB
CNTG_00018	70334	71815	D	CDS	ENAE001.0001.d01_034960	gppA	P25552	3.6.1.40	Guanosine-5'-triphosphate, 3'-diphosphate pyrophosphatase
CNTG_00018	71852	73876	C	CDS	ENAE001.0001.d01_034970	rep	P09980	3.6.4.12	ATP-dependent DNA helicase Rep
CNTG_00018	74320	74601	D	CDS	ENAE001.0001.d01_034990	ppiC_2	P0A9L5	5.2.1.8	Peptidyl-prolyl cis-trans isomerase C
CNTG_00018	74820	76295	C	CDS	ENAE001.0001.d01_035000	ilvC	P05793	1.1.1.86	Ketol-acid reductoisomerase (NADP(+))
CNTG_00018	76454	77362	D	CDS	ENAE001.0001.d01_035010	gltC_3	P20668	NA	HTH-type transcriptional regulator GltC
CNTG_00018	78822	80366	C	CDS	ENAE001.0001.d01_035030	ilvA	P04968	4.3.1.19	L-threonine dehydratase biosynthetic IlvA
CNTG_00018	80369	82219	C	CDS	ENAE001.0001.d01_035040	ilvD	P05791	4.2.1.9	Dihydroxy-acid dehydratase
CNTG_00018	82284	83213	C	CDS	ENAE001.0001.d01_035050	ilvE	P0A1A5	2.6.1.42	Branched-chain-amino-acid aminotransferase
CNTG_00018	83231	83497	C	CDS	ENAE001.0001.d01_035060	ilvM	P0ADG1	2.2.1.6	Acetolactate synthase isozyme 2 small subunit
CNTG_00018	83494	85140	C	CDS	ENAE001.0001.d01_035070	ilvG	P0DP90	2.2.1.6	Acetolactate synthase isozyme 2 large subunit
CNTG_00018	85730	87250	D	CDS	ENAE001.0001.d01_035080	comM	P45049	NA	Competence protein ComM
CNTG_00018	87278	87616	C	CDS	ENAE001.0001.d01_035090	enae001.0001_03509	P0ADN2	NA	hypothetical protein
CNTG_00018	87735	88553	D	CDS	ENAE001.0001.d01_035100	hdfR_3	NA	NA	HTH-type transcriptional regulator HdfR
CNTG_00019	15325	17190	C	CDS	ENAE001.0001.d01_035300	gss	P0AES0	NA	Bifunctional glutathionylspermidine synthetase/amidase
CNTG_00019	17491	18357	D	CDS	ENAE001.0001.d01_035310	yghU	Q46845	1.8.4.-	Disulfide-bond oxidoreductase YghU
CNTG_00019	20059	20556	C	CDS	ENAE001.0001.d01_035340	enae001.0001_03534	NA	NA	hypothetical protein
CNTG_00019	26859	27284	C	CDS	ENAE001.0001.d01_035410	exbD	P0ABV2	NA	Biopolymer transport protein ExbD
CNTG_00019	27291	28022	C	CDS	ENAE001.0001.d01_035420	exbB	P0ABU7	NA	Biopolymer transport protein ExbB
CNTG_00019	28274	29461	D	CDS	ENAE001.0001.d01_035430	metC_2	P06721	4.4.1.13	Cystathionine beta-lyase MetC
CNTG_00019	29624	30283	D	CDS	ENAE001.0001.d01_035440	yghB	P0AA60	NA	Inner membrane protein YghB
CNTG_00019	30442	31332	C	CDS	ENAE001.0001.d01_035450	rhaS_8	NA	NA	HTH-type transcriptional activator RhaS
CNTG_00019	31527	32690	D	CDS	ENAE001.0001.d01_035460	yqhD	Q46856	1.1.1.-	Alcohol dehydrogenase YqhD
CNTG_00019	32793	33620	D	CDS	ENAE001.0001.d01_035470	dkgA	Q46857	1.1.1.274	2, 5-diketo-D-gluconic acid reductase A
CNTG_00019	37341	38753	C	CDS	ENAE001.0001.d01_035510	ftsP	P26648	NA	Cell division protein FtsP
CNTG_00019	38851	39588	C	CDS	ENAE001.0001.d01_035520	plsC	P26647	2.3.1.51	1-acyl-sn-glycerol-3-phosphate acyltransferase
CNTG_00019	39816	42074	C	CDS	ENAE001.0001.d01_035530	parC	P26973	5.6.2.2	DNA topoisomerase 4 subunit A
CNTG_00019	42854	43513	D	CDS	ENAE001.0001.d01_035550	qseB	Q8XBS3	NA	Transcriptional regulatory protein QseB
CNTG_00019	45004	45585	D	CDS	ENAE001.0001.d01_035570	mdaB	P0AEY5	1.6.5.10	NADPH:quinone oxidoreductase MdaB
CNTG_00019	45616	45930	D	CDS	ENAE001.0001.d01_035580	ygiN	P0ADU2	1.-.-.-	putative quinol monooxygenase YgiN
CNTG_00019	55205	57100	C	CDS	ENAE001.0001.d01_035670	parE	P20083	5.6.2.2	DNA topoisomerase 4 subunit B
CNTG_00019	57128	57703	C	CDS	ENAE001.0001.d01_035680	enae001.0001_03568	NA	NA	hypothetical protein
CNTG_00019	57703	58530	C	CDS	ENAE001.0001.d01_035690	cpdA	P0AEW4	3.1.4.53	3',5'-cyclic adenosine monophosphate phosphodiesterase CpdA
CNTG_00019	58622	59047	C	CDS	ENAE001.0001.d01_035700	enae001.0001_03570	NA	NA	hypothetical protein
CNTG_00019	59044	59676	C	CDS	ENAE001.0001.d01_035710	nudF_2	Q93K97	3.6.1.13	ADP-ribose pyrophosphatase
CNTG_00019	59881	61311	D	CDS	ENAE001.0001.d01_035720	tolC	Q54001	NA	Outer membrane protein TolC
CNTG_00019	61491	62174	D	CDS	ENAE001.0001.d01_035730	enae001.0001_03573	NA	NA	hypothetical protein
CNTG_00019	62180	63340	D	CDS	ENAE001.0001.d01_035740	ygiC	P0ADT5	6.3.1.-	Putative acid--amine ligase YgiC
CNTG_00019	63344	64132	C	CDS	ENAE001.0001.d01_035750	ygiD	P24197	1.13.11.29	4,5-DOPA dioxygenase extradiol
CNTG_00019	65157	65810	C	CDS	ENAE001.0001.d01_035770	ribB	P0A7J0	4.1.99.12	3, 4-dihydroxy-2-butanone 4-phosphate synthase
CNTG_00019	69455	70891	C	CDS	ENAE001.0001.d01_035810	hldE	P76658	NA	Bifunctional protein HldE
CNTG_00019	70938	73778	C	CDS	ENAE001.0001.d01_035820	glnE	P30870	NA	Bifunctional glutamine synthetase adenylyltransferase/adenylyl-removing enzyme
CNTG_00019	75271	75957	D	CDS	ENAE001.0001.d01_035840	enae001.0001_03584	NA	NA	hypothetical protein
CNTG_00019	76023	77264	D	CDS	ENAE001.0001.d01_035850	cca	P06961	NA	Multifunctional CCA protein
CNTG_00019	77275	78096	C	CDS	ENAE001.0001.d01_035860	uppP	P60932	3.6.1.27	Undecaprenyl-diphosphatase
CNTG_00019	78189	78548	C	CDS	ENAE001.0001.d01_035870	folB	P0AC16	4.1.2.25	Dihydroneopterin aldolase
CNTG_00019	78656	79273	D	CDS	ENAE001.0001.d01_035880	plsY	P60782	2.3.1.15	putative glycerol-3-phosphate acyltransferase
CNTG_00019	79481	80494	C	CDS	ENAE001.0001.d01_035890	tsaD	P05852	2.3.1.234	tRNA N6-adenosine threonylcarbamoyltransferase
CNTG_00019	80730	80945	D	CDS	ENAE001.0001.d01_035900	rpsU	P68679	NA	30S ribosomal protein S21
CNTG_00019	81184	82929	D	CDS	ENAE001.0001.d01_035910	dnaG	P0ABS5	2.7.7.-	DNA primase
CNTG_00019	83084	84925	D	CDS	ENAE001.0001.d01_035920	rpoD	P00579	NA	RNA polymerase sigma factor RpoD
CNTG_00020	62595	63614	D	CDS	ENAE001.0001.d01_036360	ahr	P27250	1.1.1.2	Aldehyde reductase Ahr
CNTG_00020	63813	65315	D	CDS	ENAE001.0001.d01_036370	enae001.0001_03637	NA	NA	hypothetical protein
CNTG_00020	65612	66694	C	CDS	ENAE001.0001.d01_036380	lptG	P0ADC6	NA	Lipopolysaccharide export system permease protein LptG
CNTG_00020	66694	67794	C	CDS	ENAE001.0001.d01_036390	lptF	P0AF98	NA	Lipopolysaccharide export system permease protein LptF
CNTG_00020	68062	69573	D	CDS	ENAE001.0001.d01_036400	pepA_2	P68767	3.4.11.1	Cytosol aminopeptidase
CNTG_00020	69718	70161	D	CDS	ENAE001.0001.d01_036410	holC	P28905	2.7.7.7	DNA polymerase III subunit chi
CNTG_00020	70161	73016	D	CDS	ENAE001.0001.d01_036420	valS	P07118	6.1.1.9	Valine--tRNA ligase
CNTG_00020	73189	73692	D	CDS	ENAE001.0001.d01_036430	enae001.0001_03643	NA	NA	hypothetical protein
CNTG_00020	77330	77752	C	CDS	ENAE001.0001.d01_036480	rraB	P0AF90	NA	Regulator of ribonuclease activity B
CNTG_00020	79115	79567	C	CDS	ENAE001.0001.d01_036500	tabA_2	P0AF96	NA	Toxin-antitoxin biofilm protein TabA
CNTG_00020	79969	80901	D	CDS	ENAE001.0001.d01_036510	pyrB	P0A786	2.1.3.2	Aspartate carbamoyltransferase catalytic subunit
CNTG_00020	80918	81379	D	CDS	ENAE001.0001.d01_036520	pyrI	P0A7F3	NA	Aspartate carbamoyltransferase regulatory chain
CNTG_00020	81453	81839	D	CDS	ENAE001.0001.d01_036530	ridA	Q7CP78	3.5.99.10	2-iminobutanoate/2-iminopropanoate deaminase
CNTG_00021	34217	35170	C	CDS	ENAE001.0001.d01_036830	yjiA	P24203	3.6.-.-	P-loop guanosine triphosphatase YjiA
CNTG_00021	35181	35384	C	CDS	ENAE001.0001.d01_036840	enae001.0001_03684	NA	NA	hypothetical protein
CNTG_00021	35494	37644	C	CDS	ENAE001.0001.d01_036850	btsT	P39396	NA	Pyruvate/proton symporter BtsT
CNTG_00021	47876	50170	C	CDS	ENAE001.0001.d01_036930	mdoB	NA	2.7.8.20	Phosphoglycerol transferase I
CNTG_00021	50928	51665	C	CDS	ENAE001.0001.d01_036950	dnaC_2	P0AEF0	NA	DNA replication protein DnaC
CNTG_00021	52323	52796	C	CDS	ENAE001.0001.d01_036970	enae001.0001_03697	P0ADD2	NA	hypothetical protein
CNTG_00021	62765	63796	C	CDS	ENAE001.0001.d01_037120	rsmC	P39406	2.1.1.172	Ribosomal RNA small subunit methyltransferase C
CNTG_00021	64281	64727	D	CDS	ENAE001.0001.d01_037140	rimI	P0A944	2.3.1.266	[Ribosomal protein S18]-alanine N-acetyltransferase
CNTG_00021	64742	65422	D	CDS	ENAE001.0001.d01_037150	yjjG	P0A8Y1	3.1.3.5	Pyrimidine 5'-nucleotidase YjjG
CNTG_00021	65515	67104	D	CDS	ENAE001.0001.d01_037160	prfC	P0A7I4	NA	Peptide chain release factor RF3
CNTG_00021	68493	69566	D	CDS	ENAE001.0001.d01_037190	enae001.0001_03719	NA	NA	hypothetical protein
CNTG_00021	74406	75185	D	CDS	ENAE001.0001.d01_037240	deoC	Q8ZJV8	4.1.2.4	Deoxyribose-phosphate aldolase
CNTG_00021	75318	76640	D	CDS	ENAE001.0001.d01_037250	deoA	Q7CP66	2.4.2.4	Thymidine phosphorylase
CNTG_00021	76693	77916	D	CDS	ENAE001.0001.d01_037260	deoB	P0A6K6	5.4.2.7	Phosphopentomutase
CNTG_00021	78025	78744	D	CDS	ENAE001.0001.d01_037270	deoD	P0ABP8	2.4.2.1	Purine nucleoside phosphorylase DeoD-type
CNTG_00022	16744	17994	C	CDS	ENAE001.0001.d01_037500	amiC	P63883	3.5.1.28	N-acetylmuramoyl-L-alanine amidase AmiC
CNTG_00022	18224	19555	D	CDS	ENAE001.0001.d01_037510	argA	P0A6C5	2.3.1.1	Amino-acid acetyltransferase
CNTG_00022	34177	37722	C	CDS	ENAE001.0001.d01_037610	recB	P08394	3.1.11.5	RecBCD enzyme subunit RecB
CNTG_00022	37719	40604	C	CDS	ENAE001.0001.d01_037620	ptrA	P05458	3.4.24.55	Protease 3
CNTG_00022	40790	44161	C	CDS	ENAE001.0001.d01_037630	recC	P07648	3.1.11.5	RecBCD enzyme subunit RecC
CNTG_00022	46112	46906	C	CDS	ENAE001.0001.d01_037680	thyA	P0A884	2.1.1.45	Thymidylate synthase
CNTG_00022	46913	47785	C	CDS	ENAE001.0001.d01_037690	lgt	P60959	2.5.1.145	Phosphatidylglycerol--prolipoprotein diacylglyceryl transferase
CNTG_00022	48059	50305	C	CDS	ENAE001.0001.d01_037700	ptsP	P37177	2.7.3.9	Phosphoenolpyruvate-dependent phosphotransferase system
CNTG_00022	50318	50848	C	CDS	ENAE001.0001.d01_037710	rppH	P0A776	3.6.1.-	RNA pyrophosphohydrolase
CNTG_00022	51533	52228	D	CDS	ENAE001.0001.d01_037720	mutH	P06722	NA	DNA mismatch repair protein MutH
CNTG_00022	53595	54635	D	CDS	ENAE001.0001.d01_037750	tas	P0A9T4	NA	Protein tas
CNTG_00022	55071	56264	C	CDS	ENAE001.0001.d01_037760	lplT	P39196	NA	Lysophospholipid transporter LplT
CNTG_00022	56257	58416	C	CDS	ENAE001.0001.d01_037770	aas	P31119	NA	Bifunctional protein Aas
CNTG_00022	58835	59851	D	CDS	ENAE001.0001.d01_037790	galR	P03024	NA	HTH-type transcriptional regulator GalR
CNTG_00022	61190	62446	C	CDS	ENAE001.0001.d01_037810	lysA	E0IWI3	4.1.1.20	Diaminopimelate decarboxylase
CNTG_00022	62563	63483	D	CDS	ENAE001.0001.d01_037820	occR	P0A4T3	NA	Octopine catabolism/uptake operon regulatory protein OccR
CNTG_00022	63485	64177	C	CDS	ENAE001.0001.d01_037830	ygeA	A0A140N890	5.1.1.13	L-aspartate/glutamate-specific racemase
CNTG_00022	72034	73452	C	CDS	ENAE001.0001.d01_037910	araE	P0AE24	NA	Arabinose-proton symporter
CNTG_00023	71	724	C	CDS	ENAE001.0001.d01_037920	nfsB	Q01234	1.-.-.-	Oxygen-insensitive NAD(P)H nitroreductase
CNTG_00023	3747	3995	C	CDS	ENAE001.0001.d01_037970	enae001.0001_03797	NA	NA	hypothetical protein
CNTG_00023	12863	15136	C	CDS	ENAE001.0001.d01_038050	fepA	P05825	NA	Ferrienterobactin receptor
CNTG_00023	16775	20638	D	CDS	ENAE001.0001.d01_038080	entF	P11454	2.7.7.-	Enterobactin synthase component F
CNTG_00023	21001	21795	C	CDS	ENAE001.0001.d01_038090	fepC	P23878	NA	Ferric enterobactin transport ATP-binding protein FepC
CNTG_00023	21792	22784	C	CDS	ENAE001.0001.d01_038100	fepG	P23877	NA	Ferric enterobactin transport system permease protein FepG
CNTG_00023	22781	23788	C	CDS	ENAE001.0001.d01_038110	fepD	P23876	NA	Ferric enterobactin transport system permease protein FepD
CNTG_00023	23898	25136	D	CDS	ENAE001.0001.d01_038120	entS_2	P24077	NA	Enterobactin exporter EntS
CNTG_00023	25666	26625	C	CDS	ENAE001.0001.d01_038130	fepB	P0AEL6	NA	Ferrienterobactin-binding periplasmic protein
CNTG_00023	26858	28039	D	CDS	ENAE001.0001.d01_038140	entC	P0AEJ2	5.4.4.2	Isochorismate synthase EntC
CNTG_00023	28049	29653	D	CDS	ENAE001.0001.d01_038150	entE	P10378	6.3.2.14	Enterobactin synthase component E
CNTG_00023	29673	30527	D	CDS	ENAE001.0001.d01_038160	entB	P0ADI4	6.3.2.14	Enterobactin synthase component B
CNTG_00023	30527	31282	D	CDS	ENAE001.0001.d01_038170	entA	P15047	1.3.1.28	2, 3-dihydro-2, 3-dihydroxybenzoate dehydrogenase
CNTG_00023	31284	31697	D	CDS	ENAE001.0001.d01_038180	entH	P0A8Y8	3.1.2.-	Proofreading thioesterase EntH
CNTG_00023	31958	34063	D	CDS	ENAE001.0001.d01_038190	cstA	P15078	NA	Peptide transporter CstA
CNTG_00023	34213	34410	D	CDS	ENAE001.0001.d01_038200	enae001.0001_03820	NA	NA	hypothetical protein
CNTG_00023	34503	35663	D	CDS	ENAE001.0001.d01_038210	ybdL	P77806	2.6.1.88	Methionine aminotransferase
CNTG_00023	39314	39877	D	CDS	ENAE001.0001.d01_038250	ahpC_2	P0A251	1.11.1.15	Alkyl hydroperoxide reductase C
CNTG_00023	40168	41733	D	CDS	ENAE001.0001.d01_038260	ahpF	P19480	1.8.1.-	Alkyl hydroperoxide reductase subunit F
CNTG_00023	41837	42265	C	CDS	ENAE001.0001.d01_038270	uspG_2	P39177	NA	Universal stress protein UP12
CNTG_00023	42435	42845	C	CDS	ENAE001.0001.d01_038280	rnk	P0AFW4	NA	Regulator of nucleoside diphosphate kinase
CNTG_00023	44834	46204	C	CDS	ENAE001.0001.d01_038310	dcuD	P45428	NA	Putative cryptic C4-dicarboxylate transporter DcuD
CNTG_00023	47622	47831	D	CDS	ENAE001.0001.d01_038330	cspE	E0J1Q3	NA	Cold shock-like protein CspE
CNTG_00023	49309	49509	D	CDS	ENAE001.0001.d01_038360	tatE_2	P0A843	NA	Sec-independent protein translocase protein TatE
CNTG_00023	49720	50685	C	CDS	ENAE001.0001.d01_038370	lipA	P60716	2.8.1.8	Lipoyl synthase
CNTG_00023	52154	52795	C	CDS	ENAE001.0001.d01_038390	lipB	P60720	2.3.1.181	Octanoyltransferase
CNTG_00023	52897	53160	C	CDS	ENAE001.0001.d01_038400	enae001.0001_03840	P0A8J4	NA	hypothetical protein
CNTG_00023	53267	54538	C	CDS	ENAE001.0001.d01_038410	dacA	P0AEB2	3.4.16.4	D-alanyl-D-alanine carboxypeptidase DacA
CNTG_00023	54605	55714	C	CDS	ENAE001.0001.d01_038420	rlpA	P10100	4.2.2.-	Endolytic peptidoglycan transglycosylase RlpA
CNTG_00023	55725	56837	C	CDS	ENAE001.0001.d01_038430	mrdB	P0ABG7	2.4.1.129	Peptidoglycan glycosyltransferase MrdB
CNTG_00023	56840	58741	C	CDS	ENAE001.0001.d01_038440	mrdA_1	P0AD65	3.4.16.4	Peptidoglycan D, D-transpeptidase MrdA
CNTG_00023	58768	59235	C	CDS	ENAE001.0001.d01_038450	rlmH	P0A8I8	2.1.1.177	Ribosomal RNA large subunit methyltransferase H
CNTG_00023	59239	59625	C	CDS	ENAE001.0001.d01_038460	rsfS	P0AAT6	NA	Ribosomal silencing factor RsfS
CNTG_00023	60454	61104	C	CDS	ENAE001.0001.d01_038480	nadD	P0A752	2.7.7.18	Nicotinate-nucleotide adenylyltransferase
CNTG_00023	61106	61927	C	CDS	ENAE001.0001.d01_038490	holA	P28630	2.7.7.7	DNA polymerase III subunit delta
CNTG_00023	62751	65333	C	CDS	ENAE001.0001.d01_038500	leuS	P07813	6.1.1.4	Leucine--tRNA ligase
CNTG_00023	65537	66019	D	CDS	ENAE001.0001.d01_038510	enae001.0001_03851	NA	NA	hypothetical protein
CNTG_00024	65	553	C	CDS	ENAE001.0001.d01_038520	lspA	P00804	3.4.23.36	Lipoprotein signal peptidase
CNTG_00024	553	3402	C	CDS	ENAE001.0001.d01_038530	ileS	P00956	6.1.1.5	Isoleucine--tRNA ligase
CNTG_00024	3436	4374	C	CDS	ENAE001.0001.d01_038540	ribF	P0AG40	NA	Bifunctional riboflavin kinase/FMN adenylyltransferase
CNTG_00024	5132	6031	C	CDS	ENAE001.0001.d01_038560	nhaR	P0A9G2	NA	Transcriptional activator protein NhaR
CNTG_00024	6063	7235	C	CDS	ENAE001.0001.d01_038570	nhaA	P13738	NA	Na(+)/H(+) antiporter NhaA
CNTG_00024	32528	34450	C	CDS	ENAE001.0001.d01_038760	dnaK_2	P0A6Y8	NA	Chaperone protein DnaK
CNTG_00024	36108	36674	D	CDS	ENAE001.0001.d01_038790	satP	P0AC98	NA	Succinate-acetate/proton symporter SatP
CNTG_00024	39743	40330	C	CDS	ENAE001.0001.d01_038820	mog	P0AF03	2.7.7.75	Molybdopterin adenylyltransferase
CNTG_00024	41498	42451	C	CDS	ENAE001.0001.d01_038840	talB	P0A870	2.2.1.2	Transaldolase B
CNTG_00024	44202	44975	D	CDS	ENAE001.0001.d01_038860	yaaA	P0A8I3	NA	Peroxide stress resistance protein YaaA
CNTG_00024	45825	47111	C	CDS	ENAE001.0001.d01_038880	thrC	P00934	4.2.3.1	Threonine synthase
CNTG_00024	47115	48044	C	CDS	ENAE001.0001.d01_038890	thrB	P00547	2.7.1.39	Homoserine kinase
CNTG_00024	48046	50508	C	CDS	ENAE001.0001.d01_038900	thrA	P00561	NA	Bifunctional aspartokinase/homoserine dehydrogenase 1
CNTG_00024	50868	51554	C	CDS	ENAE001.0001.d01_038910	trmL_2	NA	2.1.1.207	tRNA (cytidine(34)-2'-O)-methyltransferase
CNTG_00024	52193	52909	D	CDS	ENAE001.0001.d01_038920	arcA	P0A9Q1	NA	Aerobic respiration control protein ArcA
CNTG_00024	52949	53440	C	CDS	ENAE001.0001.d01_038930	enae001.0001_03893	NA	NA	hypothetical protein
CNTG_00024	53652	54521	D	CDS	ENAE001.0001.d01_038940	rob	P0ACI0	NA	Right origin-binding protein
CNTG_00024	54518	55165	C	CDS	ENAE001.0001.d01_038950	cobC_2	P52086	3.1.3.73	Adenosylcobalamin/alpha-ribazole phosphatase
CNTG_00024	55218	55733	D	CDS	ENAE001.0001.d01_038960	yjjX	P39411	3.6.1.-	Inosine/xanthosine triphosphatase
CNTG_00024	55774	56097	C	CDS	ENAE001.0001.d01_038970	trpR	P0A881	NA	Trp operon repressor
CNTG_00024	56161	58098	C	CDS	ENAE001.0001.d01_038980	slt	P0AGC3	4.2.2.-	Soluble lytic murein transglycosylase
CNTG_00024	58239	59987	D	CDS	ENAE001.0001.d01_038990	ettA	P0A9W3	NA	Energy-dependent translational throttle protein EttA
CNTG_00024	60043	61272	C	CDS	ENAE001.0001.d01_039000	nadR	P24518	NA	Trifunctional NAD biosynthesis/regulator protein NadR
CNTG_00024	61376	62764	C	CDS	ENAE001.0001.d01_039010	radA	P24554	3.6.4.-	DNA repair protein RadA
CNTG_00024	62776	63747	C	CDS	ENAE001.0001.d01_039020	serB	P0AGB0	3.1.3.3	Phosphoserine phosphatase
CNTG_00024	63852	64484	D	CDS	ENAE001.0001.d01_039030	ytjB	P0AGC7	NA	putative inner membrane protein Smp
CNTG_00024	64503	65519	D	CDS	ENAE001.0001.d01_039040	lplA	P32099	6.3.1.20	Lipoate-protein ligase A
CNTG_00025	13735	13941	C	CDS	ENAE001.0001.d01_039170	enae001.0001_03917	NA	NA	hypothetical protein
CNTG_00025	14336	16015	D	CDS	ENAE001.0001.d01_039180	kdpA	P03959	NA	Potassium-transporting ATPase potassium-binding subunit
CNTG_00025	16036	18084	D	CDS	ENAE001.0001.d01_039190	kdpB	P03960	7.2.2.6	Potassium-transporting ATPase ATP-binding subunit
CNTG_00025	21357	22034	D	CDS	ENAE001.0001.d01_039220	kdpE	P21866	NA	KDP operon transcriptional regulatory protein KdpE
CNTG_00025	26376	28016	C	CDS	ENAE001.0001.d01_039250	pgm	P36938	5.4.2.2	Phosphoglucomutase
CNTG_00025	28050	28616	C	CDS	ENAE001.0001.d01_039260	seqA	P0AFY8	NA	Negative modulator of initiation of replication
CNTG_00025	28799	29563	D	CDS	ENAE001.0001.d01_039280	ybfF	P75736	3.1.-.-	Esterase YbfF
CNTG_00025	29694	29987	D	CDS	ENAE001.0001.d01_039290	ybfE	P0AAU7	NA	putative protein YbfE
CNTG_00025	30138	30668	D	CDS	ENAE001.0001.d01_039300	fldA	P61949	NA	Flavodoxin 1
CNTG_00025	30962	31414	D	CDS	ENAE001.0001.d01_039310	fur	P0A9A9	NA	Ferric uptake regulation protein
CNTG_00025	31537	31878	C	CDS	ENAE001.0001.d01_039320	chiQ	P75734	NA	putative lipoprotein ChiQ
CNTG_00025	31929	33335	C	CDS	ENAE001.0001.d01_039330	chiP	P75733	NA	Chitoporin
CNTG_00025	33836	35494	C	CDS	ENAE001.0001.d01_039340	glnS	P00962	6.1.1.18	Glutamine--tRNA ligase
CNTG_00025	35707	37653	C	CDS	ENAE001.0001.d01_039350	nagE	P09323	NA	PTS system N-acetylglucosamine-specific EIICBA component
CNTG_00025	37994	38794	D	CDS	ENAE001.0001.d01_039360	nagB	P0A759	3.5.99.6	Glucosamine-6-phosphate deaminase
CNTG_00025	38853	40001	D	CDS	ENAE001.0001.d01_039370	nagA	P0AF18	3.5.1.25	N-acetylglucosamine-6-phosphate deacetylase
CNTG_00025	40010	41230	D	CDS	ENAE001.0001.d01_039380	nagC	P0AF20	NA	N-acetylglucosamine repressor
CNTG_00025	41299	42051	D	CDS	ENAE001.0001.d01_039390	nagD	P0AF24	3.1.3.5	Ribonucleotide monophosphatase NagD
CNTG_00025	46997	48661	D	CDS	ENAE001.0001.d01_039430	asnB	P22106	6.3.5.4	Asparagine synthetase B [glutamine-hydrolyzing]
CNTG_00025	49886	51064	C	CDS	ENAE001.0001.d01_039510	ubiF	P75728	1.14.99.60	3-demethoxyubiquinol 3-hydroxylase
CNTG_00025	51202	52626	D	CDS	ENAE001.0001.d01_039520	miaB	Q9RCI2	2.8.4.3	tRNA-2-methylthio-N(6)-dimethylallyladenosine synthase
CNTG_00025	52764	53828	D	CDS	ENAE001.0001.d01_039530	ybeZ	P0A9K3	NA	PhoH-like protein
CNTG_00025	53825	54298	D	CDS	ENAE001.0001.d01_039540	ybeY	P0A898	3.1.-.-	Endoribonuclease YbeY
CNTG_00025	54386	55333	D	CDS	ENAE001.0001.d01_039550	corC	P0A2L3	NA	Magnesium and cobalt efflux protein CorC
CNTG_00025	55339	56877	D	CDS	ENAE001.0001.d01_039560	lnt	P23930	2.3.1.269	Apolipoprotein N-acyltransferase
CNTG_00025	57736	58647	D	CDS	ENAE001.0001.d01_039570	gltI	P37902	NA	Glutamate/aspartate import solute-binding protein
CNTG_00025	58818	59558	D	CDS	ENAE001.0001.d01_039580	gltJ_2	P0AER3	NA	Glutamate/aspartate import permease protein GltJ
CNTG_00025	59558	60235	D	CDS	ENAE001.0001.d01_039590	gltK	P0AER5	NA	Glutamate/aspartate import permease protein GltK
CNTG_00025	60232	60957	D	CDS	ENAE001.0001.d01_039600	glnQ_3	O34677	3.6.3.-	Glutamine transport ATP-binding protein GlnQ
CNTG_00025	61188	62123	D	CDS	ENAE001.0001.d01_039610	rihA	P41409	3.2.-.-	Pyrimidine-specific ribonucleoside hydrolase RihA
CNTG_00026	75	899	C	CDS	ENAE001.0001.d01_039620	iclR	P16528	NA	Transcriptional repressor IclR
CNTG_00026	1095	4778	D	CDS	ENAE001.0001.d01_039630	metH	P13009	2.1.1.13	Methionine synthase
CNTG_00026	5017	6648	D	CDS	ENAE001.0001.d01_039640	enae001.0001_03964	NA	NA	hypothetical protein
CNTG_00026	7727	8599	D	CDS	ENAE001.0001.d01_039660	rluF	P32684	5.4.99.-	Dual-specificity RNA pseudouridine synthase RluF
CNTG_00026	10210	11559	C	CDS	ENAE001.0001.d01_039690	lysC_2	P08660	2.7.2.4	Lysine-sensitive aspartokinase 3
CNTG_00026	12115	13764	D	CDS	ENAE001.0001.d01_039700	pgi	P0A6T1	5.3.1.9	Glucose-6-phosphate isomerase
CNTG_00026	24572	24982	D	CDS	ENAE001.0001.d01_039820	psiE	P0A7C8	NA	Protein PsiE
CNTG_00026	25408	26298	C	CDS	ENAE001.0001.d01_039830	malG	P68183	NA	Maltose/maltodextrin transport system permease protein MalG
CNTG_00026	26313	27857	C	CDS	ENAE001.0001.d01_039840	malF	P02916	NA	Maltose/maltodextrin transport system permease protein MalF
CNTG_00026	27990	29180	C	CDS	ENAE001.0001.d01_039850	malE	P0AEX9	NA	Maltose/maltodextrin-binding periplasmic protein
CNTG_00026	29550	30659	D	CDS	ENAE001.0001.d01_039860	malK	P19566	7.5.2.1	Maltose/maltodextrin import ATP-binding protein MalK
CNTG_00026	30763	32100	D	CDS	ENAE001.0001.d01_039870	lamB	P26466	NA	Maltoporin
CNTG_00026	32215	33150	D	CDS	ENAE001.0001.d01_039880	enae001.0001_03988	NA	NA	hypothetical protein
CNTG_00026	33338	33835	D	CDS	ENAE001.0001.d01_039890	ubiC	P26602	4.1.3.40	Chorismate pyruvate-lyase
CNTG_00026	33850	34722	D	CDS	ENAE001.0001.d01_039900	ubiA	P0AGK1	2.5.1.39	4-hydroxybenzoate octaprenyltransferase
CNTG_00026	34959	37388	C	CDS	ENAE001.0001.d01_039910	plsB	P0A7A7	2.3.1.15	Glycerol-3-phosphate acyltransferase
CNTG_00026	37985	38593	D	CDS	ENAE001.0001.d01_039930	lexA_2	P0A7C2	3.4.21.88	LexA repressor
CNTG_00026	38663	39982	D	CDS	ENAE001.0001.d01_039940	dinF	P28303	NA	DNA damage-inducible protein F
CNTG_00026	40117	40326	D	CDS	ENAE001.0001.d01_039950	enae001.0001_03995	P68206	NA	hypothetical protein
CNTG_00026	40380	40895	C	CDS	ENAE001.0001.d01_039960	zur	P0AC51	NA	Zinc uptake regulation protein
CNTG_00026	43829	44770	D	CDS	ENAE001.0001.d01_040000	dusA	P32695	1.3.1.-	tRNA-dihydrouridine(20/20a) synthase
CNTG_00026	45321	46304	C	CDS	ENAE001.0001.d01_040020	qorA	P28304	1.6.5.5	Quinone oxidoreductase 1
CNTG_00026	46361	47776	D	CDS	ENAE001.0001.d01_040030	dnaB	P0ACB0	3.6.4.12	Replicative DNA helicase
CNTG_00026	47823	48902	D	CDS	ENAE001.0001.d01_040040	alr	P0A1A3	5.1.1.1	Alanine racemase, biosynthetic
CNTG_00026	49323	50516	D	CDS	ENAE001.0001.d01_040050	tyrB	P04693	2.6.1.57	Aromatic-amino-acid aminotransferase
CNTG_00026	50716	51429	D	CDS	ENAE001.0001.d01_040060	aphA	P0AE22	3.1.3.2	Class B acid phosphatase
CNTG_00026	51654	52010	D	CDS	ENAE001.0001.d01_040070	yjbR	P0AF50	NA	putative protein YjbR
CNTG_00026	52011	54836	C	CDS	ENAE001.0001.d01_040080	uvrA	P0A698	NA	UvrABC system protein A
CNTG_00026	55088	55627	D	CDS	ENAE001.0001.d01_040090	ssb_2	P0AGE0	NA	Single-stranded DNA-binding protein
CNTG_00027	7388	8410	D	CDS	ENAE001.0001.d01_040220	enae001.0001_04022	NA	NA	hypothetical protein
CNTG_00027	8407	8625	D	CDS	ENAE001.0001.d01_040230	enae001.0001_04023	Q9HYE3	NA	hypothetical protein
CNTG_00027	8683	9546	D	CDS	ENAE001.0001.d01_040240	cfxP	P19924	2.7.1.19	Phosphoribulokinase, plasmid
CNTG_00027	9843	10247	C	CDS	ENAE001.0001.d01_040250	yhfA	P0ADX1	NA	Protein YhfA
CNTG_00027	10552	11184	D	CDS	ENAE001.0001.d01_040260	crp	P0A2T6	NA	cAMP-activated global transcriptional regulator CRP
CNTG_00027	11216	13312	D	CDS	ENAE001.0001.d01_040270	yccS_2	P75870	NA	Inner membrane protein YccS
CNTG_00027	13305	14522	C	CDS	ENAE001.0001.d01_040280	argD	P40732	2.6.1.11	Acetylornithine/succinyldiaminopimelate aminotransferase
CNTG_00027	14607	15170	C	CDS	ENAE001.0001.d01_040290	pabA	P00903	2.6.1.85	Aminodeoxychorismate synthase component 2
CNTG_00027	15267	15839	C	CDS	ENAE001.0001.d01_040300	ppiA	P0AFL3	5.2.1.8	Peptidyl-prolyl cis-trans isomerase A
CNTG_00027	16116	17297	D	CDS	ENAE001.0001.d01_040310	tsgA_2	P60778	NA	Protein TsgA
CNTG_00027	20758	21084	D	CDS	ENAE001.0001.d01_040330	nirD	P0A9I8	1.7.1.15	Nitrite reductase (NADH) small subunit
CNTG_00027	21228	22601	D	CDS	ENAE001.0001.d01_040340	cysG	P0AEA8	NA	Siroheme synthase
CNTG_00027	23084	24088	C	CDS	ENAE001.0001.d01_040360	trpS	P00954	6.1.1.2	Tryptophan--tRNA ligase
CNTG_00027	24081	24842	C	CDS	ENAE001.0001.d01_040370	gph	P32662	3.1.3.18	Phosphoglycolate phosphatase
CNTG_00027	24835	25512	C	CDS	ENAE001.0001.d01_040380	rpe_2	P0AG07	5.1.3.1	Ribulose-phosphate 3-epimerase
CNTG_00027	25552	26379	C	CDS	ENAE001.0001.d01_040390	dam_2	P0AEE8	2.1.1.72	DNA adenine methylase
CNTG_00027	27881	28975	C	CDS	ENAE001.0001.d01_040410	aroB	P07639	4.2.3.4	3-dehydroquinate synthase
CNTG_00027	29034	29555	C	CDS	ENAE001.0001.d01_040420	aroK	P0A6D7	2.7.1.71	Shikimate kinase 1
CNTG_00027	33267	35819	D	CDS	ENAE001.0001.d01_040470	mrcA	P02918	NA	Penicillin-binding protein 1A
CNTG_00027	35889	36449	C	CDS	ENAE001.0001.d01_040480	nudE	P45799	3.6.1.-	ADP compounds hydrolase NudE
CNTG_00027	36754	38895	D	CDS	ENAE001.0001.d01_040490	igaA	E1WIS2	NA	Intracellular growth attenuator protein igaA
CNTG_00027	38957	39649	D	CDS	ENAE001.0001.d01_040500	yrfG	P64636	3.1.3.5	GMP/IMP nucleotidase YrfG
CNTG_00027	39722	40123	D	CDS	ENAE001.0001.d01_040510	hslR	P0ACG8	NA	Heat shock protein 15
CNTG_00027	40146	41024	D	CDS	ENAE001.0001.d01_040520	hslO	P0A6Y5	NA	33 kDa chaperonin
CNTG_00027	43220	44836	D	CDS	ENAE001.0001.d01_040540	pckA	P22259	4.1.1.49	Phosphoenolpyruvate carboxykinase (ATP)
CNTG_00027	44980	46332	C	CDS	ENAE001.0001.d01_040550	envZ	P0AEJ5	2.7.13.3	Osmolarity sensor protein EnvZ
CNTG_00027	46329	47048	C	CDS	ENAE001.0001.d01_040560	ompR	P0AA16	NA	Transcriptional regulatory protein OmpR
CNTG_00027	47280	47753	D	CDS	ENAE001.0001.d01_040570	greB	P30128	NA	Transcription elongation factor GreB
CNTG_00027	47852	50188	D	CDS	ENAE001.0001.d01_040580	yhgF	P46837	NA	Protein YhgF
CNTG_00027	50708	50935	D	CDS	ENAE001.0001.d01_040590	feoA	P0AEL3	NA	Fe(2+) transport protein A
CNTG_00027	50964	53282	D	CDS	ENAE001.0001.d01_040600	feoB	P33650	NA	Fe(2+) transporter FeoB
CNTG_00027	53291	53527	D	CDS	ENAE001.0001.d01_040610	feoC	P64638	NA	putative [Fe-S]-dependent transcriptional repressor FeoC
CNTG_00027	53955	54731	C	CDS	ENAE001.0001.d01_040630	bioH	P13001	3.1.1.85	Pimeloyl-[acyl-carrier protein] methyl ester esterase
CNTG_00027	55502	56077	D	CDS	ENAE001.0001.d01_040650	nfuA	P63020	NA	Fe/S biogenesis protein NfuA
CNTG_00028	308	1405	D	CDS	ENAE001.0001.d01_040670	livJ_2	P0AD96	NA	Leu/Ile/Val-binding protein
CNTG_00028	2365	3474	D	CDS	ENAE001.0001.d01_040690	livK	P04816	NA	Leucine-specific-binding protein
CNTG_00028	3529	4455	D	CDS	ENAE001.0001.d01_040700	livH_2	P0AEX7	NA	High-affinity branched-chain amino acid transport system permease protein LivH
CNTG_00028	4452	5732	D	CDS	ENAE001.0001.d01_040710	enae001.0001_04071	NA	NA	hypothetical protein
CNTG_00028	5729	6496	D	CDS	ENAE001.0001.d01_040720	lptB_3	P45073	3.6.3.-	Lipopolysaccharide export system ATP-binding protein LptB
CNTG_00028	6496	7227	D	CDS	ENAE001.0001.d01_040730	livF_2	P22731	NA	High-affinity branched-chain amino acid transport ATP-binding protein LivF
CNTG_00028	7910	9190	D	CDS	ENAE001.0001.d01_040750	ugpB	P0AG80	NA	sn-glycerol-3-phosphate-binding periplasmic protein UgpB
CNTG_00028	9291	10178	D	CDS	ENAE001.0001.d01_040760	ugpA	P10905	NA	sn-glycerol-3-phosphate transport system permease protein UgpA
CNTG_00028	10175	11020	D	CDS	ENAE001.0001.d01_040770	enae001.0001_04077	NA	NA	hypothetical protein
CNTG_00028	11023	12093	D	CDS	ENAE001.0001.d01_040780	ugpC_2	Q8ZLF4	7.6.2.10	sn-glycerol-3-phosphate import ATP-binding protein UgpC
CNTG_00028	12090	12830	D	CDS	ENAE001.0001.d01_040790	ugpQ	P10908	3.1.4.46	Glycerophosphodiester phosphodiesterase, cytoplasmic
CNTG_00028	13276	15015	D	CDS	ENAE001.0001.d01_040810	ggt	P18956	3.4.19.13	Glutathione hydrolase proenzyme
CNTG_00028	19405	20436	D	CDS	ENAE001.0001.d01_040860	yhhX_2	P46853	1.-.-.-	putative oxidoreductase YhhX
CNTG_00028	20561	21256	D	CDS	ENAE001.0001.d01_040870	yhhW	P46852	1.13.11.24	Quercetin 2, 3-dioxygenase
CNTG_00028	21359	22354	D	CDS	ENAE001.0001.d01_040880	gntR	P0ACP5	NA	HTH-type transcriptional regulator GntR
CNTG_00028	22502	23035	D	CDS	ENAE001.0001.d01_040890	gntK	P46859	2.7.1.12	Thermoresistant gluconokinase
CNTG_00028	23032	24372	D	CDS	ENAE001.0001.d01_040900	gntU	P0AC96	NA	Low-affinity gluconate transporter
CNTG_00028	25330	26436	D	CDS	ENAE001.0001.d01_040920	asd	P0A9Q9	1.2.1.11	Aspartate-semialdehyde dehydrogenase
CNTG_00028	26690	28876	D	CDS	ENAE001.0001.d01_040930	glgB	P07762	2.4.1.18	1, 4-alpha-glucan branching enzyme GlgB
CNTG_00028	28879	30855	D	CDS	ENAE001.0001.d01_040940	glgX	P15067	3.2.1.196	Glycogen debranching enzyme
CNTG_00028	30936	32231	D	CDS	ENAE001.0001.d01_040950	glgC	P0A6V1	2.7.7.27	Glucose-1-phosphate adenylyltransferase
CNTG_00028	32231	33664	D	CDS	ENAE001.0001.d01_040960	glgA	P0A6U8	2.4.1.21	Glycogen synthase
CNTG_00028	33682	36129	D	CDS	ENAE001.0001.d01_040970	malP_2	P00490	2.4.1.1	Maltodextrin phosphorylase
CNTG_00028	39541	41049	C	CDS	ENAE001.0001.d01_041010	glpD	P13035	1.1.5.3	Aerobic glycerol-3-phosphate dehydrogenase
CNTG_00028	41252	41581	D	CDS	ENAE001.0001.d01_041020	glpE	P0A6V5	2.8.1.1	Thiosulfate sulfurtransferase GlpE
CNTG_00028	41703	42533	D	CDS	ENAE001.0001.d01_041030	glpG	P09391	3.4.21.105	Rhomboid protease GlpG
CNTG_00028	42551	43309	D	CDS	ENAE001.0001.d01_041040	glpR	P0ACL0	NA	Glycerol-3-phosphate regulon repressor
CNTG_00028	45608	48313	C	CDS	ENAE001.0001.d01_041060	malT	P06993	NA	HTH-type transcriptional regulator MalT
CNTG_00028	48935	51325	D	CDS	ENAE001.0001.d01_041070	malP_3	P00490	2.4.1.1	Maltodextrin phosphorylase
CNTG_00028	51335	53419	D	CDS	ENAE001.0001.d01_041080	malQ	P15977	2.4.1.25	4-alpha-glucanotransferase
CNTG_00028	53625	54941	C	CDS	ENAE001.0001.d01_041090	gntT	P39835	NA	High-affinity gluconate transporter
CNTG_00029	1601	2455	C	CDS	ENAE001.0001.d01_041110	rpoH	P0AGB3	NA	RNA polymerase sigma factor RpoH
CNTG_00029	2711	3769	C	CDS	ENAE001.0001.d01_041120	ftsX	P0AC30	NA	Cell division protein FtsX
CNTG_00029	3762	4430	C	CDS	ENAE001.0001.d01_041130	ftsE	P0A9R7	NA	Cell division ATP-binding protein FtsE
CNTG_00029	6247	6843	D	CDS	ENAE001.0001.d01_041150	rsmD	P0ADX9	2.1.1.171	Ribosomal RNA small subunit methyltransferase D
CNTG_00029	7651	8277	D	CDS	ENAE001.0001.d01_041180	enae001.0001_04118	NA	NA	hypothetical protein
CNTG_00029	8356	10557	D	CDS	ENAE001.0001.d01_041190	zntA	Q3YW59	3.6.3.3	Zinc/cadmium/lead-transporting P-type ATPase
CNTG_00029	12949	13194	C	CDS	ENAE001.0001.d01_041210	tusA	P0A890	NA	Sulfur carrier protein TusA
CNTG_00029	13376	14041	D	CDS	ENAE001.0001.d01_041220	yhhQ	P37619	NA	Queuosine precursor transporter
CNTG_00029	14115	14672	D	CDS	ENAE001.0001.d01_041230	enae001.0001_04123	NA	NA	hypothetical protein
CNTG_00029	32276	33421	C	CDS	ENAE001.0001.d01_041400	enae001.0001_04140	P44941	NA	putative protein
CNTG_00029	33697	35184	D	CDS	ENAE001.0001.d01_041410	pitA	P0AFJ7	NA	Low-affinity inorganic phosphate transporter 1
CNTG_00029	35237	35572	C	CDS	ENAE001.0001.d01_041420	uspB	P0A8S5	NA	Universal stress protein B
CNTG_00029	35954	36391	D	CDS	ENAE001.0001.d01_041430	uspA	P0AED0	NA	Universal stress protein A
CNTG_00029	38979	39731	C	CDS	ENAE001.0001.d01_041460	rsmJ	Q7UAV7	2.1.1.242	Ribosomal RNA small subunit methyltransferase J
CNTG_00029	39740	41782	C	CDS	ENAE001.0001.d01_041470	prlC	P27237	3.4.24.70	Oligopeptidase A
CNTG_00029	41986	42828	D	CDS	ENAE001.0001.d01_041480	rlmJ	P37634	2.1.1.266	Ribosomal RNA large subunit methyltransferase J
CNTG_00029	42934	44286	D	CDS	ENAE001.0001.d01_041490	gor	P06715	1.8.1.7	Glutathione reductase
CNTG_00031	133	756	C	CDS	ENAE001.0001.d01_042180	enae001.0001_04218	P0AFP0	NA	hypothetical protein
CNTG_00031	1564	2262	C	CDS	ENAE001.0001.d01_042200	mtnN	A6T4W3	3.2.2.9	5'-methylthioadenosine/S-adenosylhomocysteine nucleosidase
CNTG_00031	2346	3860	D	CDS	ENAE001.0001.d01_042210	dgt	P15723	3.1.5.1	Deoxyguanosinetriphosphate triphosphohydrolase
CNTG_00031	3997	5439	D	CDS	ENAE001.0001.d01_042220	degP	P0C0V0	3.4.21.107	Periplasmic serine endoprotease DegP
CNTG_00031	5598	6755	D	CDS	ENAE001.0001.d01_042230	cdaR	P37047	NA	Carbohydrate diacid regulator
CNTG_00031	10047	10436	C	CDS	ENAE001.0001.d01_042250	enae001.0001_04225	NA	NA	hypothetical protein
CNTG_00031	10544	11368	C	CDS	ENAE001.0001.d01_042260	dapD	P0A9D8	2.3.1.117	2,3,4,5-tetrahydropyridine-2, 6-dicarboxylate N-succinyltransferase
CNTG_00031	11402	14074	C	CDS	ENAE001.0001.d01_042270	glnD	P27249	NA	Bifunctional uridylyltransferase/uridylyl-removing enzyme
CNTG_00031	14132	14926	C	CDS	ENAE001.0001.d01_042280	map	P0AE18	3.4.11.18	Methionine aminopeptidase
CNTG_00031	15257	15982	D	CDS	ENAE001.0001.d01_042290	rpsB	P0A7V0	NA	30S ribosomal protein S2
CNTG_00031	16117	16968	D	CDS	ENAE001.0001.d01_042300	tsf	P0A6P1	NA	Elongation factor Ts
CNTG_00031	17131	17856	D	CDS	ENAE001.0001.d01_042310	pyrH	P65933	2.7.4.22	Uridylate kinase
CNTG_00031	18069	18626	D	CDS	ENAE001.0001.d01_042320	frr	P0A805	NA	Ribosome-recycling factor
CNTG_00031	18716	19912	D	CDS	ENAE001.0001.d01_042330	dxr	P45568	1.1.1.267	1-deoxy-D-xylulose 5-phosphate reductoisomerase
CNTG_00031	20149	20907	D	CDS	ENAE001.0001.d01_042340	ispU	P60472	2.5.1.31	Ditrans, polycis-undecaprenyl-diphosphate synthase ((2E, 6E)-farnesyl-diphosphate specific)
CNTG_00031	20920	21777	D	CDS	ENAE001.0001.d01_042350	cdsA	P0ABG1	2.7.7.41	Phosphatidate cytidylyltransferase
CNTG_00031	21789	23141	D	CDS	ENAE001.0001.d01_042360	rseP	P0AEH1	3.4.24.-	Regulator of sigma-E protease RseP
CNTG_00031	23171	25582	D	CDS	ENAE001.0001.d01_042370	bamA	D5CHY0	NA	Outer membrane protein assembly factor BamA
CNTG_00031	25709	26194	D	CDS	ENAE001.0001.d01_042380	skp	P0A1Z2	NA	Chaperone protein Skp
CNTG_00031	26198	27223	D	CDS	ENAE001.0001.d01_042390	lpxD_2	P0A1X4	2.3.1.191	UDP-3-O-(3-hydroxymyristoyl)glucosamine N-acyltransferase
CNTG_00031	27325	27780	D	CDS	ENAE001.0001.d01_042400	fabZ	P0A6Q6	4.2.1.59	3-hydroxyacyl-[acyl-carrier-protein] dehydratase FabZ
CNTG_00031	27784	28572	D	CDS	ENAE001.0001.d01_042410	lpxA	P0A722	2.3.1.129	Acyl-[acyl-carrier-protein]--UDP-N-acetylglucosamine O-acyltransferase
CNTG_00031	28572	29720	D	CDS	ENAE001.0001.d01_042420	lpxB	P10441	2.4.1.182	Lipid-A-disaccharide synthase
CNTG_00031	29717	30313	D	CDS	ENAE001.0001.d01_042430	rnhB	P10442	3.1.26.4	Ribonuclease HII
CNTG_00031	30349	33831	D	CDS	ENAE001.0001.d01_042440	dnaE	P10443	2.7.7.7	DNA polymerase III subunit alpha
CNTG_00031	33844	34803	D	CDS	ENAE001.0001.d01_042450	accA	P0ABD5	2.1.3.15	Acetyl-coenzyme A carboxylase carboxyl transferase subunit alpha
CNTG_00031	39047	39436	D	CDS	ENAE001.0001.d01_042480	enae001.0001_04248	NA	NA	hypothetical protein
CNTG_00031	40817	41077	C	CDS	ENAE001.0001.d01_042500	rof	P0AFW8	NA	Protein rof
CNTG_00031	41064	41264	C	CDS	ENAE001.0001.d01_042510	enae001.0001_04251	P0A8K7	NA	hypothetical protein
CNTG_00031	41442	41987	D	CDS	ENAE001.0001.d01_042520	yaeQ	P0AA97	NA	putative protein YaeQ
CNTG_00031	41984	42397	D	CDS	ENAE001.0001.d01_042530	arfB	P40711	3.1.1.29	Peptidyl-tRNA hydrolase ArfB
CNTG_00031	43245	44963	C	CDS	ENAE001.0001.d01_042550	proS	P16659	6.1.1.15	Proline--tRNA ligase
CNTG_00031	45076	45783	C	CDS	ENAE001.0001.d01_042560	trmO	P28634	2.1.1.-	tRNA (adenine(37)-N6)-methyltransferase
CNTG_00031	45780	46184	C	CDS	ENAE001.0001.d01_042570	rcsF	P69411	NA	Outer membrane lipoprotein RcsF
CNTG_00031	46297	47112	C	CDS	ENAE001.0001.d01_042580	metQ	P28635	NA	D-methionine-binding lipoprotein MetQ
CNTG_00031	47153	47806	C	CDS	ENAE001.0001.d01_042590	metI_2	P31547	NA	D-methionine transport system permease protein MetI
CNTG_00031	47799	48830	C	CDS	ENAE001.0001.d01_042600	metN_2	P30750	3.6.3.-	Methionine import ATP-binding protein MetN
CNTG_00031	49019	49582	D	CDS	ENAE001.0001.d01_042610	gmhB	P63228	3.1.3.82	D-glycero-beta-D-manno-heptose-1,7-bisphosphate 7-phosphatase
CNTG_00032	419	781	D	CDS	ENAE001.0001.d01_042620	enae001.0001_04262	P0A8E5	NA	hypothetical protein
CNTG_00032	815	1162	C	CDS	ENAE001.0001.d01_042630	enae001.0001_04263	NA	NA	hypothetical protein
CNTG_00032	1307	2872	D	CDS	ENAE001.0001.d01_042640	cueO	P36649	NA	Blue copper oxidase CueO
CNTG_00032	3647	6031	C	CDS	ENAE001.0001.d01_042660	gcd	P15877	1.1.5.2	Quinoprotein glucose dehydrogenase
CNTG_00032	6238	6774	D	CDS	ENAE001.0001.d01_042670	hpt	O33799	2.4.2.8	Hypoxanthine phosphoribosyltransferase
CNTG_00032	6902	7564	C	CDS	ENAE001.0001.d01_042680	can	P61517	4.2.1.1	Carbonic anhydrase 2
CNTG_00032	8589	9359	D	CDS	ENAE001.0001.d01_042700	yadH	P0AFN6	NA	Inner membrane transport permease YadH
CNTG_00032	11473	12699	D	CDS	ENAE001.0001.d01_042730	enae001.0001_04273	NA	NA	hypothetical protein
CNTG_00032	19944	20324	C	CDS	ENAE001.0001.d01_042810	panD	P65662	4.1.1.11	Aspartate 1-decarboxylase
CNTG_00032	20589	21437	C	CDS	ENAE001.0001.d01_042820	panC	Q8ZRR1	6.3.2.1	Pantothenate synthetase
CNTG_00032	21577	22368	C	CDS	ENAE001.0001.d01_042830	panB	P31057	2.1.2.11	3-methyl-2-oxobutanoate hydroxymethyltransferase
CNTG_00032	22489	22968	C	CDS	ENAE001.0001.d01_042840	folK	P26281	2.7.6.3	2-amino-4-hydroxy-6-hydroxymethyldihydropteridine pyrophosphokinase
CNTG_00032	22965	24329	C	CDS	ENAE001.0001.d01_042850	pcnB	P0ABF1	2.7.7.19	Poly(A) polymerase I
CNTG_00032	24418	25314	C	CDS	ENAE001.0001.d01_042860	gluQ	P27305	6.1.1.-	Glutamyl-Q tRNA(Asp) synthetase
CNTG_00032	25384	25839	C	CDS	ENAE001.0001.d01_042870	dksA	P0ABS1	NA	RNA polymerase-binding transcription factor DksA
CNTG_00032	25996	26718	C	CDS	ENAE001.0001.d01_042880	sfsA	P0A823	NA	Sugar fermentation stimulation protein A
CNTG_00032	26732	27262	C	CDS	ENAE001.0001.d01_042890	thpR	P37025	3.1.4.58	RNA 2', 3'-cyclic phosphodiesterase
CNTG_00032	27335	29764	D	CDS	ENAE001.0001.d01_042900	hrpB	P37024	3.6.4.13	ATP-dependent RNA helicase HrpB
CNTG_00032	30039	32573	D	CDS	ENAE001.0001.d01_042910	mrcB	P02919	NA	Penicillin-binding protein 1B
CNTG_00032	36008	36898	D	CDS	ENAE001.0001.d01_042940	fhuD	P07822	NA	Iron(3+)-hydroxamate-binding protein FhuD
CNTG_00032	36895	38877	D	CDS	ENAE001.0001.d01_042950	fhuB	O87656	NA	Iron(3+)-hydroxamate import system permease protein FhuB
CNTG_00032	38955	40235	C	CDS	ENAE001.0001.d01_042960	hemL	P23893	5.4.3.8	Glutamate-1-semialdehyde 2, 1-aminomutase
CNTG_00032	47850	48194	D	CDS	ENAE001.0001.d01_043030	erpA	P0ACC3	NA	Iron-sulfur cluster insertion protein ErpA
CNTG_00033	496	2085	D	CDS	ENAE001.0001.d01_043050	purH	P15639	NA	Bifunctional purine biosynthesis protein PurH
CNTG_00033	2101	3390	D	CDS	ENAE001.0001.d01_043060	purD	P15640	6.3.4.13	Phosphoribosylamine--glycine ligase
CNTG_00033	3474	4166	C	CDS	ENAE001.0001.d01_043070	enae001.0001_04307	NA	NA	hypothetical protein
CNTG_00033	4638	5228	C	CDS	ENAE001.0001.d01_043090	enae001.0001_04309	P44709	NA	putative protein
CNTG_00033	5262	5942	C	CDS	ENAE001.0001.d01_043100	nfi	P68739	3.1.21.7	Endonuclease V
CNTG_00033	5952	7016	C	CDS	ENAE001.0001.d01_043110	hemE	Q83PB7	4.1.1.37	Uroporphyrinogen decarboxylase
CNTG_00033	7056	7829	C	CDS	ENAE001.0001.d01_043120	nudC	P32664	3.6.1.22	NADH pyrophosphatase
CNTG_00033	8659	10557	D	CDS	ENAE001.0001.d01_043140	thiC	Q9L9I7	4.1.99.17	Phosphomethylpyrimidine synthase
CNTG_00033	10557	11192	D	CDS	ENAE001.0001.d01_043150	thiE	P30137	2.5.1.3	Thiamine-phosphate synthase
CNTG_00033	11185	11940	D	CDS	ENAE001.0001.d01_043160	thiF	P30138	2.7.7.73	Sulfur carrier protein ThiS adenylyltransferase
CNTG_00033	12126	12896	D	CDS	ENAE001.0001.d01_043180	thiG	P30139	2.8.1.10	Thiazole synthase
CNTG_00033	12893	14023	D	CDS	ENAE001.0001.d01_043190	thiH	Q9S498	4.1.99.19	2-iminoacetate synthase
CNTG_00033	16958	21181	C	CDS	ENAE001.0001.d01_043230	rpoC	P0A2R4	2.7.7.6	DNA-directed RNA polymerase subunit beta'
CNTG_00033	21258	25286	C	CDS	ENAE001.0001.d01_043240	rpoB	P0A8V2	2.7.7.6	DNA-directed RNA polymerase subunit beta
CNTG_00033	25605	25970	C	CDS	ENAE001.0001.d01_043250	rplL	P0A7K2	NA	50S ribosomal protein L7/L12
CNTG_00033	26037	26534	C	CDS	ENAE001.0001.d01_043260	rplJ	P0A7J3	NA	50S ribosomal protein L10
CNTG_00033	26945	27649	C	CDS	ENAE001.0001.d01_043270	rplA	P0A7L0	NA	50S ribosomal protein L1
CNTG_00033	27653	28081	C	CDS	ENAE001.0001.d01_043280	rplK	P0A7J7	NA	50S ribosomal protein L11
CNTG_00033	28241	28786	C	CDS	ENAE001.0001.d01_043290	nusG	P0AFG0	NA	Transcription termination/antitermination protein NusG
CNTG_00033	28788	29171	C	CDS	ENAE001.0001.d01_043300	secE	P0AG96	NA	Protein translocase subunit SecE
CNTG_00033	31568	32494	D	CDS	ENAE001.0001.d01_043360	coaA	B5XYG3	2.7.1.33	Pantothenate kinase
CNTG_00033	32530	33492	C	CDS	ENAE001.0001.d01_043370	birA	P06709	6.3.4.15	Bifunctional ligase/repressor BirA
CNTG_00033	33489	34517	C	CDS	ENAE001.0001.d01_043380	murB	P08373	1.3.1.98	UDP-N-acetylenolpyruvoylglucosamine reductase
CNTG_00035	109	1071	D	CDS	ENAE001.0001.d01_043640	yhjD	P37642	NA	Inner membrane protein YhjD
CNTG_00035	1335	2651	D	CDS	ENAE001.0001.d01_043650	yhjE	P37643	NA	Inner membrane metabolite transport protein YhjE
CNTG_00035	2927	4969	C	CDS	ENAE001.0001.d01_043660	enae001.0001_04366	NA	NA	hypothetical protein
CNTG_00035	6031	6960	D	CDS	ENAE001.0001.d01_043680	kdgK_2	E0J5J4	2.7.1.45	2-dehydro-3-deoxygluconokinase
CNTG_00035	7143	8633	C	CDS	ENAE001.0001.d01_043690	yhjJ	P37648	NA	Protein YhjJ
CNTG_00035	8919	10205	C	CDS	ENAE001.0001.d01_043700	dctA_1	P0A830	NA	Aerobic C4-dicarboxylate transport protein
CNTG_00035	10348	12366	C	CDS	ENAE001.0001.d01_043710	pdeK	P37649	3.1.4.52	putative cyclic di-GMP phosphodiesterase PdeK
CNTG_00035	24984	26657	D	CDS	ENAE001.0001.d01_043800	bcsG	Q7CPI7	NA	Cellulose biosynthesis protein BcsG
CNTG_00036	350	904	D	CDS	ENAE001.0001.d01_043810	yrdA	P0A9W9	NA	Protein YrdA
CNTG_00036	1134	1952	C	CDS	ENAE001.0001.d01_043830	aroE_2	P15770	1.1.1.25	Shikimate dehydrogenase (NADP(+))
CNTG_00036	1956	2498	C	CDS	ENAE001.0001.d01_043840	tsaC	P45748	2.7.7.87	Threonylcarbamoyl-AMP synthase
CNTG_00036	2521	3075	C	CDS	ENAE001.0001.d01_043850	topA_2	NA	5.6.2.1	DNA topoisomerase 1
CNTG_00036	3102	3575	C	CDS	ENAE001.0001.d01_043860	smg	NA	NA	Protein Smg
CNTG_00036	4802	5311	D	CDS	ENAE001.0001.d01_043880	def	P0A6K3	3.5.1.88	Peptide deformylase
CNTG_00036	5326	6273	D	CDS	ENAE001.0001.d01_043890	fmt	P23882	2.1.2.9	Methionyl-tRNA formyltransferase
CNTG_00036	6327	7616	D	CDS	ENAE001.0001.d01_043900	rsmB	P36929	2.1.1.176	Ribosomal RNA small subunit methyltransferase B
CNTG_00036	7638	9014	D	CDS	ENAE001.0001.d01_043910	trkA	P0AGI8	NA	Trk system potassium uptake protein TrkA
CNTG_00036	9160	9570	D	CDS	ENAE001.0001.d01_043920	mscL	P0A742	NA	Large-conductance mechanosensitive channel
CNTG_00036	9845	10270	C	CDS	ENAE001.0001.d01_043940	zntR	P0ACS5	NA	HTH-type transcriptional regulator ZntR
CNTG_00036	10746	11132	C	CDS	ENAE001.0001.d01_043960	rplQ	P0AG44	NA	50S ribosomal protein L17
CNTG_00036	11173	12162	C	CDS	ENAE001.0001.d01_043970	rpoA	Q664U6	2.7.7.6	DNA-directed RNA polymerase subunit alpha
CNTG_00036	12188	12808	C	CDS	ENAE001.0001.d01_043980	rpsD	P0A7V8	NA	30S ribosomal protein S4
CNTG_00036	13247	13603	C	CDS	ENAE001.0001.d01_044000	rpsM	P0A7S9	NA	30S ribosomal protein S13
CNTG_00036	13898	15229	C	CDS	ENAE001.0001.d01_044010	secY	P0AGA2	NA	Protein translocase subunit SecY
CNTG_00036	15237	15671	C	CDS	ENAE001.0001.d01_044020	rplO	P02413	NA	50S ribosomal protein L15
CNTG_00036	15675	15854	C	CDS	ENAE001.0001.d01_044030	rpmD	P0AG51	NA	50S ribosomal protein L30
CNTG_00036	15858	16361	C	CDS	ENAE001.0001.d01_044040	rpsE	P0A7W4	NA	30S ribosomal protein S5
CNTG_00036	16739	17272	C	CDS	ENAE001.0001.d01_044060	rplF	P0AG55	NA	50S ribosomal protein L6
CNTG_00036	17285	17677	C	CDS	ENAE001.0001.d01_044070	rpsH	P0A7W7	NA	30S ribosomal protein S8
CNTG_00036	17708	18013	C	CDS	ENAE001.0001.d01_044080	rpsN	P0AG59	NA	30S ribosomal protein S14
CNTG_00036	18028	18567	C	CDS	ENAE001.0001.d01_044090	rplE	P62399	NA	50S ribosomal protein L5
CNTG_00036	18582	18896	C	CDS	ENAE001.0001.d01_044100	rplX	P60624	NA	50S ribosomal protein L24
CNTG_00036	18907	19278	C	CDS	ENAE001.0001.d01_044110	rplN	P0ADY3	NA	50S ribosomal protein L14
CNTG_00036	19442	19696	C	CDS	ENAE001.0001.d01_044120	rpsQ	P0AG63	NA	30S ribosomal protein S17
CNTG_00036	19696	19887	C	CDS	ENAE001.0001.d01_044130	rpmC	Q9HWE3	NA	50S ribosomal protein L29
CNTG_00036	19887	20297	C	CDS	ENAE001.0001.d01_044140	rplP	P0ADY7	NA	50S ribosomal protein L16
CNTG_00036	20310	21011	C	CDS	ENAE001.0001.d01_044150	rpsC	P0A7V3	NA	30S ribosomal protein S3
CNTG_00036	21029	21361	C	CDS	ENAE001.0001.d01_044160	rplV	P61175	NA	50S ribosomal protein L22
CNTG_00036	21376	21654	C	CDS	ENAE001.0001.d01_044170	rpsS	P0A7U3	NA	30S ribosomal protein S19
CNTG_00036	21671	22492	C	CDS	ENAE001.0001.d01_044180	rplB	P60422	NA	50S ribosomal protein L2
CNTG_00036	22510	22812	C	CDS	ENAE001.0001.d01_044190	rplW	P0ADZ0	NA	50S ribosomal protein L23
CNTG_00036	22809	23414	C	CDS	ENAE001.0001.d01_044200	rplD	P60726	NA	50S ribosomal protein L4
CNTG_00036	23425	24054	C	CDS	ENAE001.0001.d01_044210	rplC	P60438	NA	50S ribosomal protein L3
CNTG_00036	24087	24398	C	CDS	ENAE001.0001.d01_044220	rpsJ	P0A7R5	NA	30S ribosomal protein S10
CNTG_00036	25238	25714	C	CDS	ENAE001.0001.d01_044240	bfr	P0ABD3	1.16.3.1	Bacterioferritin
CNTG_00036	25787	25981	C	CDS	ENAE001.0001.d01_044250	bfd	P0AE56	NA	Bacterioferritin-associated ferredoxin
CNTG_00037	515	1570	C	CDS	ENAE001.0001.d01_044270	dinB	Q47155	2.7.7.7	DNA polymerase IV
CNTG_00037	8273	9013	D	CDS	ENAE001.0001.d01_044350	enae001.0001_04435	NA	NA	hypothetical protein
CNTG_00037	8984	9751	C	CDS	ENAE001.0001.d01_044360	yafJ	Q47147	2.4.2.-	Putative glutamine amidotransferase YafJ
CNTG_00037	9793	10374	C	CDS	ENAE001.0001.d01_044370	gmhA	P63224	5.3.1.28	Phosphoheptose isomerase
CNTG_00037	10613	13057	D	CDS	ENAE001.0001.d01_044380	fadE	Q47146	1.3.8.7	Acyl-coenzyme A dehydrogenase
CNTG_00037	13187	13957	D	CDS	ENAE001.0001.d01_044390	yafV	A0A140NDS5	3.5.1.3	Omega-amidase YafV
CNTG_00037	14327	15067	C	CDS	ENAE001.0001.d01_044410	dnaQ	P03007	2.7.7.7	DNA polymerase III subunit epsilon
CNTG_00037	15123	15590	D	CDS	ENAE001.0001.d01_044420	rnhA	P0A7Y4	3.1.26.4	Ribonuclease HI
CNTG_00037	15587	16309	C	CDS	ENAE001.0001.d01_044430	enae001.0001_04443	NA	NA	hypothetical protein
CNTG_00037	16341	17096	D	CDS	ENAE001.0001.d01_044440	gloB	P0AC84	3.1.2.6	Hydroxyacylglutathione hydrolase GloB
CNTG_00037	17168	18529	D	CDS	ENAE001.0001.d01_044450	mltD	P0AEZ7	4.2.2.-	Membrane-bound lytic murein transglycosylase D
CNTG_00037	18586	19380	C	CDS	ENAE001.0001.d01_044460	enae001.0001_04446	NA	NA	hypothetical protein
CNTG_00037	20803	21696	D	CDS	ENAE001.0001.d01_044480	dmlR_10	P76250	NA	HTH-type transcriptional regulator DmlR
CNTG_00038	18618	20351	C	CDS	ENAE001.0001.d01_044650	argS	P11875	6.1.1.19	Arginine--tRNA ligase
CNTG_00038	20581	21147	D	CDS	ENAE001.0001.d01_044660	yecM	P52007	NA	Protein YecM
CNTG_00038	21221	21961	D	CDS	ENAE001.0001.d01_044670	cutC_3	P67825	NA	Copper homeostasis protein CutC
CNTG_00039	3201	3419	C	CDS	ENAE001.0001.d01_044700	infA	P69222	NA	Translation initiation factor IF-1
CNTG_00039	3704	4408	C	CDS	ENAE001.0001.d01_044710	aat	P0A8P1	2.3.2.6	Leucyl/phenylalanyl-tRNA--protein transferase
CNTG_00039	4449	6170	C	CDS	ENAE001.0001.d01_044720	enae001.0001_04472	Q57538	NA	putative ABC transporter ATP-binding/permease protein
CNTG_00039	6171	7937	C	CDS	ENAE001.0001.d01_044730	cydD	P29018	NA	ATP-binding/permease protein CydD
CNTG_00039	8054	9157	C	CDS	ENAE001.0001.d01_044740	trxB	P0A9P4	1.8.1.9	Thioredoxin reductase
CNTG_00039	9561	10055	D	CDS	ENAE001.0001.d01_044750	lrp	P0ACJ0	NA	Leucine-responsive regulatory protein
CNTG_00039	14435	15046	D	CDS	ENAE001.0001.d01_044770	lolA	P61316	NA	Outer-membrane lipoprotein carrier protein
CNTG_00039	15056	16399	D	CDS	ENAE001.0001.d01_044780	rarA	P0AAZ4	NA	Replication-associated recombination protein A
CNTG_00039	16492	17784	D	CDS	ENAE001.0001.d01_044790	serS	P0A8L1	6.1.1.11	Serine--tRNA ligase
CNTG_00039	17994	20438	D	CDS	ENAE001.0001.d01_044800	dmsA	P18775	1.8.5.3	Dimethyl sulfoxide reductase DmsA
CNTG_00040	278	2392	C	CDS	ENAE001.0001.d01_044810	fusA	P0A6M8	NA	Elongation factor G
CNTG_00040	2489	2959	C	CDS	ENAE001.0001.d01_044820	rpsG	P0A2B3	NA	30S ribosomal protein S7
CNTG_00040	3055	3429	C	CDS	ENAE001.0001.d01_044830	rpsL	P0A7S3	NA	30S ribosomal protein S12
CNTG_00040	4207	4593	C	CDS	ENAE001.0001.d01_044860	tusD	P45532	2.8.1.-	Sulfurtransferase TusD
CNTG_00040	4593	5315	C	CDS	ENAE001.0001.d01_044870	dauR	Q9HXE2	NA	Transcriptional regulator DauR
CNTG_00040	5481	6302	C	CDS	ENAE001.0001.d01_044880	fkpA	P45523	5.2.1.8	FKBP-type peptidyl-prolyl cis-trans isomerase FkpA
CNTG_00040	6535	6753	D	CDS	ENAE001.0001.d01_044890	slyX	NA	NA	Protein SlyX
CNTG_00040	6852	7454	C	CDS	ENAE001.0001.d01_044900	slyD	P0A9K9	5.2.1.8	FKBP-type peptidyl-prolyl cis-trans isomerase SlyD
[truncated: 19 more rows]
