# Supplementary material for: Human commensal gut Proteobacteria withstand type VI secretion attacks through immunity protein-independent mechanisms
Source: Nat Commun. 2021 Oct 1;12:5751. doi: 10.1038/s41467-021-26041-0 (PMC8486750; doi:10.1038/s41467-021-26041-0)
Supplement: Supplementary file 7 — Supplementary data file 4 [file 41467_2021_26041_MOESM7_ESM.xlsx]

## Sheet: Supp data S4
	DSM 26481	DSM 30054	DSM 30060	commensal #10	commensal #11
Name in NCBI database	DSM26481-BlokeschLab	DSM30054-BlokeschLab	DSM30060-BlokeschLab	J13-BlokeschLab	J14-BlokeschLab
Strain ID	MB#8347	MB#8344	MB#8348	MB#8341	MB#8342
Species name	Enterobacter cloacae	Enterobacter cloacae	Enterobacter hormaechei	Enterobacter cloacae	Enterobacter ludwigii
BioSample ID	SAMN15299099	SAMN15299128	SAMN15299118	SAMN15300312	SAMN15300311
GenBank accession number(s)	CP056117	CP056776 (chromo) CP056777 (plasmid1) CP056778 (plasmid2)	CP056118	CP056779 (chromo) CP056780 (ctg1) CP056781 (ctg2) CP056782 (plasmid1)	CP056119
Number of bases (BAM)	1,520,749,981 bp	1,803,724,862 bp	1,331,873,597 bp	1,657,444,505 bp	1,745,181,434 bp
Number of reads from BAM file	308,035	427,795	282,546	273,705	379,200
Mean read length (CANU; corrected reads)	15,992 bp	15,457 bp	15,332 bp	15,201 bp	16,638 bp
Total number of contigs	1	3	1	4	1
Contig length after circularization	4,896,691 bp (ctg1, not circularized),	5,316,635 bp (chromo, circularized),	4,810,361 bp (chromo, circularized),	4,826,830 bp (chromo, circularized),	4,875,486 bp (chromo, circularized)
		199,561 bp (plasmid1, circularized),		87,751 bp (ctg1 not circularized),
		86,414 bp (plasmid2, circularized),		59,059 bp (ctg2, not circularized)
				87,983 bp (plasmid1 circularized),
Mean coverage	301 x	355 x	263 x	260 x	345 x
GC content (chromosome)	0.564	0.548	0.551	0.564	0.545
