# Supplementary material for: Human commensal gut Proteobacteria withstand type VI secretion attacks through immunity protein-independent mechanisms
Source: Nat Commun. 2021 Oct 1;12:5751. doi: 10.1038/s41467-021-26041-0 (PMC8486750; doi:10.1038/s41467-021-26041-0)
Supplement: Supplementary file 8 — Supplementary data file 5 [file 41467_2021_26041_MOESM8_ESM.xlsx]

## Sheet: overview
strains	species used in present study	gembase named	initial species name	identifier	Number of T6SS clusters	order in tree (from top to bottom)	internal strain number
commensal #9	Kluyvera cryocrescens	enae.001.0001.d01	Enterobacter aerogenes	ERR2221162	1	1	MB#8343
commensal #8	Kluyvera cryocrescens	ensp.001.0003.d01	Enterobacter sp.	ERR2221354	1	2	MB#8340
commensal #22	Klebsiella grimontii	ensp.001.0002.d01	Enterobacter sp.	ERR2221249	1	3	MB#8323
commensal #13	Klebsiella michiganensis	ensp.001.0001.d01	Enterobacter sp.	ERR2221350	2	4	MB#8338
commensal #12	Klebsiella michiganensis	ensp.001.0004.d01	Enterobacter sp.	ERR2221289	2	5	MB#8334
commensal #26	Enterobacter ludwigii	encl.002.0005.d01	Enterobacter cloacae	ERR3402959	2	6	MB#8353
commensal #11	Enterobacter ludwigii	encl.002.0006.c01	Enterobacter cloacae	ERR2221157	2	7	MB#8342
DSM 30054	Enterobacter cloacae	encl.002.0004.c01	Enterobacter cloacae	30054	2	8	MB#8344
commensal #10	Enterobacter cloacae	encl.002.0002.c01	Enterobacter cloacae	ERR2221156	1	9	MB#8341
DSM 26481	Enterobacter cloacae	encl.002.0009.c01	Enterobacter cloacae	26481	2	10	MB#8347
DSM 30060	Enterobacter hormaechei	encl.002.0001.c01	Enterobacter cloacae	30060	3	11	MB#8348
commensal #24	Enterobacter hormaechei	encl.002.0008.d01	Enterobacter cloacae	ERR3403352	2	12	MB#8352
commensal #25	Enterobacter hormaechei	encl.002.0003.c01	Enterobacter cloacae	ERR3402967	2	13	MB#8354
commensal #23	Enterobacter hormaechei	encl.002.0007.d01	Enterobacter cloacae	ERR3402709	2	14	MB#8351

## Sheet: commensal #9
enae.001.0001.d01.prt
T6SS-3
replicon	hit_id	gene_name	hit_pos	model_fqn	sys_id	sys_loci	sys_wholeness	sys_score	sys_occ	hit_gene_ref	hit_status	hit_seq_len	hit_i_eval	hit_score	hit_profile_cov	hit_seq_cov	hit_begin_match	hit_end_match	used_in
UserReplicon	ENAE001.0001.d01_043430	T6SSi_tssI	4264	TXSS/T6SSi	UserReplicon_T6SSi_3	1	0.929	13.000	1	T6SSi_tssI	mandatory	663	8.1e-157	521.200	0.947	0.897	7	601
UserReplicon	ENAE001.0001.d01_043440	T6SSi_tssD	4265	TXSS/T6SSi	UserReplicon_T6SSi_3	1	0.929	13.000	1	T6SSi_tssD	mandatory	172	1.7e-53	179.000	0.971	0.965	1	166
UserReplicon	ENAE001.0001.d01_043450	T6SSi_tssB	4266	TXSS/T6SSi	UserReplicon_T6SSi_3	1	0.929	13.000	1	T6SSi_tssB	mandatory	168	8.3e-46	153.600	0.945	0.911	11	163
UserReplicon	ENAE001.0001.d01_043460	T6SSi_tssC	4267	TXSS/T6SSi	UserReplicon_T6SSi_3	1	0.929	13.000	1	T6SSi_tssC	mandatory	493	6.1e-206	682.700	0.981	0.970	16	493
UserReplicon	ENAE001.0001.d01_043470	T6SSi_tssE	4268	TXSS/T6SSi	UserReplicon_T6SSi_3	1	0.929	13.000	1	T6SSi_tssE	mandatory	140	7.2e-23	78.900	0.966	0.914	10	137
UserReplicon	ENAE001.0001.d01_043480	T6SSi_tssF	4269	TXSS/T6SSi	UserReplicon_T6SSi_3	1	0.929	13.000	1	T6SSi_tssF	mandatory	607	2.3e-140	466.900	0.997	0.993	5	607
UserReplicon	ENAE001.0001.d01_043490	T6SSi_tssG	4270	TXSS/T6SSi	UserReplicon_T6SSi_3	1	0.929	13.000	1	T6SSi_tssG	mandatory	347	5.8e-86	286.500	0.958	0.960	11	343
UserReplicon	ENAE001.0001.d01_043510	T6SSi_tssJ	4272	TXSS/T6SSi	UserReplicon_T6SSi_3	1	0.929	13.000	1	T6SSi_tssJ	mandatory	177	6.2e-31	105.000	0.961	0.904	8	167
UserReplicon	ENAE001.0001.d01_043520	T6SSi_tssK	4273	TXSS/T6SSi	UserReplicon_T6SSi_3	1	0.929	13.000	1	T6SSi_tssK	mandatory	447	2.2e-132	440.100	0.995	0.987	5	445
UserReplicon	ENAE001.0001.d01_043530	T6SSi_tssL	4274	TXSS/T6SSi	UserReplicon_T6SSi_3	1	0.929	13.000	1	T6SSi_tssL	mandatory	269	1.8e-60	202.300	0.995	0.796	47	260
UserReplicon	ENAE001.0001.d01_043540	T6SSi_tssH	4275	TXSS/T6SSi	UserReplicon_T6SSi_3	1	0.929	13.000	1	T6SSi_tssH	mandatory	907	0.0	1229.000	0.999	0.964	9	882
UserReplicon	ENAE001.0001.d01_043560	T6SSi_tssA	4277	TXSS/T6SSi	UserReplicon_T6SSi_3	1	0.929	13.000	1	T6SSi_tssA	mandatory	471	3.3e-55	186.000	0.947	0.915	29	459
UserReplicon	ENAE001.0001.d01_043570	T6SSi_tssM	4278	TXSS/T6SSi	UserReplicon_T6SSi_3	1	0.929	13.000	1	T6SSi_tssM	mandatory	1173	5.7e-258	856.800	1.000	0.929	83	1172
UserReplicon	ENAE001.0001.d01_043590	T6SSi_tssD	4280	TXSS/T6SSi	UserReplicon_T6SSi_3	1	0.929	13.000	1	T6SSi_tssD	mandatory	159	1.8e-16	58.600	0.894	0.931	1	148
Comments by authors: Green marks highlight the duplication of a gene. TXSScan identified a copy of evpJ [PAAR] elsewhere in the genome (ENAE001.0001.d01_033780).

## Sheet: commensal #8
ensp.001.0003.d01.prt
T6SS-3
replicon	hit_id	gene_name	hit_pos	model_fqn	sys_id	sys_loci	sys_wholeness	sys_score	sys_occ	hit_gene_ref	hit_status	hit_seq_len	hit_i_eval	hit_score	hit_profile_cov	hit_seq_cov	hit_begin_match	hit_end_match	used_in
UserReplicon	ENSP001.0003.d01_023970	T6SSi_tssI	2360	TXSS/T6SSi	UserReplicon_T6SSi_2	1	0.929	13.000	1	T6SSi_tssI	mandatory	663	8.1e-157	521.200	0.947	0.897	7	601
UserReplicon	ENSP001.0003.d01_023980	T6SSi_tssD	2361	TXSS/T6SSi	UserReplicon_T6SSi_2	1	0.929	13.000	1	T6SSi_tssD	mandatory	172	1.7e-53	179.000	0.971	0.965	1	166
UserReplicon	ENSP001.0003.d01_023990	T6SSi_tssB	2362	TXSS/T6SSi	UserReplicon_T6SSi_2	1	0.929	13.000	1	T6SSi_tssB	mandatory	168	8.3e-46	153.600	0.945	0.911	11	163
UserReplicon	ENSP001.0003.d01_024000	T6SSi_tssC	2363	TXSS/T6SSi	UserReplicon_T6SSi_2	1	0.929	13.000	1	T6SSi_tssC	mandatory	493	6.1e-206	682.700	0.981	0.970	16	493
UserReplicon	ENSP001.0003.d01_024010	T6SSi_tssE	2364	TXSS/T6SSi	UserReplicon_T6SSi_2	1	0.929	13.000	1	T6SSi_tssE	mandatory	140	7.1e-23	78.900	0.966	0.914	10	137
UserReplicon	ENSP001.0003.d01_024020	T6SSi_tssF	2365	TXSS/T6SSi	UserReplicon_T6SSi_2	1	0.929	13.000	1	T6SSi_tssF	mandatory	607	2.3e-140	466.900	0.997	0.993	5	607
UserReplicon	ENSP001.0003.d01_024030	T6SSi_tssG	2366	TXSS/T6SSi	UserReplicon_T6SSi_2	1	0.929	13.000	1	T6SSi_tssG	mandatory	347	5.7e-86	286.500	0.958	0.960	11	343
UserReplicon	ENSP001.0003.d01_024050	T6SSi_tssJ	2368	TXSS/T6SSi	UserReplicon_T6SSi_2	1	0.929	13.000	1	T6SSi_tssJ	mandatory	177	6.1e-31	105.000	0.961	0.904	8	167
UserReplicon	ENSP001.0003.d01_024060	T6SSi_tssK	2369	TXSS/T6SSi	UserReplicon_T6SSi_2	1	0.929	13.000	1	T6SSi_tssK	mandatory	447	2.2e-132	440.100	0.995	0.987	5	445
UserReplicon	ENSP001.0003.d01_024070	T6SSi_tssL	2370	TXSS/T6SSi	UserReplicon_T6SSi_2	1	0.929	13.000	1	T6SSi_tssL	mandatory	269	1.8e-60	202.300	0.995	0.796	47	260
UserReplicon	ENSP001.0003.d01_024080	T6SSi_tssH	2371	TXSS/T6SSi	UserReplicon_T6SSi_2	1	0.929	13.000	1	T6SSi_tssH	mandatory	907	0.0	1229.000	0.999	0.964	9	882
UserReplicon	ENSP001.0003.d01_024100	T6SSi_tssA	2373	TXSS/T6SSi	UserReplicon_T6SSi_2	1	0.929	13.000	1	T6SSi_tssA	mandatory	471	3.3e-55	186.000	0.947	0.915	29	459
UserReplicon	ENSP001.0003.d01_024110	T6SSi_tssM	2374	TXSS/T6SSi	UserReplicon_T6SSi_2	1	0.929	13.000	1	T6SSi_tssM	mandatory	1173	5.6e-258	856.800	1.000	0.929	83	1172
UserReplicon	ENSP001.0003.d01_024130	T6SSi_tssD	2376	TXSS/T6SSi	UserReplicon_T6SSi_2	1	0.929	13.000	1	T6SSi_tssD	mandatory	159	1.8e-16	58.600	0.894	0.931	1	148
Comments by authors: Green marks highlight the duplication of a gene. TXSScan identified a copy of evpJ [PAAR] elsewhere in the genome (ENSP001.0003.d01_017410).

## Sheet: commensal #22
ensp.001.0002.d01.prt
T6SS-2
replicon	hit_id	gene_name	hit_pos	model_fqn	sys_id	sys_loci	sys_wholeness	sys_score	sys_occ	hit_gene_ref	hit_status	hit_seq_len	hit_i_eval	hit_score	hit_profile_cov	hit_seq_cov	hit_begin_match	hit_end_match	used_in
UserReplicon	ENSP001.0002.d01_056970	T6SSi_tssA	5605	TXSS/T6SSi	UserReplicon_T6SSi_3	2	1.000	13.500	1	T6SSi_tssA	mandatory	446	3.5e-56	189.600	0.920	0.910	11	416
UserReplicon	ENSP001.0002.d01_056980	T6SSi_tssE	5606	TXSS/T6SSi	UserReplicon_T6SSi_3	2	1.000	13.500	1	T6SSi_tssE	mandatory	149	6.7e-25	85.800	0.945	0.832	6	129
UserReplicon	ENSP001.0002.d01_057050	T6SSi_tssI	5613	TXSS/T6SSi	UserReplicon_T6SSi_3	2	1.000	13.500	1	T6SSi_tssI	mandatory	910	4e-120	400.400	0.972	0.634	13	589
UserReplicon	ENSP001.0002.d01_057060	T6SSi_tssJ	5614	TXSS/T6SSi	UserReplicon_T6SSi_3	2	1.000	13.500	1	T6SSi_tssJ	mandatory	174	2.7e-32	109.700	0.909	0.868	13	163
UserReplicon	ENSP001.0002.d01_057070	T6SSi_tssG	5615	TXSS/T6SSi	UserReplicon_T6SSi_3	2	1.000	13.500	1	T6SSi_tssG	mandatory	360	1.9e-49	166.900	0.967	0.894	3	324
UserReplicon	ENSP001.0002.d01_057080	T6SSi_tssF	5616	TXSS/T6SSi	UserReplicon_T6SSi_3	2	1.000	13.500	1	T6SSi_tssF	mandatory	589	1e-119	399.100	0.990	0.985	6	585
UserReplicon	ENSP001.0002.d01_057090	T6SSi_tssA	5617	TXSS/T6SSi	UserReplicon_T6SSi_3	2	1.000	13.500	1	T6SSi_tssA	mandatory	535	1e-73	247.400	0.993	0.850	31	485
UserReplicon	ENSP001.0002.d01_057110	T6SSi_tssM	5619	TXSS/T6SSi	UserReplicon_T6SSi_3	2	1.000	13.500	1	T6SSi_tssM	mandatory	1122	2.5e-158	527.300	0.659	0.660	372	1111
UserReplicon	ENSP001.0002.d01_057130	T6SSi_evpJ	5621	TXSS/T6SSi	UserReplicon_T6SSi_3	2	1.000	13.500	1	T6SSi_evpJ	mandatory	87	4.9e-15	53.900	0.821	0.816	8	78
UserReplicon	ENSP001.0002.d01_058340	T6SSi_tssI	5742	TXSS/T6SSi	UserReplicon_T6SSi_3	2	1.000	13.500	1	T6SSi_tssI	mandatory	785	1.9e-130	434.500	0.949	0.729	32	603
UserReplicon	ENSP001.0002.d01_058360	T6SSi_tssH	5744	TXSS/T6SSi	UserReplicon_T6SSi_3	2	1.000	13.500	1	T6SSi_tssH	mandatory	886	0.0	1208.900	0.999	0.985	8	880
UserReplicon	ENSP001.0002.d01_058370	T6SSi_tssD	5745	TXSS/T6SSi	UserReplicon_T6SSi_3	2	1.000	13.500	1	T6SSi_tssD	mandatory	163	1e-55	186.700	0.988	0.982	1	160
UserReplicon	ENSP001.0002.d01_058390	T6SSi_tssL	5747	TXSS/T6SSi	UserReplicon_T6SSi_3	2	1.000	13.500	1	T6SSi_tssL	mandatory	229	3.8e-36	123.100	0.958	0.926	7	218
UserReplicon	ENSP001.0002.d01_058400	T6SSi_tssK	5748	TXSS/T6SSi	UserReplicon_T6SSi_3	2	1.000	13.500	1	T6SSi_tssK	mandatory	449	6.9e-126	419.100	1.000	0.993	1	446
UserReplicon	ENSP001.0002.d01_058410	T6SSi_tssC	5749	TXSS/T6SSi	UserReplicon_T6SSi_3	2	1.000	13.500	1	T6SSi_tssC	mandatory	511	1.3e-206	685.300	0.936	0.888	56	509
UserReplicon	ENSP001.0002.d01_058420	T6SSi_tssB	5750	TXSS/T6SSi	UserReplicon_T6SSi_3	2	1.000	13.500	1	T6SSi_tssB	mandatory	206	1.9e-58	195.100	0.982	0.767	44	201
Comments by authors: Green marks highlight the duplication of two genes. The system is complete but distributed on different contigs.

## Sheet: commensal #13
ensp.001.0001.d01.prt
T6SS-2A
replicon	hit_id	gene_name	hit_pos	model_fqn	sys_id	sys_loci	sys_wholeness	sys_score	sys_occ	hit_gene_ref	hit_status	hit_seq_len	hit_i_eval	hit_score	hit_profile_cov	hit_seq_cov	hit_begin_match	hit_end_match	used_in
UserReplicon	ENSP001.0001.d01_005340	T6SSi_tssB	531	TXSS/T6SSi	UserReplicon_T6SSi_9	2	1	10	2	T6SSi_tssB	mandatory	163	4.3e-58	194	0.975	0.963	2	158
UserReplicon	ENSP001.0001.d01_005350	T6SSi_tssC	532	TXSS/T6SSi	UserReplicon_T6SSi_9	2	1	10	2	T6SSi_tssC	mandatory	511	6.8e-207	686.3	0.936	0.888	56	509
UserReplicon	ENSP001.0001.d01_005370	T6SSi_tssK	534	TXSS/T6SSi	UserReplicon_T6SSi_9	2	1	10	2	T6SSi_tssK	mandatory	446	3.4e-137	456.3	1	0.993	1	443
UserReplicon	ENSP001.0001.d01_005380	T6SSi_tssL	535	TXSS/T6SSi	UserReplicon_T6SSi_9	2	1	10	2	T6SSi_tssL	mandatory	229	5.2e-21	73.7	0.977	0.913	14	222
UserReplicon	ENSP001.0001.d01_005400	T6SSi_tssD	537	TXSS/T6SSi	UserReplicon_T6SSi_9	2	1	10	2	T6SSi_tssD	mandatory	163	6.6e-57	190.6	0.988	0.982	1	160
UserReplicon	ENSP001.0001.d01_005460	T6SSi_tssD	543	TXSS/T6SSi	UserReplicon_T6SSi_9	2	1	10	2	T6SSi_tssD	mandatory	88	1.7e-27	94.8	0.541	0.966	1	85
UserReplicon	ENSP001.0001.d01_005480	T6SSi_tssI	545	TXSS/T6SSi	UserReplicon_T6SSi_9	2	1	10	2	T6SSi_tssI	mandatory	780	3e-147	490	0.967	0.759	12	603
UserReplicon	ENSP001.0001.d01_005520	T6SSi_tssM	549	TXSS/T6SSi	UserReplicon_T6SSi_9	2	1	10	2	T6SSi_tssM	mandatory	1156	2.6e-161	537.2	0.926	0.855	144	1131
UserReplicon	ENSP001.0001.d01_005550	T6SSi_tssF	552	TXSS/T6SSi	UserReplicon_T6SSi_9	2	1	10	2	T6SSi_tssF	mandatory	584	1.6e-119	398.5	0.987	0.981	6	578
UserReplicon	ENSP001.0001.d01_005560	T6SSi_tssG	553	TXSS/T6SSi	UserReplicon_T6SSi_9	2	1	10	2	T6SSi_tssG	mandatory	361	1.7e-47	160.5	0.934	0.859	13	322
UserReplicon	ENSP001.0001.d01_005570	T6SSi_tssJ	554	TXSS/T6SSi	UserReplicon_T6SSi_9	2	1	10	2	T6SSi_tssJ	mandatory	181	2.4e-31	106.7	0.909	0.851	15	168
Comments by authors: Green marks highlight the duplication of a gene. A putative tssH [clpV] was manually identified (ENSP001.0001.d01_005410). No copies of evpJ [PAAR], tssE, and tssA were found in the cluster.
T6SS-2B
UserReplicon	ENSP001.0001.d01_059060	T6SSi_tssA	5825	TXSS/T6SSi	UserReplicon_T6SSi_5	1	0.857	12.000	1	T6SSi_tssA	mandatory	444	7.2e-52	175.400	0.913	0.903	11	411
UserReplicon	ENSP001.0001.d01_059070	T6SSi_tssE	5826	TXSS/T6SSi	UserReplicon_T6SSi_5	1	0.857	12.000	1	T6SSi_tssE	mandatory	151	1.5e-27	94.500	0.849	0.728	8	117
UserReplicon	ENSP001.0001.d01_059080	T6SSi_tssJ	5827	TXSS/T6SSi	UserReplicon_T6SSi_5	1	0.857	12.000	1	T6SSi_tssJ	mandatory	165	2.4e-30	103.400	0.903	0.927	3	155
UserReplicon	ENSP001.0001.d01_059090	T6SSi_tssG	5828	TXSS/T6SSi	UserReplicon_T6SSi_5	1	0.857	12.000	1	T6SSi_tssG	mandatory	361	4.8e-44	149.100	0.919	0.845	21	325
UserReplicon	ENSP001.0001.d01_059100	T6SSi_tssF	5829	TXSS/T6SSi	UserReplicon_T6SSi_5	1	0.857	12.000	1	T6SSi_tssF	mandatory	586	2.7e-118	394.500	0.985	0.980	6	579
UserReplicon	ENSP001.0001.d01_059110	T6SSi_evpJ	5830	TXSS/T6SSi	UserReplicon_T6SSi_5	1	0.857	12.000	1	T6SSi_evpJ	mandatory	92	1e-09	36.900	0.811	0.750	5	73
UserReplicon	ENSP001.0001.d01_059120	T6SSi_tssM	5831	TXSS/T6SSi	UserReplicon_T6SSi_5	1	0.857	12.000	1	T6SSi_tssM	mandatory	1122	9.5e-157	522.100	0.926	0.869	124	1098
UserReplicon	ENSP001.0001.d01_059140	T6SSi_evpJ	5833	TXSS/T6SSi	UserReplicon_T6SSi_5	1	0.857	12.000	1	T6SSi_evpJ	mandatory	86	1.9e-25	87.400	1.000	1.000	1	86
UserReplicon	ENSP001.0001.d01_059170	T6SSi_tssI	5836	TXSS/T6SSi	UserReplicon_T6SSi_5	1	0.857	12.000	1	T6SSi_tssI	mandatory	831	3.9e-158	526.000	0.988	0.724	16	617
UserReplicon	ENSP001.0001.d01_059180	T6SSi_tssH	5837	TXSS/T6SSi	UserReplicon_T6SSi_5	1	0.857	12.000	1	T6SSi_tssH	mandatory	880	0.0	1220.400	0.999	0.985	7	873
UserReplicon	ENSP001.0001.d01_059190	T6SSi_tssD	5838	TXSS/T6SSi	UserReplicon_T6SSi_5	1	0.857	12.000	1	T6SSi_tssD	mandatory	163	3e-56	188.400	0.988	0.982	1	160
UserReplicon	ENSP001.0001.d01_059210	T6SSi_tssL	5840	TXSS/T6SSi	UserReplicon_T6SSi_5	1	0.857	12.000	1	T6SSi_tssL	mandatory	221	6.7e-31	106.000	0.986	0.950	5	214
UserReplicon	ENSP001.0001.d01_059220	T6SSi_tssK	5841	TXSS/T6SSi	UserReplicon_T6SSi_5	1	0.857	12.000	1	T6SSi_tssK	mandatory	447	3.1e-132	440.000	1.000	0.993	1	444
Comments by authors: Green marks highlight the duplication of a gene. TXSScan identified a copy of tssB and tssC elsewhere in the genome (ENSP001.0001.d01_027420, ENSP001.0001.d01_027430).

## Sheet: commensal #12
ensp.001.0004.d01.prt
T6SS-2A
replicon	hit_id	gene_name	hit_pos	model_fqn	sys_id	sys_loci	sys_wholeness	sys_score	sys_occ	hit_gene_ref	hit_status	hit_seq_len	hit_i_eval	hit_score	hit_profile_cov	hit_seq_cov	hit_begin_match	hit_end_match	used_in
UserReplicon	ENSP001.0004.d01_042980	T6SSi_tssB	4235	TXSS/T6SSi	UserReplicon_T6SSi_38	3	0.786	10.500	1	T6SSi_tssB	mandatory	163	4.3e-58	194.000	0.975	0.963	2	158
UserReplicon	ENSP001.0004.d01_042990	T6SSi_tssC	4236	TXSS/T6SSi	UserReplicon_T6SSi_38	3	0.786	10.500	1	T6SSi_tssC	mandatory	510	8.6e-207	685.900	0.936	0.890	56	509
UserReplicon	ENSP001.0004.d01_043000	T6SSi_tssK	4237	TXSS/T6SSi	UserReplicon_T6SSi_38	3	0.786	10.500	1	T6SSi_tssK	mandatory	446	3.4e-137	456.300	1.000	0.993	1	443
UserReplicon	ENSP001.0004.d01_043010	T6SSi_tssL	4238	TXSS/T6SSi	UserReplicon_T6SSi_38	3	0.786	10.500	1	T6SSi_tssL	mandatory	229	5.1e-21	73.700	0.977	0.913	14	222
UserReplicon	ENSP001.0004.d01_044370	T6SSi_tssE	4373	TXSS/T6SSi	UserReplicon_T6SSi_38	3	0.786	10.500	1	T6SSi_tssE	mandatory	150	3.5e-26	90.000	0.829	0.733	7	116
UserReplicon	ENSP001.0004.d01_044380	T6SSi_tssJ	4374	TXSS/T6SSi	UserReplicon_T6SSi_38	3	0.786	10.500	1	T6SSi_tssJ	mandatory	178	3.4e-37	125.700	0.929	0.865	15	168
UserReplicon	ENSP001.0004.d01_044390	T6SSi_tssG	4375	TXSS/T6SSi	UserReplicon_T6SSi_38	3	0.786	10.500	1	T6SSi_tssG	mandatory	352	7.5e-51	171.500	0.901	0.858	11	312
UserReplicon	ENSP001.0004.d01_044400	T6SSi_tssF	4376	TXSS/T6SSi	UserReplicon_T6SSi_38	3	0.786	10.500	1	T6SSi_tssF	mandatory	587	1.1e-123	412.300	0.983	0.978	6	579
UserReplicon	ENSP001.0004.d01_044430	T6SSi_tssM	4379	TXSS/T6SSi	UserReplicon_T6SSi_38	3	0.786	10.500	1	T6SSi_tssM	mandatory	1139	1.3e-153	511.600	0.668	0.658	366	1115
UserReplicon	ENSP001.0004.d01_044480	T6SSi_tssI	4384	TXSS/T6SSi	UserReplicon_T6SSi_38	3	0.786	10.500	1	T6SSi_tssI	mandatory	679	2.2e-70	236.200	0.698	0.622	2	423
Comments by authors: TXSScan identified a copy of tssA, tssH [clpV], and tssD [hcp] elsewhere in the genome (ENSP001.0004.d01_019470, ENSP001.0004.d01_020010, ENSP001.0004.d01_027310). No additional copy of evpJ [PAAR] was identified.
T6SS-2B
UserReplicon	ENSP001.0004.d01_057740	T6SSi_tssC	5692	TXSS/T6SSi	UserReplicon_T6SSi_6	1	0.929	13.000	1	T6SSi_tssC	mandatory	511	6.7e-207	686.300	0.936	0.888	56	509
UserReplicon	ENSP001.0004.d01_057750	T6SSi_tssK	5693	TXSS/T6SSi	UserReplicon_T6SSi_6	1	0.929	13.000	1	T6SSi_tssK	mandatory	447	3.1e-132	440.000	1.000	0.993	1	444
UserReplicon	ENSP001.0004.d01_057760	T6SSi_tssL	5694	TXSS/T6SSi	UserReplicon_T6SSi_6	1	0.929	13.000	1	T6SSi_tssL	mandatory	221	6.7e-31	106.000	0.986	0.950	5	214
UserReplicon	ENSP001.0004.d01_057780	T6SSi_tssD	5696	TXSS/T6SSi	UserReplicon_T6SSi_6	1	0.929	13.000	1	T6SSi_tssD	mandatory	163	3e-56	188.400	0.988	0.982	1	160
UserReplicon	ENSP001.0004.d01_057790	T6SSi_tssH	5697	TXSS/T6SSi	UserReplicon_T6SSi_6	1	0.929	13.000	1	T6SSi_tssH	mandatory	880	0.0	1220.400	0.999	0.985	7	873
UserReplicon	ENSP001.0004.d01_057800	T6SSi_tssI	5698	TXSS/T6SSi	UserReplicon_T6SSi_6	1	0.929	13.000	1	T6SSi_tssI	mandatory	831	3.8e-158	526.000	0.988	0.724	16	617
UserReplicon	ENSP001.0004.d01_057830	T6SSi_evpJ	5701	TXSS/T6SSi	UserReplicon_T6SSi_6	1	0.929	13.000	1	T6SSi_evpJ	mandatory	86	1.8e-25	87.400	1.000	1.000	1	86
UserReplicon	ENSP001.0004.d01_057850	T6SSi_tssM	5703	TXSS/T6SSi	UserReplicon_T6SSi_6	1	0.929	13.000	1	T6SSi_tssM	mandatory	1122	9.4e-157	522.100	0.926	0.869	124	1098
UserReplicon	ENSP001.0004.d01_057860	T6SSi_evpJ	5704	TXSS/T6SSi	UserReplicon_T6SSi_6	1	0.929	13.000	1	T6SSi_evpJ	mandatory	92	1e-09	36.900	0.811	0.750	5	73
UserReplicon	ENSP001.0004.d01_057870	T6SSi_tssF	5705	TXSS/T6SSi	UserReplicon_T6SSi_6	1	0.929	13.000	1	T6SSi_tssF	mandatory	586	2.7e-118	394.500	0.985	0.980	6	579
UserReplicon	ENSP001.0004.d01_057880	T6SSi_tssG	5706	TXSS/T6SSi	UserReplicon_T6SSi_6	1	0.929	13.000	1	T6SSi_tssG	mandatory	361	4.8e-44	149.100	0.919	0.845	21	325
UserReplicon	ENSP001.0004.d01_057890	T6SSi_tssJ	5707	TXSS/T6SSi	UserReplicon_T6SSi_6	1	0.929	13.000	1	T6SSi_tssJ	mandatory	165	2.4e-30	103.400	0.903	0.927	3	155
UserReplicon	ENSP001.0004.d01_057900	T6SSi_tssE	5708	TXSS/T6SSi	UserReplicon_T6SSi_6	1	0.929	13.000	1	T6SSi_tssE	mandatory	151	1.4e-27	94.500	0.849	0.728	8	117
UserReplicon	ENSP001.0004.d01_057910	T6SSi_tssA	5709	TXSS/T6SSi	UserReplicon_T6SSi_6	1	0.929	13.000	1	T6SSi_tssA	mandatory	444	7.2e-52	175.400	0.913	0.903	11	411
Comments by authors: Green marks highlight the duplication of a gene. TXSScan identified a copy of tssB at the end of a contig (ENSP001.0003.d01_017410), while this T6SS system is localized at the start of another contig. The link between both contigs was verified by PCR.

## Sheet: commensal #26
encl.002.0005.d01.prt
T6SS-1
replicon	hit_id	gene_name	hit_pos	model_fqn	sys_id	sys_loci	sys_wholeness	sys_score	sys_occ	hit_gene_ref	hit_status	hit_seq_len	hit_i_eval	hit_score	hit_profile_cov	hit_seq_cov	hit_begin_match	hit_end_match	used_in
UserReplicon	ENCL002.0005.d01_038830	T6SSi_evpJ	3816	TXSS/T6SSi	UserReplicon_T6SSi_2	1	0.929	13.000	1	T6SSi_evpJ	mandatory	1462	3.6e-06	25.300	0.505	0.031	177	221
UserReplicon	ENCL002.0005.d01_038880	T6SSi_tssI	3821	TXSS/T6SSi	UserReplicon_T6SSi_2	1	0.929	13.000	1	T6SSi_tssI	mandatory	640	7.4e-151	501.700	0.897	0.859	4	553
UserReplicon	ENCL002.0005.d01_038940	T6SSi_evpJ	3827	TXSS/T6SSi	UserReplicon_T6SSi_2	1	0.929	13.000	1	T6SSi_evpJ	mandatory	444	2.3e-12	45.100	0.800	0.227	50	150
UserReplicon	ENCL002.0005.d01_038960	T6SSi_tssI	3829	TXSS/T6SSi	UserReplicon_T6SSi_2	1	0.929	13.000	1	T6SSi_tssI	mandatory	642	1.6e-152	507.200	0.934	0.891	4	575
UserReplicon	ENCL002.0005.d01_039010	T6SSi_tssH	3834	TXSS/T6SSi	UserReplicon_T6SSi_2	1	0.929	13.000	1	T6SSi_tssH	mandatory	871	0.0	1254.800	0.999	0.987	9	868
UserReplicon	ENCL002.0005.d01_039020	T6SSi_tssG	3835	TXSS/T6SSi	UserReplicon_T6SSi_2	1	0.929	13.000	1	T6SSi_tssG	mandatory	347	1.1e-76	256.100	0.931	0.893	24	333
UserReplicon	ENCL002.0005.d01_039030	T6SSi_tssF	3836	TXSS/T6SSi	UserReplicon_T6SSi_2	1	0.929	13.000	1	T6SSi_tssF	mandatory	623	2.4e-162	539.600	0.998	0.994	5	623
UserReplicon	ENCL002.0005.d01_039040	T6SSi_tssE	3837	TXSS/T6SSi	UserReplicon_T6SSi_2	1	0.929	13.000	1	T6SSi_tssE	mandatory	187	4.5e-25	86.100	0.986	0.813	31	182
UserReplicon	ENCL002.0005.d01_039110	T6SSi_tssD	3844	TXSS/T6SSi	UserReplicon_T6SSi_2	1	0.929	13.000	1	T6SSi_tssD	mandatory	160	5e-32	109.300	1.000	0.981	1	157
UserReplicon	ENCL002.0005.d01_039140	T6SSi_tssC	3847	TXSS/T6SSi	UserReplicon_T6SSi_2	1	0.929	13.000	1	T6SSi_tssC	mandatory	499	2.5e-213	707.200	0.977	0.956	17	493
UserReplicon	ENCL002.0005.d01_039150	T6SSi_tssB	3848	TXSS/T6SSi	UserReplicon_T6SSi_2	1	0.929	13.000	1	T6SSi_tssB	mandatory	174	1e-61	205.500	0.963	0.897	6	161
UserReplicon	ENCL002.0005.d01_039180	T6SSi_tssM	3851	TXSS/T6SSi	UserReplicon_T6SSi_2	1	0.929	13.000	1	T6SSi_tssM	mandatory	1206	7.8e-234	777.000	0.989	0.931	80	1202
UserReplicon	ENCL002.0005.d01_039190	T6SSi_tssL	3852	TXSS/T6SSi	UserReplicon_T6SSi_2	1	0.929	13.000	1	T6SSi_tssL	mandatory	412	1.3e-52	176.700	0.995	0.519	20	233
UserReplicon	ENCL002.0005.d01_039200	T6SSi_tssK	3853	TXSS/T6SSi	UserReplicon_T6SSi_2	1	0.929	13.000	1	T6SSi_tssK	mandatory	447	1.6e-121	404.400	0.998	0.984	3	442
UserReplicon	ENCL002.0005.d01_039210	T6SSi_tssJ	3854	TXSS/T6SSi	UserReplicon_T6SSi_2	1	0.929	13.000	1	T6SSi_tssJ	mandatory	167	2.9e-21	73.700	0.851	0.725	14	134
Comments by authors: Green marks highlight the duplication of two genes. tssA was manually detected in the cluster (ENCL002.0005.d01_039160; blastp against ECL_RS07540, >90% identity).
T6SS-2
UserReplicon	ENCL002.0005.d01_035330	T6SSi_tssB	3470	TXSS/T6SSi	UserReplicon_T6SSi_1	1	1.000	14.000	1	T6SSi_tssB	mandatory	166	3.4e-55	184.300	0.975	0.946	3	159
UserReplicon	ENCL002.0005.d01_035340	T6SSi_tssC	3471	TXSS/T6SSi	UserReplicon_T6SSi_1	1	1.000	14.000	1	T6SSi_tssC	mandatory	513	1.9e-210	697.700	0.963	0.910	45	511
UserReplicon	ENCL002.0005.d01_035350	T6SSi_tssK	3472	TXSS/T6SSi	UserReplicon_T6SSi_1	1	1.000	14.000	1	T6SSi_tssK	mandatory	449	3.2e-124	413.300	1.000	0.993	1	446
UserReplicon	ENCL002.0005.d01_035360	T6SSi_tssL	3473	TXSS/T6SSi	UserReplicon_T6SSi_1	1	1.000	14.000	1	T6SSi_tssL	mandatory	229	9.5e-36	121.600	0.949	0.917	10	219
UserReplicon	ENCL002.0005.d01_035380	T6SSi_tssD	3475	TXSS/T6SSi	UserReplicon_T6SSi_1	1	1.000	14.000	1	T6SSi_tssD	mandatory	163	8.6e-56	186.700	0.988	0.982	1	160
UserReplicon	ENCL002.0005.d01_035390	T6SSi_tssH	3476	TXSS/T6SSi	UserReplicon_T6SSi_1	1	1.000	14.000	1	T6SSi_tssH	mandatory	890	0.0	1222.000	0.997	0.979	8	878
UserReplicon	ENCL002.0005.d01_035400	T6SSi_tssI	3477	TXSS/T6SSi	UserReplicon_T6SSi_1	1	1.000	14.000	1	T6SSi_tssI	mandatory	785	9e-128	425.400	0.955	0.734	24	599
UserReplicon	ENCL002.0005.d01_035440	T6SSi_evpJ	3481	TXSS/T6SSi	UserReplicon_T6SSi_1	1	1.000	14.000	1	T6SSi_evpJ	mandatory	87	3e-17	60.800	0.832	0.828	8	79
UserReplicon	ENCL002.0005.d01_035460	T6SSi_tssM	3483	TXSS/T6SSi	UserReplicon_T6SSi_1	1	1.000	14.000	1	T6SSi_tssM	mandatory	1123	1.9e-161	537.300	0.662	0.662	369	1111
UserReplicon	ENCL002.0005.d01_035490	T6SSi_tssA	3486	TXSS/T6SSi	UserReplicon_T6SSi_1	1	1.000	14.000	1	T6SSi_tssA	mandatory	535	9.5e-73	243.900	0.993	0.850	31	485
UserReplicon	ENCL002.0005.d01_035510	T6SSi_tssF	3488	TXSS/T6SSi	UserReplicon_T6SSi_1	1	1.000	14.000	1	T6SSi_tssF	mandatory	589	7.7e-120	399.300	0.990	0.985	6	585
UserReplicon	ENCL002.0005.d01_035520	T6SSi_tssG	3489	TXSS/T6SSi	UserReplicon_T6SSi_1	1	1.000	14.000	1	T6SSi_tssG	mandatory	362	5.1e-51	171.700	0.916	0.843	19	323
UserReplicon	ENCL002.0005.d01_035530	T6SSi_tssJ	3490	TXSS/T6SSi	UserReplicon_T6SSi_1	1	1.000	14.000	1	T6SSi_tssJ	mandatory	174	1.3e-32	110.500	0.909	0.868	13	163
UserReplicon	ENCL002.0005.d01_035540	T6SSi_tssI	3491	TXSS/T6SSi	UserReplicon_T6SSi_1	1	1.000	14.000	1	T6SSi_tssI	mandatory	803	1e-122	408.700	0.977	0.722	11	590
UserReplicon	ENCL002.0005.d01_035580	T6SSi_tssE	3495	TXSS/T6SSi	UserReplicon_T6SSi_1	1	1.000	14.000	1	T6SSi_tssE	mandatory	149	4.9e-25	86.000	0.979	0.866	5	133
UserReplicon	ENCL002.0005.d01_035600	T6SSi_tssA	3497	TXSS/T6SSi	UserReplicon_T6SSi_1	1	1.000	14.000	1	T6SSi_tssA	mandatory	463	6e-50	168.800	0.956	0.963	6	451
Comments by authors: Green marks highlight the duplication of two genes.

## Sheet: commensal #11
encl.002.0006.c01.prt
T6SS-1
replicon	hit_id	NCBI locus tag	gene_name	hit_pos	model_fqn	sys_id	sys_loci	sys_wholeness	sys_score	sys_occ	hit_gene_ref	hit_status	hit_seq_len	hit_i_eval	hit_score	hit_profile_cov	hit_seq_cov	hit_begin_match	hit_end_match	used_in
UserReplicon	ENCL002.0006.c01_038680		T6SSi_tssJ	3761	TXSS/T6SSi	UserReplicon_T6SSi_2	1	0.929	13.000	1	T6SSi_tssJ	mandatory	167	2.7e-21	73.700	0.851	0.725	14	134
UserReplicon	ENCL002.0006.c01_038690		T6SSi_tssK	3762	TXSS/T6SSi	UserReplicon_T6SSi_2	1	0.929	13.000	1	T6SSi_tssK	mandatory	447	1.5e-121	404.400	0.998	0.984	3	442
UserReplicon	ENCL002.0006.c01_038700		T6SSi_tssL	3763	TXSS/T6SSi	UserReplicon_T6SSi_2	1	0.929	13.000	1	T6SSi_tssL	mandatory	412	1.2e-52	176.700	0.995	0.519	20	233
UserReplicon	ENCL002.0006.c01_038710		T6SSi_tssM	3764	TXSS/T6SSi	UserReplicon_T6SSi_2	1	0.929	13.000	1	T6SSi_tssM	mandatory	1206	6.9e-234	777.100	0.989	0.931	80	1202
UserReplicon	ENCL002.0006.c01_038740		T6SSi_tssB	3767	TXSS/T6SSi	UserReplicon_T6SSi_2	1	0.929	13.000	1	T6SSi_tssB	mandatory	174	9.3e-62	205.500	0.963	0.897	6	161
UserReplicon	ENCL002.0006.c01_038750		T6SSi_tssC	3768	TXSS/T6SSi	UserReplicon_T6SSi_2	1	0.929	13.000	1	T6SSi_tssC	mandatory	499	2.4e-213	707.200	0.977	0.956	17	493
UserReplicon	ENCL002.0006.c01_038780		T6SSi_tssD	3771	TXSS/T6SSi	UserReplicon_T6SSi_2	1	0.929	13.000	1	T6SSi_tssD	mandatory	160	4.6e-32	109.300	1.000	0.981	1	157
UserReplicon	ENCL002.0006.c01_038850		T6SSi_tssE	3778	TXSS/T6SSi	UserReplicon_T6SSi_2	1	0.929	13.000	1	T6SSi_tssE	mandatory	187	4.2e-25	86.100	0.986	0.813	31	182
UserReplicon	ENCL002.0006.c01_038860		T6SSi_tssF	3779	TXSS/T6SSi	UserReplicon_T6SSi_2	1	0.929	13.000	1	T6SSi_tssF	mandatory	623	4e-162	538.800	0.998	0.994	5	623
UserReplicon	ENCL002.0006.c01_038870		T6SSi_tssG	3780	TXSS/T6SSi	UserReplicon_T6SSi_2	1	0.929	13.000	1	T6SSi_tssG	mandatory	347	8.1e-77	256.400	0.931	0.893	24	333
UserReplicon	ENCL002.0006.c01_038880		T6SSi_tssH	3781	TXSS/T6SSi	UserReplicon_T6SSi_2	1	0.929	13.000	1	T6SSi_tssH	mandatory	871	0.0	1258.700	0.999	0.987	9	868
UserReplicon	ENCL002.0006.c01_038940		T6SSi_tssI	3787	TXSS/T6SSi	UserReplicon_T6SSi_2	1	0.929	13.000	1	T6SSi_tssI	mandatory	640	1.4e-150	500.600	0.897	0.859	4	553
UserReplicon	ENCL002.0006.c01_038960		T6SSi_evpJ	3789	TXSS/T6SSi	UserReplicon_T6SSi_2	1	0.929	13.000	1	T6SSi_evpJ	mandatory	1463	3.3e-06	25.300	0.505	0.031	177	221
Comments by authors: tssA was manually detected in the cluster (ENCL002.0006.c01_038730; blastp against ECL_RS07540, >90% identity).
T6SS-2
UserReplicon	ENCL002.0006.c01_002720		T6SSi_tssA	270	TXSS/T6SSi	UserReplicon_T6SSi_1	1	1.000	14.000	1	T6SSi_tssA	mandatory	463	1.7e-50	170.500	0.956	0.963	6	451
UserReplicon	ENCL002.0006.c01_002740		T6SSi_tssE	272	TXSS/T6SSi	UserReplicon_T6SSi_1	1	1.000	14.000	1	T6SSi_tssE	mandatory	149	2.3e-24	83.700	0.979	0.866	5	133
UserReplicon	ENCL002.0006.c01_002750		T6SSi_tssI	273	TXSS/T6SSi	UserReplicon_T6SSi_1	1	1.000	14.000	1	T6SSi_tssI	mandatory	372	1.6e-59	199.900	0.577	0.917	7	347
UserReplicon	ENCL002.0006.c01_002790		T6SSi_tssI	277	TXSS/T6SSi	UserReplicon_T6SSi_1	1	1.000	14.000	1	T6SSi_tssI	mandatory	803	1.9e-118	394.500	0.978	0.724	11	591
UserReplicon	ENCL002.0006.c01_002800		T6SSi_tssJ	278	TXSS/T6SSi	UserReplicon_T6SSi_1	1	1.000	14.000	1	T6SSi_tssJ	mandatory	174	1.1e-32	110.700	0.909	0.868	13	163
UserReplicon	ENCL002.0006.c01_002810		T6SSi_tssG	279	TXSS/T6SSi	UserReplicon_T6SSi_1	1	1.000	14.000	1	T6SSi_tssG	mandatory	360	5.2e-51	171.600	0.964	0.892	1	321
UserReplicon	ENCL002.0006.c01_002830		T6SSi_tssF	281	TXSS/T6SSi	UserReplicon_T6SSi_1	1	1.000	14.000	1	T6SSi_tssF	mandatory	413	1.2e-87	292.900	0.635	0.903	6	378
UserReplicon	ENCL002.0006.c01_002840		T6SSi_tssA	282	TXSS/T6SSi	UserReplicon_T6SSi_1	1	1.000	14.000	1	T6SSi_tssA	mandatory	535	2.1e-73	246.000	0.993	0.850	31	485
UserReplicon	ENCL002.0006.c01_002850		T6SSi_tssM	283	TXSS/T6SSi	UserReplicon_T6SSi_1	1	1.000	14.000	1	T6SSi_tssM	mandatory	1123	1.3e-160	534.500	0.662	0.663	368	1111
UserReplicon	ENCL002.0006.c01_002870		T6SSi_evpJ	285	TXSS/T6SSi	UserReplicon_T6SSi_1	1	1.000	14.000	1	T6SSi_evpJ	mandatory	87	1.5e-14	52.000	0.821	0.816	8	78
UserReplicon	ENCL002.0006.c01_002940		T6SSi_tssI	292	TXSS/T6SSi	UserReplicon_T6SSi_1	1	1.000	14.000	1	T6SSi_tssI	mandatory	785	1.4e-129	431.300	0.955	0.734	24	599
UserReplicon	ENCL002.0006.c01_002950		T6SSi_tssH	293	TXSS/T6SSi	UserReplicon_T6SSi_1	1	1.000	14.000	1	T6SSi_tssH	mandatory	890	0.0	1218.100	0.997	0.979	8	878
UserReplicon	ENCL002.0006.c01_002960		T6SSi_tssD	294	TXSS/T6SSi	UserReplicon_T6SSi_1	1	1.000	14.000	1	T6SSi_tssD	mandatory	163	8e-56	186.700	0.988	0.982	1	160
UserReplicon	ENCL002.0006.c01_002980		T6SSi_tssL	296	TXSS/T6SSi	UserReplicon_T6SSi_1	1	1.000	14.000	1	T6SSi_tssL	mandatory	229	8.9e-36	121.600	0.963	0.930	7	219
UserReplicon	ENCL002.0006.c01_002990		T6SSi_tssK	297	TXSS/T6SSi	UserReplicon_T6SSi_1	1	1.000	14.000	1	T6SSi_tssK	mandatory	449	9.9e-124	411.600	1.000	0.993	1	446
UserReplicon	ENCL002.0006.c01_003000		T6SSi_tssC	298	TXSS/T6SSi	UserReplicon_T6SSi_1	1	1.000	14.000	1	T6SSi_tssC	mandatory	513	5.7e-211	699.300	0.963	0.910	45	511
UserReplicon	ENCL002.0006.c01_003010		T6SSi_tssB	299	TXSS/T6SSi	UserReplicon_T6SSi_1	1	1.000	14.000	1	T6SSi_tssB	mandatory	166	1.3e-54	182.300	0.975	0.946	3	159
Comments by authors: Green marks highlight the duplication of two genes.

## Sheet: DSM 30054
encl.002.0004.c01.prt
T6SS-1
replicon	hit_id	NCBI locus tag	gene_name	hit_pos	model_fqn	sys_id	sys_loci	sys_wholeness	sys_score	sys_occ	hit_gene_ref	hit_status	hit_seq_len	hit_i_eval	hit_score	hit_profile_cov	hit_seq_cov	hit_begin_match	hit_end_match	used_in
UserReplicon	ENCL002.0004.c01_039760		T6SSi_tssJ	3867	TXSS/T6SSi	UserReplicon_T6SSi_2	1	0.929	13.000	1	T6SSi_tssJ	mandatory	167	3.2e-21	73.600	0.844	0.719	15	134
UserReplicon	ENCL002.0004.c01_039770		T6SSi_tssK	3868	TXSS/T6SSi	UserReplicon_T6SSi_2	1	0.929	13.000	1	T6SSi_tssK	mandatory	447	5.7e-124	412.600	0.998	0.984	3	442
UserReplicon	ENCL002.0004.c01_039780		T6SSi_tssL	3869	TXSS/T6SSi	UserReplicon_T6SSi_2	1	0.929	13.000	1	T6SSi_tssL	mandatory	412	5.3e-52	174.700	0.995	0.519	20	233
UserReplicon	ENCL002.0004.c01_039790		T6SSi_tssM	3870	TXSS/T6SSi	UserReplicon_T6SSi_2	1	0.929	13.000	1	T6SSi_tssM	mandatory	1206	1.1e-236	786.600	0.990	0.932	79	1202
UserReplicon	ENCL002.0004.c01_039820		T6SSi_tssB	3873	TXSS/T6SSi	UserReplicon_T6SSi_2	1	0.929	13.000	1	T6SSi_tssB	mandatory	174	1e-61	205.500	0.963	0.897	6	161
UserReplicon	ENCL002.0004.c01_039830		T6SSi_tssC	3874	TXSS/T6SSi	UserReplicon_T6SSi_2	1	0.929	13.000	1	T6SSi_tssC	mandatory	499	8.3e-214	708.900	0.977	0.956	17	493
UserReplicon	ENCL002.0004.c01_039840		T6SSi_tssD	3875	TXSS/T6SSi	UserReplicon_T6SSi_2	1	0.929	13.000	1	T6SSi_tssD	mandatory	160	3.5e-32	109.900	1.000	0.981	1	157
UserReplicon	ENCL002.0004.c01_039910		T6SSi_tssE	3882	TXSS/T6SSi	UserReplicon_T6SSi_2	1	0.929	13.000	1	T6SSi_tssE	mandatory	187	2.6e-25	87.000	0.986	0.813	31	182
UserReplicon	ENCL002.0004.c01_039920		T6SSi_tssF	3883	TXSS/T6SSi	UserReplicon_T6SSi_2	1	0.929	13.000	1	T6SSi_tssF	mandatory	625	7.5e-162	538.100	0.998	0.990	7	625
UserReplicon	ENCL002.0004.c01_039930		T6SSi_tssG	3884	TXSS/T6SSi	UserReplicon_T6SSi_2	1	0.929	13.000	1	T6SSi_tssG	mandatory	347	1.3e-77	259.200	0.931	0.893	24	333
UserReplicon	ENCL002.0004.c01_039940		T6SSi_tssH	3885	TXSS/T6SSi	UserReplicon_T6SSi_2	1	0.929	13.000	1	T6SSi_tssH	mandatory	871	0.0	1264.300	0.999	0.987	9	868
UserReplicon	ENCL002.0004.c01_040020		T6SSi_tssI	3893	TXSS/T6SSi	UserReplicon_T6SSi_2	1	0.929	13.000	1	T6SSi_tssI	mandatory	642	8.4e-153	508.200	0.934	0.891	4	575
UserReplicon	ENCL002.0004.c01_040060		T6SSi_tssI	3897	TXSS/T6SSi	UserReplicon_T6SSi_2	1	0.929	13.000	1	T6SSi_tssI	mandatory	640	9.1e-152	504.700	0.896	0.858	4	552
UserReplicon	ENCL002.0004.c01_040110		T6SSi_evpJ	3902	TXSS/T6SSi	UserReplicon_T6SSi_2	1	0.929	13.000	1	T6SSi_evpJ	mandatory	1462	3.7e-06	25.300	0.505	0.031	177	221
Comments by authors: Green marks highlight the duplication of a gene. tssA was manually detected in the cluster (ENCL002.0004.c01_039810; blastp against ECL_RS07540, >90% identity).
T6SS-2
UserReplicon	ENCL002.0004.c01_003690		T6SSi_evpJ	357	TXSS/T6SSi	UserReplicon_T6SSi_5	2	0.929	13.000	1	T6SSi_evpJ	mandatory	1418	9.7e-14	49.600	0.800	0.065	71	162
UserReplicon	ENCL002.0004.c01_003720		T6SSi_evpJ	360	TXSS/T6SSi	UserReplicon_T6SSi_5	2	0.929	13.000	1	T6SSi_evpJ	mandatory	156	8.4e-05	20.900	0.916	0.506	54	132
UserReplicon	ENCL002.0004.c01_042600		T6SSi_tssA	4149	TXSS/T6SSi	UserReplicon_T6SSi_5	2	0.929	13.000	1	T6SSi_tssA	mandatory	532	3.6e-81	271.700	0.991	0.853	29	482
UserReplicon	ENCL002.0004.c01_042670		T6SSi_tssA	4156	TXSS/T6SSi	UserReplicon_T6SSi_5	2	0.929	13.000	1	T6SSi_tssA	mandatory	438	1.4e-46	157.700	0.906	0.895	11	402
UserReplicon	ENCL002.0004.c01_042460		T6SSi_tssB	4135	TXSS/T6SSi	UserReplicon_T6SSi_5	2	0.929	13.000	1	T6SSi_tssB	mandatory	163	1.2e-56	189.100	0.975	0.963	2	158
UserReplicon	ENCL002.0004.c01_042470		T6SSi_tssC	4136	TXSS/T6SSi	UserReplicon_T6SSi_5	2	0.929	13.000	1	T6SSi_tssC	mandatory	513	1.2e-208	691.800	0.938	0.887	55	509
UserReplicon	ENCL002.0004.c01_042660		T6SSi_tssE	4155	TXSS/T6SSi	UserReplicon_T6SSi_5	2	0.929	13.000	1	T6SSi_tssE	mandatory	151	2.6e-30	103.200	0.952	0.828	7	131
UserReplicon	ENCL002.0004.c01_042630		T6SSi_tssF	4152	TXSS/T6SSi	UserReplicon_T6SSi_5	2	0.929	13.000	1	T6SSi_tssF	mandatory	479	5.2e-77	257.900	0.819	0.985	2	473
UserReplicon	ENCL002.0004.c01_042640		T6SSi_tssG	4153	TXSS/T6SSi	UserReplicon_T6SSi_5	2	0.929	13.000	1	T6SSi_tssG	mandatory	361	4.1e-48	162.200	0.931	0.856	14	322
UserReplicon	ENCL002.0004.c01_042510		T6SSi_tssH	4140	TXSS/T6SSi	UserReplicon_T6SSi_5	2	0.929	13.000	1	T6SSi_tssH	mandatory	760	0.0	1107.500	0.846	0.961	18	747
UserReplicon	ENCL002.0004.c01_042530		T6SSi_tssI	4142	TXSS/T6SSi	UserReplicon_T6SSi_5	2	0.929	13.000	1	T6SSi_tssI	mandatory	718	1.7e-88	295.800	0.643	0.535	11	394
UserReplicon	ENCL002.0004.c01_042650		T6SSi_tssJ	4154	TXSS/T6SSi	UserReplicon_T6SSi_5	2	0.929	13.000	1	T6SSi_tssJ	mandatory	181	8.5e-32	107.900	0.922	0.862	15	170
UserReplicon	ENCL002.0004.c01_042480		T6SSi_tssK	4137	TXSS/T6SSi	UserReplicon_T6SSi_5	2	0.929	13.000	1	T6SSi_tssK	mandatory	446	3.6e-134	446.200	1.000	0.993	1	443
UserReplicon	ENCL002.0004.c01_042490		T6SSi_tssL	4138	TXSS/T6SSi	UserReplicon_T6SSi_5	2	0.929	13.000	1	T6SSi_tssL	mandatory	230	4.5e-22	76.900	0.953	0.891	14	218
UserReplicon	ENCL002.0004.c01_042590		T6SSi_tssM	4148	TXSS/T6SSi	UserReplicon_T6SSi_5	2	0.929	13.000	1	T6SSi_tssM	mandatory	1157	7.9e-153	508.900	0.674	0.656	373	1131
Comments by authors: Green marks highlight the duplication of two genes. TXSScan identified several copies of tssD [hcp] elsewhere in the genome (ENCL002.0004.c01_038310, ENCL002.0004.c01_045950, ENCL002.0004.c01_029450, ENCL002.0004.c01_031240, ENCL002.0004.c01_017220)

## Sheet: commensal #10
encl.002.0002.c01.prt
T6SS-1
replicon	hit_id	NCBI locus tag	gene_name	hit_pos	model_fqn	sys_id	sys_loci	sys_wholeness	sys_score	sys_occ	hit_gene_ref	hit_status	hit_seq_len	hit_i_eval	hit_score	hit_profile_cov	hit_seq_cov	hit_begin_match	hit_end_match	used_in
UserReplicon	ENCL002.0002.c01_045230		T6SSi_tssJ	4413	TXSS/T6SSi	UserReplicon_T6SSi_1	1	0.857	12.000	1	T6SSi_tssJ	mandatory	167	5.5e-21	72.700	0.831	0.707	14	131
UserReplicon	ENCL002.0002.c01_045240		T6SSi_tssK	4414	TXSS/T6SSi	UserReplicon_T6SSi_1	1	0.857	12.000	1	T6SSi_tssK	mandatory	447	9.8e-124	411.600	0.998	0.984	3	442
UserReplicon	ENCL002.0002.c01_045250		T6SSi_tssL	4415	TXSS/T6SSi	UserReplicon_T6SSi_1	1	0.857	12.000	1	T6SSi_tssL	mandatory	412	3.1e-51	172.000	0.995	0.519	20	233
UserReplicon	ENCL002.0002.c01_045260		T6SSi_tssM	4416	TXSS/T6SSi	UserReplicon_T6SSi_1	1	0.857	12.000	1	T6SSi_tssM	mandatory	1206	4.8e-237	787.500	0.989	0.931	80	1202
UserReplicon	ENCL002.0002.c01_045290		T6SSi_tssB	4419	TXSS/T6SSi	UserReplicon_T6SSi_1	1	0.857	12.000	1	T6SSi_tssB	mandatory	174	6.9e-62	205.900	0.975	0.908	6	163
UserReplicon	ENCL002.0002.c01_045300		T6SSi_tssC	4420	TXSS/T6SSi	UserReplicon_T6SSi_1	1	0.857	12.000	1	T6SSi_tssC	mandatory	499	3.3e-213	706.700	0.977	0.956	17	493
UserReplicon	ENCL002.0002.c01_045340		T6SSi_tssD	4424	TXSS/T6SSi	UserReplicon_T6SSi_1	1	0.857	12.000	1	T6SSi_tssD	mandatory	160	4.5e-32	109.300	1.000	0.981	1	157
UserReplicon	ENCL002.0002.c01_045410		T6SSi_tssE	4431	TXSS/T6SSi	UserReplicon_T6SSi_1	1	0.857	12.000	1	T6SSi_tssE	mandatory	187	3.7e-25	86.300	0.986	0.813	31	182
UserReplicon	ENCL002.0002.c01_045460		T6SSi_tssG	4436	TXSS/T6SSi	UserReplicon_T6SSi_1	1	0.857	12.000	1	T6SSi_tssG	mandatory	347	1.8e-77	258.500	0.931	0.893	24	333
UserReplicon	ENCL002.0002.c01_045470		T6SSi_tssH	4437	TXSS/T6SSi	UserReplicon_T6SSi_1	1	0.857	12.000	1	T6SSi_tssH	mandatory	871	0.0	1263.200	0.999	0.987	9	868
UserReplicon	ENCL002.0002.c01_045520		T6SSi_tssI	4442	TXSS/T6SSi	UserReplicon_T6SSi_1	1	0.857	12.000	1	T6SSi_tssI	mandatory	642	6.5e-153	508.300	0.934	0.891	4	575
Comments by authors: TXSScan identified a copy of evpJ [PAAR] elsewhere in the genome (ENCL002.0002.c01_000030). tssA was manually detected in the cluster (ENCL002.0002.c01_045280). tssF was also detected in the cluster; however, the gene was split into several ORF (ENCL002.0002.c01_045420, ENCL002.0002.c01_045430, ENCL002.0002.c01_045440, ENCL002.0002.c01_045450). The region was resequenced by S…
tssF gene based on Sanger sequencing: ATGGAAAGCAAGCTGCTCGAATATTACAACCGTGAACTGGCCTACCTGCGCGAGATGGGCGCGGAGTTCGCCGAGCGCTACCCTAAGGTGGCGGGACGGCTCGGCATGCGCGGCATCGAAGTGGCGGATCCGTACATCGAGCGCCTGATGGAAGGCTTTGCCTTCCTGACCTCCCGCGTGCAGATGAAAATGGACGCGGAATTTCCGCGCTTCTCGCAGCGCATGCTGGAGATGATTGCGCCGAACTATCTGGCGCCCACGCCGTCGATGGCGATCGCTGAAATTCAGCCCGACAGCAGCCGCGGCGACCTGAGCAAAGGCTTTATCGTGCCGCGCGGCACCATGATGGACAGCCTGGCGC…
Corresponding TssF protein: MESKLLEYYNRELAYLREMGAEFAERYPKVAGRLGMRGIEVADPYIERLMEGFAFLTSRVQMKMDAEFPRFSQRMLEMIAPNYLAPTPSMAIAEIQPDSSRGDLSKGFIVPRGTMMDSLALKKTGVTCSYTTAHEINLLPLKIDRIELGGVPADLPLAQLGLSQRGISSALRIRIACDGPQHLGHLDFDRLEFFLSGPDIEALKLLELMMEHHAGIVCQTVNSQPRRQLLSSDALRQEGFEADQALLPDDLRNFDGYRLLQEYFAFPARFRFISLSGLGKLIQRCEDEKAFDIFILLDKSDDQLERVVDASHLALHCTPVINLFPKVAARQKLSEGQHEYHLVVDNIRPLDYEIYAVKKIYASADGQRDDQ…

[truncated: 5 more sheets: DSM 26481, DSM 30060, commensal #24, commensal #25, commensal #23]
