# Supplementary material for: Human commensal gut Proteobacteria withstand type VI secretion attacks through immunity protein-independent mechanisms
Source: Nat Commun. 2021 Oct 1;12:5751. doi: 10.1038/s41467-021-26041-0 (PMC8486750; doi:10.1038/s41467-021-26041-0)
Supplement: Supplementary file 9 — Supplementary data file 6 [file 41467_2021_26041_MOESM9_ESM.xlsx]

## Sheet: Supp data S6
Supplementary Table S6 - Nucleotide sequence of the T6SS genes indicated in Table S5
hit_id used in Table S5	nucleotide sequence
ENAE001.0001.d01_033780	ATGGGTAAACCTGTTGCGTTAAAAGGACACAACCACACCTGCCCACAAGTTGATCCCGGTCCCCAGCCTCATGTTGGTGGCCCGATCAGTGAATGCCAGCAGAGTTTTGTCACCTATAACGGTACCCCACTGGCGCTGGTTGGAGACAAACTTATCTGTGAAGGTAGCGGCAGTAAAGATACCATTGTTTCAGGTTCATCCGTATTAACTATTAATGGTAAAGCTGTCGTCAGGATGGGGGACACAACCGAACATGGTGGTGTAATTGTAGAAGGCGAATCTGGATTTCTGGTTTCTTAA
ENAE001.0001.d01_043430	ATGTCATTAAAAGGGCTGCGTTTTACGCTGGAAGTAGACGGGCAAGATGCAGGGACGTTCGCCGTAGTGAGCTTCTGGTTAAGGCAGAACAATTCCACTCCGTTTATTCTGGACGTGGATGTTGCTAGCGATAAATTCGATCAGGAAGCAAAAAATCTGTTGGAAAAAAACGCCACGTTGACTATCTGGCAGGGGCCAAAGGCGCTGCGTTATGTGAAAGGTGTGGTTGCAGGCTTCGGGATGAAAGAGAATAACCGCTGGCAAATGCAATACCGGTTCCGTATCCAGCCACCTCTCTGGCGCAGTGACCTGCGCCAGAACTTTCGAATTTTCCAGCAACAGAATATTCAGACCATTTCAGCCACTCTGCTGAAGGAAAATGGTGTTACCGACTGGACG…
ENAE001.0001.d01_043440	ATGCCAACTCCATGTTACATATCAATAACAGGACAGACCCAAGGCAATATTACAGCTGGCGCATTCACCGCAGATTCTGTCGGTAACATCTATGTCCAGGGCCACGAAGACGAAATGCTGGTGCAGGAGTTTTTGCACAACGTCACCGTGCCAACCGATCCACAGTCCGGTCAGCCCGCAGGCCAACGCGCTCATAAGCCATTTATCTTTACCGTGGCGCTGAATAAAGCCGTTCCGCTGCTGTATAACGCGCTGGCCTCCGGTGAGATGCTGCCGAAAGTCGAACTGCACTGGTGGCGCACTTCTGTCGAAGGCAAGCAGGAGCATTACTTCACTACCCGCCTGACGGACTCAACGATTGTGGACATGAACCTGCATATGCCGCACTGTCAGGACCCG…
ENAE001.0001.d01_043450	ATGAGCAGCAGAAAAAATGACAGCAGTGGCAGCATTGCCCCCAAAGAACGCGTAAATATAAAGTTTCAGCCGAAAACCGGTAATCAGACGGCAGAAGTGGAACTGCCACTTAACCTGCTGGTGACTGGCAATTTAATGGGGGGCACAGACGATACGCCGCTGGGTGAACGCCAGCCAGTTGCCATTAATCGTAACAATTTTAACGCTGTGCTGGATCAAGCGGGTATTGTGCGTGATTTCACGGTGCCTTCTGCGCTCGATGAAACTCCTGATGCTCATATGAACGTTAGTCTGAAAGTTAAATCATTGGCCGATTTATCACCGGACAATGTTGCCGCCCAGGTTCCAGAGATGCGCAAAATGCTGGAGCTGCGTGAAGCACTCGTGGCGCTTCGGGGG…
ENAE001.0001.d01_043460	ATGTCAGAAACTACCTTATCGGAAGCGCTCGCTTCCACAGCGCCGGTCGCCACCCCTAGCCTTCTGAATGAAATTATGGCACAGACGCGTTTTAAACCGGCGTCAGAAAGCTATGATATCGCCCGCCAGGGCGTGACTGCCTTTATCACCGCATTGTTGCAGGATGATGAGGCAGAGTCTGTCGATATCCTTGCCGTCAACGGTATGATTGCCGATATTGACGCGCGTATGGGACGCCAGATGGATCTGATCCTCCATGCCCCGGAGTTTCAGGAACTGGAGTCATTTTTGCGCTCACTGAAACTTCTGGTAGACCATGCAGATCCTCGTGAAAATATCAAAATTCACATTATGCATGCTACTAAGGAAGAGTTGCTGGATGATTTTGAATTTTCACCA…
ENAE001.0001.d01_043470	ATGATCACGGAGCGGGAGCCTGGAGGGAGCTTATTTGAGCGTATTGGTGAGGCGGCAAAACCGCATTCACGCCAGCGCCCAAAGGCGGTGCTGTTGCATTCTGTACGCGAAAATTTGCGCAACATCCTCAACACCCGTTCCGGTAGCTGTTATGGCTCACCAGAGTTGGGTATCGCTGATTTTAACGACAGGCCATCTGATCGCCAGAACATCCGGGAATGGATGGTTCTGGCGATCCAGAACTGTATTCTGCGCAACGAACCCCGGATATCGGATGTGGTGGTGACTGCCGCCACAGAGGATCGTCACGCCCCACTGGAACTGCATTTTCATATTGTGGCATATCTGAATTTTAGTGACAGGCAGGATGTTCTTGAGTTTGACATTCTGCTGGATAAC…
ENAE001.0001.d01_043480	ATGGCCTTCGAAGAACGTTTCTACCGCGAAGAACTCGATTATCTGCGTCAGCTTGGTAAGTTGCTGGCACAGGAAAAACCGTATCTTTCCCGGTTTCTTGCTGAGAAAGAGGGCGATCCTGATGTAGAGCGCCTGATGGAGGCATTTGCGTTTCTCTCCGGGGGCCTACGGCAAAAGCTGGAGGATGAGTTCCCGGAGTTTACGCACAGCCTGATTAATATGTTGTGGCCCAATTATCTGCGTCCGGTTCCGTCTATGACGGTGATAGAATACCTGCCCCGTAAGGAACTGAAATCGTCCGTTCAAGTCTGCCGGGATGAGCTGATAAAAACGCTGACAACAGGCAGTAATCAGACTTTCACTCAAGGAGCGCTGAGCGATGAAGATTATGACACTGCA…
ENAE001.0001.d01_043490	ATGGCAACATACAGGCCAGCACGCCCTGATGTAGGGGAGATGCTACCACTCCCGGATGTGCGCGGGATGAATTTTTTTGTGCTGATGGAGTCACTGTACCGCCAGTATGGTGAGCCGGGCTGTGAGCCCTCCTTGCGCACCGAACCGGAGCAAGAAGTGGTGCTATTCAAATCTGATGCCAGTATTGCCTTTCCTGGCAGCGACCTGAGTACGCTTGAACGCAGCGACAGTGGGCAATTTACCCTGATCACAAAATTCCTGGGGTTCTCCGGCAGTCAGTCGCCGCTGCCTGGCTACTACCTGGATCGGATGGCACGCGAATCTGCGCAGAATGAAAAGGGGCTTAAAGAGTTCCTCGATCTGTTCAGCCACCGCTGGACGCAGTTTGCTTACCATGCC…
ENAE001.0001.d01_043510	ATGATAGGAGGCTTTTTTCGTTCCTGCATGGTGGTGGCGTTTTTCGGTCTCACCCTGACAGGCTGTGAAACGGTGAAAAAGCTCGGCCAGGTGATTAAGAACCCGAATGTCCAGGTCGGGAAACTGGCAGATCAGTCATCGGAGGTAACGGTTACGTTACTGACCGAGCCGGACACGAATATTAATGCGGACGGTGAGGCGGCAGCGGTAGATGTGCAGCTTATTTATATGAGTGACGATTCGAAGTTGCAGGCAGCTGACTACGACACTGTTGCTAGTACGCCGCTGCCTGAAGTGCTAGGCAAGAATTATATCGATCACCAGGACTTTAACCTGTTGCCGGACACCATAAAAACGTTGCCGCCAGTGAAGCTGGACGACAAAACACAGTTTATTGGT…
ENAE001.0001.d01_043520	ATGGCGACCATGAAAAACAGAGTGATCTGGCAGGAAGGTCTGTTTGCCCTGCCACAGCACTTCCAGCAGCAGCAGCGTAATCAGGAATATTTGCTAAACCAGCGTATGAGTGCTCAGGATGATTTTGTCTGGGGATTTACCTCACTGTCGATCAATACCGAGCTGCTTGCCCAAGGCAAACTGATGCTGGACTACGCAACGGGCTGTATGCCGGATGGCACGGTGTTCAGCATCCCGGAGCAGGATCAACTCCCGCTACCGTATCAGCCGCTTGACCTTTCACGGGCTGGTAGTAACGACATTTACCTGGCATTGCCCGTTATCAGCGATATCACTTGTGAAATCGAAGGTCGCCGGAGCGCGGGGCAGGGAACAGAACGTTACCGCCTGACACAGGCC…
ENAE001.0001.d01_043530	ATGAAAGAGTCGTTCGTTCCGCCCACTGACAGTCTGACCACTGGGAACCTGTCGGGAAAGGTCAATACTGCGCCGCAGCTCGCGGACGAAAATCTCTCCGGTCGTCAGTACCGGCTGGCACTACGCGGCAACAGCATAAACCCAATGATTGACGCCGCCACGCCCCTGTTGGGAATGGTAATGCGCGTGGACGGGATGAACAGCCAAAGTATGCCTGAACACCTTTTTGCGCAGGTGGTGACGGACGTTCAGGCCGTAGAGCAACTGCTACAGGAGCAGGGCTACGAGCCGGGCGTCATCGTTTCGTTTCGTTATGTTCTCTGCACCTTTATTGATGAGGCGGCATTAGGGAACGGCTGGTCGAACAAAAACGAATGGATCAAACAATCGTTACTGGTG…
ENAE001.0001.d01_043540	ATGATCCAGATTAATCTGGCCTCTCTGGTTAAGCATCTTAACCCGTTTTCCCGCCAGGCGCTGGAGGCGGCAGCAGCAGAGTGTATGAGCCAGCAGGCAATGGAAATCACTGTGGCACATGTGCTTTTGCAGATGCTGGCAGCGGTGCGCAGTGATGTGAGGGTAATTACTGACCGGGCAGAAATTGATACAAATGCGCTTCGACGGGCACTGACGGTGGAAAATTACATGACGTCGCGAGTGACAGACAGCTATCCGGCATTTTCGCCGATGCTGGTCGAATGGTTGAAAGAGGGCTGGTTACTGGCCTCTGCCGAGATGCAGCACAGCGATCTGCGTGGTGGAGTCTTACTATTGGCTCTGCTGCATTCACCGCTGCGCTACGTCCCGTCTGCCGCC…
ENAE001.0001.d01_043560	ATGGATTTATGTAACCCTGATATCTGGATTTCGCACCTGCTGGAAAATCTCCCGGAAGATAAACTGGCCTCCGCATTAAAAGACGACAATCCTGACTGGGAATATATTGACGGAGAAATGCTTAAACTCGGCTCGCTGGCTCACAGCCAGCTAGATATCCCGGAAATTCAGCGGCGCGGGCTGGTACTTATGGCCTCGGAGAGCAAAGACTTCCGCCTGCTGGCGCACTTACTGCGGACCCTTCAACATGCTGGTGATTCGCTGCTGGCGCTGCGTTTGCTGGCATTGTATCTGCAGCATTACTGGACGATGGGGGCACCGGTTATAGCGCATAAAAAACGGTTTGCCGCCCAGGTCATAAAGCGTTTCGAGGCAGGCGTTTCTGGTTTTGTAGAGAAA…
ENAE001.0001.d01_043570	GTGAGATTACCGACCCCCCGACTGTTTAGTGGCATGAAATCAGTTCTGCGACCCGCGATGCCACGGTTTAAGGTATCTGCGTTCTGGCTGCTGGTGCTGGCATGGTTTTTTCTGCTGGTGTGGATCTGGTGGAAAGGGCCGTCATGGTCGTTGTATGACGAACAGTGGCTTAAACCGCTGGCTAATCGCTGGTTGGCGACGGCTGCATGGGGGATTATCGCCCTCGGGTGGCTCACCGTCCGGGTAATGAAGCGCCTGCAACAGCTTGAGAAACAACAAAAACAACAACGTGAGGAAGCACAGGATCCGTTGAGCATCGAGCTGAATGCGCAACAGCGTTATCTCGACCGATGGCTACTGCGATTGCAACGCCATCTCGATAATCGCCGTTATCTGTGG…
ENAE001.0001.d01_043590	ATGGCAAATCCGGTTTATCTGACACTGAACGGCGATCTTCAGGGACTGATCTCCGCTGGCTGCTCTTCTATGGCCTCTATTGGCAACAAAGCGCAGATTACGCATACGGATCAGATTATGGTGCTGGGGTTATCCCAGGGACTGACCCGCGCACAGAATGTTAATCATCAGACACTGACAATCCAGAAACCAGTGGATAAATCCTCCCCATTGCTGACTAAAGCCATTAGTGAAAATGAATGTCTGACCTGTGACTTTGAGTATTATCGTACCAACCGTTTCGGTATTAATGAAATGTATTATAAAGTGAAGCTGATTAATGCCCGCATAGCCAGCATTAAGCATGTGGTACCGCATACTATCAATCACAGCGAGGGGCAACCGGAAGAGTCTATTTCC…
ENCL002.0001.c01_004760	ATGCGTCTGGATCGTCTTACTAATAAATTCCAGCTTGCTCTCGCCGATGCCCAGTCCCTCGCACTGGGGCACGACAACCAATTTATCGAACCTCTTCATTTAATGAGCGCCTTGCTGAATCAGGAAGGGGGATCGGTACGTCCTTTGTTAACGTCCGCTGGCATTAATGCCGGCCAGTTACGCACCGCCATCGATCAGGCGCTGAGTCGTTTACCGCAGGTAGAAGGTACCGGTGGCGACGTACAGCCGTCACAGGATCTGGTGCGTGTACTGAACCTTTGCGACAAGCTGGCGCAAAAACGTGGGGACAACTTTATTTCGTCAGAGCTGTTTGTTCTGGCGGCGCTTGAATCACGCGGTACCTTAACCGACCTGCTGAAATCCGCCGGTGCAACCACC…
ENCL002.0001.c01_035420	ATGGCCGATTCATTTCAGAATGAGGTGCCCAAGGCACGCATAAATTTAAAGCTGGCGCTGCATACAGGCGGCGCGCAGAAGAAAGTCGAACTGCCGCTTAAACTTCTCACCGTCGGTGATTTCAGTAATGGAAAAGAGAATCGTCCATTGTCCGAAAGGAAGAAAATCAACGTCAACAAAAATAACTTTAATAGCGTACTTTCGGAATTTAACCCGGAGGTTAATCTGACGGTGCCTAACACCATGGCTGTCGATGGTTCGGAGGAAAGTATAAAACTGAATTTCTCCGATATTAAGGATTTCGAACCTGAACAGGTTGCCCGCCAGATCCCCCAGCTCCGCGCCATGCTGGCCATGCGTAATTTATTACGCGACCTCAAATCCAATCTTCTTGATAAC…
ENCL002.0001.c01_035430	ATGTCTGTGAATAGTGAAACCGCCTCCGCGCAGGGGCAGACCATCGTACTGGAAAAAGAGGGCGTTTACGCCTCCCTGTTTGAAAAAATCAACCTGACTCCGGCCTCGAGCCTGGGTGATATCAATGCGTTTCTGGATGATGCCGCGCTTTCTGACGCGCCGGCGGGTGAACGCCTGACGGCGGCGATGCAGGTGTTTATGGACTGCATCCGCAAATCCGGTCAGCCCGTGGAGAAGCTCGACAAAACGCTGATTGACCACCATATCGCCGAACTGGATTTCCAGATCAGCCGTCAGCTGGATGCCGTAATGCATCACCAGGCGTTCCAGAAGGTGGAGTCCCTGTGGCGCGGCCTGAAGCAGCTGGTGGACAACACCGACTACCGCCAGAATGTGAAA…
ENCL002.0001.c01_035440	ATGAAAATTTATCGTCCGTTATGGGAAGACGGGGCCTTCCTGGCCCCGCAGCAGTTCCAGCAGCAGGCCCGCTGGGATGCACATGTGGCCGACACCGTGGCCCGGATGGCGCTGGCGCACCCGTGGGGTGTGCTGTGCGCGGAGTTCGACGAAGGCGCGCTGGCCCTTTCACGTCTTAATGCCACCCGGCTTTGTGTGCGCTTCGCGGATGGTACCCTGGTGGACACAGATCTGGCGGATACCCTGCCGCCGGTCTGTGATTTATCAGCGGCGGGGAGTGATGCTGTTGAAGTGCTGCTGTGTCTGCCGCTCCTCAGCGCCAATGGCGGTAATCTGGATGACGGGCAGGACAGTGCCCGTCCGCGCCGCTGGCAGTCTGAACGGGTAACAGTGCAGGAA…
ENCL002.0001.c01_035450	ATGAACGATGCCGACATTGACCTGATAAACAAAACGTTTTATCCGGGCTGGCTGATGGTCAGCCAGTTGCGCAGCGGCCAGGAGGTAAAGGACGGCGAAGCGCTGTACCGACGGGCCTGCCGATGGGTGAACGCCGCGCGAGAATCACTGAACGAAGCCGGGTTCAGCACCACATCCTGCGACCATATGCTGTATGCGTACTGCGCCCTGATGGATGAGAGCGTGCTGAACCGGGATAAACAGGATGACGGTTACCGCCAGTGGCGCAAGGACCCACTTCAGGCGCGGTTTTTCCGTACCCTGAATGCAGGGGAAGAGCTGTGGGAGCGTATCCGTACGGCCCTGCGCGAGCCTGCGCCGGATGTGGCGGTGCTGACCTGCCTGTACCGCACCCTGCAA…
ENCL002.0001.c01_035470	ATGGCAATACCAGTCTATCTGTGGCTGAAGGACGACGGCGGCGCGGACATCAAAGGGTCTGTGGACGTTCAGGATCGTGAAGGCAGCATCGAGGTGGTGGCCCAGGAGCATAACCTGTACATCCCGACCGACAATAACACCGGCAAGCTGACCGGTACCCGTATCCACACCCCGTTCCTGTTCACCAAGGAAATCGACTCCTCCAGCCCGTACCTGTACAAGGCGGTGACCACCGGCCAGACCCTGAAATCTGCGGAATTTAAGTGGTACAGAATCAACGACGCGGGCCAGGAAGTGGAGTACTTCAACACGAAGCTTGAGAACGTGAAGCTGGTGAAAGTGAATCCGAAGATGCACGACATCAAGGATCCGGCGTTCGAGAAGCACAACCACCTCGAG…
ENCL002.0001.c01_035510	ATGAATCTCACTGACTCTTTGCAAAACGTTTTAACCGGGGCGGGAACCCTGAACCGCTACAGGCTGGATATTCCTTCCTGTCCTTCTCCACTTGATGTGGAAGACTTCAGCGGTATTGAAGGCCTGAGCAGAATTTACAGGTATGACATCATTTTTACGAGTACGGACAAGCATCTTGATGCTGCCTGGTTTTTGTGTAAACCCGCAACCCTTACGATGGGGGGCGGGTTACTGGAGAGCCCGACTGAACAGAAAAAAGTGCACGGTGTCATTACTCATTTCAGACGCATTTCCGGCTCTGCCGACCAGACACAGTACCTGATCACGCTTAAGCCATTCCTGTTTTTGCTGGATAAGCAGCACCGCAGCCACCGTTTCTTTGTCAATAAGTCAGTACCC…
ENCL002.0001.c01_035570	GTGAAAAAGAAAAAGCGCCTCAGTACATGGTTAATTATCCTGCTGATAGCGGTTGTGGGGGGATTTCTCATCTGGACTGAAAACCCTTTTGTTCATCAGTTTACCACTGAGAAGAAACTGACAGCATCGCTGACAGTGGCAGGGATTTGTATTTTAATTCTGCTCTGCGACGATTTATTTCACAGGTTGTGGAATTGGTTGATCTCAATAAGTTTTTTGCAGCGGCTGAGGGAATTGTCAGGTAAAAGTCTTCGGTACGAAGACAAACAATTAGTTGATAGGGAAAAATACAGAGAAACGTTAAAAAATATGCGTCTGTATTTGCGTCATAATTATGACCGCGTCTGGCCCCGCAAACTCCGCATCCTGCTAGTCACCGGCAGCGTTGCCGACGTCGAA…
ENCL002.0001.c01_035580	GTGCCGGACAGCATCAACGCCCAGGGGCTGACTTTCAATCCGGCTTTCCTCAGGGCGGTTGATACCCTGAGCCATATTTCAGATGTGGTGTTCACACGTGGAGAGGCGGGATTGTTCTTTGAACTGCGCCCGGGAACGGCGGATGGCATCATGGAGACGCGGCTGGTTATCGACAGCCAGAAGCTGACTTATATGAACCAGATGCCTGCCTGGAAGCGTTTTAACTGGCCTGCGGACACCGAAGCGCCGGGTGCGGCATTAAGCTGGATAAGCACTCAGGCCGGCACCCGGCAGTATGCAGATATGTCCGGGACATGGGGATGGATAAGGTTGCTGGACAAGGCGTCAGTCAGCGCTTACCCCGGCACGGGCAGCAGTTACAGTCTCACGTGGCAGGCG…
ENCL002.0001.c01_035600	ATGGAAGATTTAACCCTGCGTTATTTTGACGCTGAAATGCGCTACCTGCGCGAGGCGGCGAAAGAGTTCGCGCAGACGCACCCCGACCGGGCGGCAATGCTCGACCTGGACAAGGCGGGCACACCTGACCCGTATGTTGAACGGCTGTTTGAGGGCTTCGCCTTCTCCATGGGACGTCTGCGCGAAAAGATAGATGACGACCTGCCGGAGTTGACCGAAAGTCTGGTGAGCATGCTGTGGCCGCACTACCTGCGTACCATCCCGTCCCTGTCGGTGGTGGTGCTGTCGCCGGATGTGCCGGCGATGAAAATGGCGGAAACGTTGTCCGCCGGGCTGGAAATCAGCTCCCGCCCGGTCGGTCCTAAAAACACTGTCTGCCGCTACCGCACCACCCGGGAT…
ENCL002.0001.c01_035610	ATGGCGCAGGTACGGCACCAGCTGCCGTATATGAATTTTTACCGCTTCTGCCAGCTGCTGGAACAGAGCCAGCCGGAGATGCCGGTGCCCGGCAGCGACTGGCGGGTGCGGCAGGAGCCGGTGCGTTTTCGCCCGCATCCGGGGATGGGGTTTCCGGCCGGTGAAATCCGGGGGATGGAAGACCCGGAACATCCGCACTTGCCGCCGTCGGTGCGCGTCACCTTTATGGGGCTGTACGGCGTGGAGTCGCCGCTGCCGACCCACTACACCGACGATATCGCTCAGCGACGGGAAGGGCACGACGCGACGCAGGATTTTCTGGATATTTTCAGTCACCGGCTGATTACCCAGTATTACCGCATCTGGCGAAAGTATTCGTACCCGGCCACCTTTCAGGCC…
ENCL002.0001.c01_035620	ATGAAGATGGCGATTACCGCTGGTAAGACTCTGGCTCTCACGCTGGCGACCCTGTTAACCGGCTGCGGGCTGACGCAGAAAGTGACGGACGGCACCGTCGCCGTCACGAAGTCCATTTTTTACAGACAGGTGAAAACCCTGCATCTGGATATTCAGACGCGCGAAGGGGTGAACAACAACGCGAAAGGGGCGTCGCTGGCAACGGTGGTGCGTATTTACCAGCTTAAAGAGCGTAAGGCGTTTGACAGTACTGATTATCCGTCACTGTTCGCCAGTGACAGTCAGGCTATTAAAGCCGACCTGGTGGCGGAAAAGGATATTCGCCTGCGCCCTGGCGAATCGGTGACGCTGGATATGCCGATGGAAGAGAGCGCGCAGGTTGTGGCGGTGGCGGGGATG…
ENCL002.0001.c01_035630	ATGATGCCGCGTCCGTCCCTGTATGACATGCTGTACGGCAACTTCGCCGGCGGGCTTGACCTGCACAGCGTAAGCGAGGAGAACCAGCTGATTATGTCGGTGCTGGATAACATGCAGCGTATCCTCAACTGTCGCGCCGGTACGCTGACCCACCTGCCGGACTACGGCCTGCCGGATATGACAAAAATCCTCCAGGGAATGCCCGGGACCGCCCACCAGCTGATTACCACACTGTCGGCCGTGCTGCTGAAATATGAGCCGCGCCTGAGCCGGATTAACGTGGTGATGCAGGAACAGATTCAGCCCGGAGAACTCCGCTACGCCATTGATGCGGAGCTGAAGGGGGTGGGGCTGGTGCGCTACGGCACGGAATTTATGCCCGAGGGCAGGGTATTAATC…
ENCL002.0001.c01_041210	ATGACAATAAATTCTGAACGCCAACTTAAAACCGGCGGGGATCCGCGCACGCTTGCGGATTACGCTGCCTTGCGCGAAGAAATGAACAAGCTCACCCATCCGGCACGTCCGGATGTGAACTGGCAACACGCGGAAACGCTCTGTCTGTCACTGTTCGGGCATAACGGTGTGGAGCTACAAACGGCTGCCTGGTATACGCTCGCCCGTACGCATCTGGCCGGATTGTACGGTATGAATGAGGGGCTTGCGGTACTTGCTGCGCTGGTAGCCCGCCAGTGGGGAAACCTCTGGCCACAGCCTGTCCATGCGCGAATCGAAATCCTTAGTGCACTCAGCAAGCGACTGCAACAGGTAGTACGAACGCTATCGCTGACGTACGCTGACTTAGGGCAGCTGTAT…
ENCL002.0001.c01_041220	ATGCCAAAGGGACATAATACGCCATCGCTGTATGAAATGCTGAGCGGCAATTTCTCAGGTGGCCTGAACCTCAACCAGGTCAGCGAACAGAATCAGGTGATTTTATCAGTACTCGATAACATGCAGCGCATCCTCAACTGCCGCGCTGGTACGCTGGCTCACCTGCCAGACTACGGCCTGCCGGATATGACAAAAATCCTCCAGGGGATGCCCGGTACCGCCCATCAGCTGATCACCACACTGTCGGCCGTGTTGCTGAAATATGAGCCGCGCCTGAATCGAATTAACGTGGTGATGCAGGAACAGATTCAGGCCGGTGAGCTTCGCTACGCCATTGACGCGGAGCTGAAGGGGGTCGGGTTAGTTCGATATGGTACGGAATTTATGCCGGAGGGCAGG…
ENCL002.0001.c01_041230	GTGTTACGTACAAGTTCAATTAAACATGCGAGCTTGCTGCCTGCTCTGCTGGCATTCAGCCTGACGGGGTGCGGGGTGACGCAGGGCATCACTGATGGCACCAAATCGGCATTTAACTCCGTGTTCTACAAAAAAATTAAGATGCTGCACCTGGATTTCACGGCGCGTGAAGCGTTAAACACCGATTCCCGCGAAAATAACTCACTCTCCGAGCCGGTGGTAGTCCGCGTCTATCAACTGAAAGACCGTAAAATCTTCGATAAAACGGTTTACCAGCAACTCCTGAAAGATGGCGAAACCATCCTGAAAGCCGACCTGCTGGCGACCCGAGATGTGGTCGTAAAACCGGGTGGTGATACAAATCTTGATATGCCAATGGAAGAAGAAACGCAGTTTGTC…
ENCL002.0001.c01_041240	ATGGGAAGAGAAGCACAATCGCCGTATTCCCGGCTGAGCCCACGGCTGGAAGCCGACCTGCATCGTATGAACTTTTACCGTTTATGCCAGTTACTGGAGAAGCGTAACCCGGGCAGGCCGCTGATGGGCTCGACCAGTCACCCGGGAGATGATCCGGTACGCTTTGCCCCACATCCGGGGATGGGATTTCCGGCCAGTGAGATGAAAGCCGTGGAATATGATGAGGAGGATGACAGCCGGCCACCACTCATCCGCACGACCTTTATGGGAATGTACGGTGTCGACTCACCCTTGCCGACGGCGTATCTCGATGACATCGCTCAGCGTCGGGAAGGGCATGATGCACTACAGGGTTTTCTGGATATCTTCAGCCATCGCATTCTGACGCAGTTTTACCGT…
ENCL002.0001.c01_041250	ATGGATGATTTAACCCTGCGTTATTACGACGCTGAAATGCGCTACCTGCTGGAAGCCGGCGAAGAATTTGCCCGCGCTCACCCTGAGCAGGCTGCAATGCTCAATCTCGATAAGGCGGGCGCGCGCGACCCGTACGTGGAGCGCCTGTTCGAGGGCTTTGCCTTCCTGATGGGCCGCCTGCGCGAGAAGCTTGACGACGATCTGCCGGAACTGACCGAAGGGCTGGTCAGCCTGTTGTGGCCGCATTACCTGCGCACCATTCCCTCGATGTCGGTGGTGGAGTTCACTCCTGTCTGGCGTGAGATGAAAGAACCGATGCGTATCGCCAGAGGTTTCGAGGTCAATTCGCGGCCGATCGGTGAAAAAGGCACGCGTTGTCGCTACACCACAACTAAAGAG…
ENCL002.0001.c01_041260	ATGGACGCTTTGCAGAATCTGGTTGTTGCCTGCCAGGCAGATGAAACCCTGCTGCGACAGCAGGCGCAGTCACATTCCGAAAGCTGGCAGCGCTGGCTTACCCCGATCAGTGAGAACAATCCTACAGGAGAAGACCCGGGTTATGACGATGATTTCCAGCGTATCCGGGAGGAGGTCAATAAACTTTCCAGTATTGATACCGGGCTGATTTGCCAGCTGGCTGAAAAGGTGTTGAACACTGTGGCCAAAGATGTCCGGGTTGCTACTTACTATTGTTGGGCGCGCTTGCACCAGGACGGTGAAACCGGGTTTGCTGAAGGGCTTGAGCTACTTGCGGGATTACTAACGCGCTATGGAAAGCAGCTTCACCCACAGCGAGAGCGAAGCCGTAAACCAGCA…
ENCL002.0001.c01_041270	ATGACCCAGAAAAAGGAATTGCAGTCGGCACGTTATGGATTTTGGGGGTATTTTATTTTGATTATTGGCCTTGCTGGTATAACTGCGTTTTTGCTGTTTATTAATCAGGATGCCTTGCTTAAGTATGGTCTGGCATATCGCCAAATTATGTCTGTATGGGGTGGTGTGTTTTGTTTTTTATTTTTAGGCACTGTTTGCTCTCCTTTTTATTGGCGGAGGAAGCAAAGAAAAAAACAACGCAATTATTTACCACCGGATTCCTCGGGGGCTGAAACTAAAACAAATCCTGATGTGATGACAACAATCACAGATTATACAGATTTAAAACAGCACCTTAATCTTCGTTATAGAGTCTTTTGGCGTCGCAAAGTCCGGTTATTATTAATCACCGGCGATGAA…
ENCL002.0001.c01_041290	ATGTCTGGAATTGTTTGCCTGGGTGATGATACCACTCATGGTGGAAAGGTTATTGCCGCGTCGTCGACAATGTTTATCAATGGTATTCAGGTTGCCCTCGTCGGTGATTTAGTTTCTTGCCCAATACACGGAGTCAATCAGATAAAAGAAGGAGATTCAAGAGCATCAGAAAATGGGTTAAATGTTGTTGTTAATAACTGTGCTTGTGCCTGTGGATGCAAAGTCATTAGTTCTCACATCGAAAATACTATTGAGTCTTAA
ENCL002.0001.c01_041360	ATGAGCAGTAATCTTCCCTTACGATTCAGCCACAGCCATCACCTGCTTTCGGTGAAGGGCTGCGATGCAGGGCTTGATGTGCTGGCTTTTGAGGGCGATGAAGCCCTGAGCACACCGTTCAGCTACCGTACTGAATTCACCAGCGCGGATCATGCCATCAGCAAAGAGATGATGCTGATGAAAGCGGCTTCCCTGACGCTACAGGCCCCGGTAGACCAGGGTTACGGTATCAAAATACAGCAGCCGGTGCGGGTGATTCAGGGCGTGGTGACCGGTTTTGAACGCCTCAGCACGTCAAAAGATGAAACCCGCTACGCCCTGACGCTTGAGCCGCGTCTGGCGCTGCTCGACCGCTCGCACCAGAACGCGATTTACCAGGACATGTCGGTTCCGCAAATC…
ENCL002.0001.c01_041370	ATGGAAAATCCAGCCATCCTGTTACGCCGTCTTAACCCTTACTGTGCCCGCGCGATGGAAGGGGCCGCTTCCCTGTGCCAGACCCGCGCCCATGCCGAAATCCTGCCCGAGCACTGGCTGCTGAAGCTGCTGGAGCAGGGTGAGGGCGACCTGACGGTGCTGGCGCGGCGCTACGAATGGGATATGGATACGATATGGCAGGATATGCTGGGTTTTCTGGACAGCCTGCCACGTTCGGTGCGCAGCCGTCCGCAGCTGTCGGACAATGTCCGGGCACTGATGCAGGACGCCTGGCTGCGAGCCTCGCTGTCGGGGGAAGAGCACATCCGCAGCATTCACCTCCTGATGGCCCTGGTGGACAAACCGAAACTGGTGCGCTGCGACGGCCTGTGGCCGCTG…
ENCL002.0001.c01_041380	ATGGCAATACCAGTCTATCTGTGGCTGAAGGACGACGGCGGCGCGGACATCAAAGGGTCTGTGGACGTTCAGGATCGTGAAGGCAGCATCGAGGTGGTGGCCCAGGAGCACAACCTGTACATCCCGACCGACAATAACACCGGCAAGCTGACCGGTACCCGTATCCACACCCCGTTCCTGTTCACCAAGGAAATCGATTCGTCCAGCCCGTACCTGTACAAGGCGGTGACCACCGGCCAGACCCTGAAGTCTGCGGAATTTAAGTGGTACAGAATCAATGACGCGGGCCAGGAAGTGGAGTACTTCAACACGAAGCTTGAGAACGTGAAGCTGGTGAAAGTGAATCCGAAGATGCACGACATCAAGGATCCGGCGTTCGAGAAGCACAACCACCTCGAG…
ENCL002.0001.c01_041400	ATGAGTGAGCGTAAACGCGGCGCTGCCGCGGCCATTGATATTGATGCCCTGCTGCAGGATACCTGGCTGCAGGTGATCAGCCTGCGTCACGGTCCGAAATTTCAGGATGGAGAAGGGCGCACGCTGTGGGAGCGTTGCATTGCTGATGTCGAACGTGTGCAGCGTGAGCTGAAAGCGGGCGAACTTGATGAAGCCAGCTGCCGGCATATTCTCACCGCACAATGTGCGCTGCTGGATGAGGCGGTTAAGAGTCGCGGTGTGGAGGATGATGCCTGCGTGCAGTGGTATGACATTCCCCTGCAGGGGCACTTCCTTGGCACCATGGACGCCGGTGACACGCTGTGCGATCGGATGCGCGATGTGCTGCGTGAACCGGCTCCTGACCACGCTGTCGTGACC…
ENCL002.0001.c01_041410	ATGGTCTCTCCCCAGCACTTCCAGCAACAGGCCGCGTATGCGGCCTGGTCTGCGGAATGCATCGCCCGGTTAGGTCTCTCCCATCCCTGGGGAGTGATTGAAGCCACTTTCGAACCGGATGCACTGAAACTGGGCCGCCTGCAGGCCCGCCATCTGCACATCCGTTTCCCCGACGGGACGCTTATCGACACGGATAATGCTGACGATCTGCCACCGGTTCTGGCGCTGGAGAGTGAATCAAATGAGGTGGTAGTGATGCTCGCGCTTCCGCTGCTGCGCGCGAATGGTGGCAACTGTCTTAAGCCCGATGAGGTAGCCGGGCGTCCTGTTCGCTATCGCCAGCGTTGGCAGGATATCCGCAATACCTTCGGGGACGATACCCGCCAGATTGCGGTAATG…
ENCL002.0001.c01_041420	ATGTCTGTGAATAGTGAAACCGCCTCCGCGCAGGGGCAGACCATCGTACTGGAAAAAGAGGGCGTTTACGCCTCCCTGTTTGAAAAAATCAACCTGACTCCGGCCTCGAGCCTGGGTGATATCAATGCGTTTCTGGATGATGCCGCGCTTTCTGACGCGCCGGCGGGTGAACGCCTGACGGCGGCGATGCAGGTGTTTATGGACTGCATCCGCAAATCCGGTCAGCCCGTGGAGAAGCTCGACAAAACGCTGATTGACCACCATATCGCCGAACTGGATTTCCAGATCAGCCGTCAGCTGGATGCCGTAATGCATCACCAGGCGTTCCAGAAGGTGGAGTCCCTGTGGCGCGGCCTGAAGCAGCTGGTGGACAACACCGACTACCGCCAGAATGTGAAA…
ENCL002.0001.c01_041430	ATGGCCGATTCATTTCAGAATGAGGTGCCCAAGGCACGCATAAATTTAAAACTGGCGCTGCATACAGGCGGCGCGCAGAAGAAAGTCGAACTGCCGCTTAAACTTCTCACTGTCGGTGATTTCAGTAATGGAAAAGAGAATCGTCCATTGTCCGAAAGGAAGAAAATCAACGTCAACAAAAATAACTTTAATAGCGTACTTTCGGAATTTAACCCGGAGGTTAATCTGACGGTGCCTAACACCATGGCTGTCGATGGTTCGGAGGAAAGTATAAAACTGAATTTCTCCGATATTAAGGATTTCGAACCTGAACAGGTTGCCCGCCAGATCCCCCAGCTCCGCGCCATGCTGGCCATGCGTAATTTATTACGCGACCTCAAATCCAATCTTCTTGATAAC…
ENCL002.0001.c01_043000	ATGAATATCGATGAATTTCTCGCGCCGATAAGCCCCGATAACCCCTGCGGTGAAAACCTGGAGTACGACGCTGATTTCCAGGCCATGGGGCAGGCCAGTCAGGGCAAAGCCGAACAGCAGTTTGGCGACACCATCATTCCGGCAGAGCCTGCCGACTGGAACACGGTGGAAAAACTCGCCACCAGCCTGCTGGGCCGCACCAAAGATCTTCGCGTCATGCTGGCGTTAACCCATGCCTGGACGCGTCGTCGCGGGCTGGCAGGTTACGCCGACGGGCTACTGCTGGTGCAGGAAGCCCTGTCCCGTTACTGGGAGCAACTTTACCCGCTGCTGGAAGAGTATGGCGAAACCGATCCGTTCTACCGCATTAACGCCCTCGCCGGGCTGAGCGATAAATCT…
ENCL002.0001.c01_043720	ATGAAAGGCGTCATTAGGTTAAACGATCCGCTGATAAGCGGAGGAAAAGTCACTAAGGCCTCTGGGGCAGACTTTATGGGTCAGCCCGTGGCCTTGAAAGATGATCTTGCGCAGTGTCCGCTCCATAAAGGGACGTTCCCAATCACTGAATGTCACCCAACCTGGACCATGCATGGCCGTGGGGTTGTGGTAGATGGCTGTCGCGCGGCGTGTGGATGTGAAATCAAAAGTACCTTACCTGTGGCGGGAGCTTCGTAA
ENCL002.0002.c01_000030	ATGAGCGATAATAACGCGGCCCGTAAGGGTGACGAGATTATTCATTCCAGCATCTTCGCGGATATCACCAGCATGGTGGCGGAAGGTGCCGCTTATGCGGTGATCGGCGCGGCGGTGGGGGCAGCCGCAACCGTGGCGGCACCATTGCTGGGGGCAGGGGCGGCAGCCGCAGGCGTGGCGGCGATCGGTTCCAGCTGTCTGTTAAGCGGCATCATTGGCGGCGTGCTGGCAAACGTGGCGGGGATCACAGACGATATCAGCAGCGCTGCCGAGGGGTTAGGCAATGCGATTTTCCCTCCGTCGCCTGCGGGTAAAATCACTACCGGCTCCGACAACGTTCTGACGAATGCCATCCCCGCCGCGCGCGCGGCCGGAACGCTCACGCCAGCAGATACCCCT…
ENCL002.0002.c01_045230	ATGAATAATAAAAAATTACATCTGATGTGGTTCGCTTTTCTGGCGGTGATTTTCGCTCAGATCGGTGGTTGTACGTCGTCTTCACACAGCGACCCCTCCCGCTACAATCTGCAGTTTCAGGCTCATCCTCAAATCAATGATTCTGCGCCGCTTAAGGTCAGAGTGTTGCTGCTGAAATCCGATGCGGATTTCATGTCCAGCGACTTCTATTCCCTGCAGAACAACGCGTCAGCCACCCTTGGCGCGAATCTGCTGAACAGCGATGTATTCTTCCTGATGCCGGGCCAGCTTTCGAAAACCCTGAGCGGACAAAGCTCACCGGAAGCGCGCTATATCGGCGTGATGGCGGAATATCAGGCGCTGGACGGAAAAAAATGGCGCGTCTCACTCCCTTTGCCT…
ENCL002.0002.c01_045240	ATGACGAAAGCAGAAAAGGTCGTCTGGACCGAAGGTATGTTCCTGCGTCCGCACCATTTTCAGCGGGCAGAAAGTTACCTGCTCAACCACGTTCGTGAGTGGGGAGCATTGCAGCGATCGTATCTCTGGGGCTTTCTCGACCTTGAGCTGGACGAGGCGATGCTGCGTCAGGGCTGCATCGCCCTGAGCTACTGCAGCGGCCTGCTGCCTGACGGCACGTTTTTCCAGGTTCGCAGCGATCGTAACGGTCCGGCTCCGCTCAGGATCCCGGATAATCTCACCAATGAAAAGGTGGTGCTTGCGCTGCCGGTTCGTCGCGGCGGTCGGGAAGAGGTGATCTTCAGCGAGGAGCAGGCTTCACTGGCGCGTTTTATTACCTTTGAACAAGAGGTGGAAGAC…
ENCL002.0002.c01_045250	ATGCAGGAACGACAGGATACCGGCAGTGATGCCGTGTTTACCGGAGCCAGTGGCAATAATCAGCTGGTGGCGGCAGCCAATCCGCTGCTCAACGCGATTCCGCAAATCCGTCATTCGGTTTCCCACGACGACCAGGTTGGGCTGCGCCAGCGCCTGATTGATGAGATTCGCCGTTTCGAAGTGCGGTGCCAGCAGGCGGGGTTGCCCTATGAGGTGATCGTCGGCGCGCGCTATTGCCTCTGTACGGCGCTGGATGAAGCGGCCGCCCTGACGCCATGGGGCAGCAGCGGCGTCTGGTCAAGCAATGGCCTGCTGGTAACGTTTCATAACGAAACCTGGGGCGGCGAGAAGTTCTTCCAGCTGCTGGCGCGCCTGTCGCAAAACCCGCGCGAGCACATT…
ENCL002.0002.c01_045260	ATGCTGACTACTCTTCTTTCCATACTGACCAATCGCATTCTGTGGAGCTTCCTCGGCGTAACGGCGCTCGCGGCGGTGATCTGGATGATTGGCCCGCTGTTGTCCATCGTCGATACCCGCCCCCTCGAATCTGAACAAAACCGCGTCATCAGCATTGCGGTGGTCTACCTGATTTGGGCCCAGAGCCACATTCTGCCGCGGCTGTATAACGCCTGGCTGAACCGCAAGCTGATGGACAAGCTCAACGAAAACACCACCAGCCCGGAAGCGGCCGATCCGCAGAAGCGACTGAACAGCGAGGAGCAGATCCTGGCCGGGCGCTTCGACGAAGCCGCCCAGATGCTGAAAAAAGCCCACTTCAGCAAGGCGGGGCACGGCGCGCAGTGGACGCAGCGCTTC…
ENCL002.0002.c01_045280	ATGAATATCGATGAATTTCTCGCGCCGATAAGCCCTGAAAACCCCTGCGGGGAAAACCTGGAGTACGACGCCGATTTCCAGGCCATGGGGCAGGCAAGCCAGGGCAAAGCCGAGCAGCAGTTTGGCGACACCATTATTCCGGCGGAGCCCGCCGACTGGAACACGGTAGAAAAACTCGCTACCAGCCTGCTGGGGCGCACCAAAGATCTTCGCGTCATGCTGGCGTTAACCCACGCCTGGACGCGTCGCCGCGGGCTCGCTGGTTACGCCGACGGGCTGCTGCTGGTGCAGGAAGCCTTGTCCCGGTACTGGGAGCAGCTCTACCCCCTGCTGGAAGAGTATGGCGAGACCGATCCGTTCTACCGCATTAACGCCCTCGCCGGGCTGAGCGATAAGTCC…
ENCL002.0002.c01_045290	ATGGCAATGAGTAACAGTGGACAGAAATTCATCGCACGCAACCGTGCTCCCCGCGTGCAGATCGAGTACGACGTAGAGATCTACGGTGCAGAACGTAAAATTCAGCTGCCGTTTGTGATGGGCGTTATGGCCGATCTGGTTGGCAAACCGGTGGAAAACCTGCCAGCCGTTGACGAGCGTAAGTTCCTGGAAATCGACATCGACAACTTCGACGAACGCATGAAGGCGCTGAAGCCGCGCGTGGCGTTCCAGGTGGATAACACCCTGACCGGCGAAGGGAAGCTCAACGTCGATCTGACCTTTGACAGCATGGACGACTTCCTGCCGGACGCGGTGGCGCGCAAGGTAGAGCCGCTGAACAAGCTGCTGGAAGCGCGCACCCAGCTCTCTAACCTGCTG…
ENCL002.0002.c01_045300	ATGAGCAACCAGACTCAACAACACGATCAGCAGGCGGGCCAGGCGTTCAGCCAGGACGAGTTCAGCGCGCTGCTGAATAAAGAGTTCCGCCCGAAAACCGATCAGGCGCGCTCTGCCGTTGAGAGCGCGGTAAAAACGCTGGCGCAGCAGGCGCTGGAAAACACCGTGACCTTCTCCAGCGACACCTACCGCACCATTCAGAATCTGATTGCCGGTATTGACGAGCAGCTGTCGCAGCAGGTGAATCAGATCATTCACCACGACGAGTTCCAGAAGCTGGAGAGCGCCTGGCGCGGGCTGAGCTACCTGGTGAACAACACCGAAACTGACGAGATGCTGAAGATCCGTTTCATGAGCATCTCCAAGCAGGAGCTGGGCCGTACCCTGAAGCGCTACAAG…
ENCL002.0002.c01_045340	ATGGCTATTGATATGTTTCTGAAGGTCGAGGGTGTTACGGGCGAATCTAAAGATTCTAACCACACCGGCTGGACTGATATTACCTCCTTCTCCTGGGGCGCGTCCCAGCCGGGTAATATGAGCGTTGGTGGCGGCGGCGGTGCCGGTAAAGTTAACTTTAACGATCTGCACGTTAACGCTCTGATCGACAAATCCACTACAGCAATCCTGAAACACTGCGCAAGCGGTAAGCACCTGACCAAAGTTGAACTGTCCGTCTGCAAAGCGGGTGGTCAGCAGGTTGAATATACCCGCATCACCCTGGAAGACGTTCTCGTGACTTCCGTTCAGTACACCGGTGCCGACAACGGCGATACCGTTGGCGTGACCTATGCATTCCAGGCTGCGAAAGTGAAACAG…
ENCL002.0002.c01_045410	ATGAGTAATCCTGCTGGCGAAGGCGATCTGCTGCGCAGCGGCTGGCAGGCCCGCAGCAGGCAGGAGAAAGTGGGGGCGCGCGACAAAATGCAGCCCTCGCTGCTGGATCGCCTGACCGATAACGATCCGGAAAAGAAACGCGAGTCCGCTAACAGCAACCTGATCACCCACGCCGCGCTGCGCCGCAACGTGCTGCGGGATTTACAGTGGTTGTTTAATACCATCAACCACGATGCCTCTAGCGACTTAAGCGGGCTGACGCAGGTGAGCCGTTCCGTCGTTAACTTCGGCGTTGCGCCGCTGGCCGGGAAAAGAATGTCCGATATCGAATGGCATGACATTCAGCGCAAGCTTACCGAGGCGATTATTAACTTTGAACCGCGGATCCTCCCGCAGGGG…
ENCL002.0002.c01_045420	ATGGAAAGCAAGCTGCTCGAATATTACAACCGTGAACTGGCCTACCTGCGCGAGATGGGCGCGGAGTTCGCCGAGCGCTACCCTAAGGTGGCGGGACGGCTCGGCATGCGCGGCATCGAAGTGGCGGATCCGTACATCGAGCGCCTGATGGAAGGCTTTGCCTTCCTGACCTCCCGCGTGCAGATGAAAATGGACGCGGAATTTCCGCGCTTCTCGCAGCGCATGCTGGAGATGATTGCGCCGAACTATCTGGCGCCCACGCCGTCGATGGCGATCGCTGAAATGAAATTCAGCCCGACAGCAGCCGCGGCGACCTGA
ENCL002.0002.c01_045430	ATGATGGACAGCCTGGCGCTGAAAAAAACCGGCGTCACCTGTAGCTACACCACGGCGCACGAGATCAACCTGCTGCCGTTGAAAATCGACCGCATCGAGCTGGGCGGCGTGCCTGCCGACCTGCCGCTGGCGCAGCTGGGCCTGAGCCAGAGGGGGATCAGCAGCGCGTTACGGATCCGCATTGCCTGCGATGGCCCGCAGCATCTCGGGCATCTGGATTTTGACCGCCTGGAGTTCTTCTTACGGCCCGGACATAGAGGCGCTGAAGCTGCTGGAGCTCATGATGGAGCACCATGCGGGTATCGTCTGCCAGACGGTTAA
ENCL002.0002.c01_045440	ATGGAGCACCATGCGGGTATCGTCTGCCAGACGGTTAACAGCCAGCCCCGGCGCCAGCTGCTGTCGTCCGACGCCCTGCGTCAGGAGGGCTTTGAGGCGGATCAGGCGCTGCTCCCGGACGATCTGCGTAACTTTGACGGCTATCGCCTGTTGCAGGAGTACTTTGCGTTCCCGGCTCGTTTTCGCTTTATTAGCCTGAGCGGGCTGGGCAAGCTGATCCAGCGCTGCGAAGACGAAAAAGCGTTTGATATCTTCATTCTGCTCGACAAGAGCGACGATCAGCTGGAGCGCGTGGTGGACGCCAGCCTCTGGCCCTGCACTGCACGCCGGTGA
ENCL002.0002.c01_045460	ATGAGTGAGGTTGCCCCTGCAACGCTTCGCGTGCATCGCCTGACGCCGCTGCCCGATGCCTTCTGGCGCGGCGTGCGCGAGACGCCGTGGCGCTACGATCTGTTTCAGCTGTTAAGGCGCATTGATGCCCAGGGCGGTGAACGCTATCCGCTTGGACGTGCGCCGCTGCCGAAATTTGAGCCGCTGCGCATTGGCCAGCAGCCTTCGATGGGGTTTGCGCCATCCACGGTTGCCGACGTCCGGCAGCGCAAAGAGAACGGGCTGCACGAGGTTTCGATTCTCAGCTTCGGGCTGTTTGGTCCGAACGGCCCGCTGCCGGTGCATATGACCGAGTATGCCCGCGAGCGTATCCATCATCATCAGGACCATAGCCTCAGCGCGTTTGCCGACCTCTTTCAC…
ENCL002.0002.c01_045470	ATGTCAGAAATTAGCCGTGCCGTGCTTTTCGGCAAACTGGATACGCTGTTATTCACCTCTCTGGAAAGCGCGACTGCCTTCTGCAAGCTGCGCGGCAACCCGTACGTTGAGCTGGTGCACTGGCTGCATCAGCTTATGCAGCAGCAGGATGGCGATCTGCAGCTGGTCATCCGTCACTTTGCGCTTGATGAACAGCAGCTGACCCGCGATATCGTGGCGGCGCTGGATGCCCTGCCGCGCGGCGCAAGCTCCGTTTCCGATCTGTCCGAACATATCGACAGCGCCGTCGAGCGCGCGTGGGTTTACGGCTCGCTGAAGTTCGGCGTCAGCCGGATCCGCGGCGGTCATTTGCTGATCGGAATACTGAAAACATGGAATCTGGCCAACGTGCTGAAAGGC…
ENCL002.0002.c01_045520	ATGCTCAACCGAATTACCGTTCAGCTCCCGGTTGAGGGGCTGCTCTTCTGGAAACTTTCCGGCCGCGAGGCGATGTCCGAGTCGTTCGCCCTGACGCTGACCCTGCTCGGCACGGACGCGCGCATCGACCGCAGCAAACTGCTCGGGCAGCCGGTCACGGTGACCATCCCGACGCAGAGCCTGCTCACCTCCCGCTATATCAACGGCAAGGTGACCCGCGTGGCGGTGAGCGCCGTTGAGCTGACGGGCACGCGCTACGCGGTCTACCAGCTGACGGTGGAGCCGGACCTGTGGCCGATGAAGCGCGACCGTAACCTGCGCATCTTCCAGGGGCAGACGGTGCCGCAGATTGTGAAAACCCTGCTGGGCGAACATCAGGTCAACGTTGAGGATAAACTC…
ENCL002.0003.c01_024740	ATGAATAATAAAAATTTTCATCGGATGTGGTTCCCTTTTTTTGCGTTGATTCTCGCGCTGATCGGTGGTTGTACGTCGTCTTCACACAGCGACCCCTCCCGCTACAATCTTCAGTTTCAGGCTCATCCTCAAATCAATGATTCTGCACCGCTTAAGGTCAGAGTGTTGCTGCTGAAATCCGATGCGGATTTCATGTCCAGTGACTTCTACTCCTTACAGAACAACGCGTCAGCCACGCTTGGCGCGAATCTGCTGAACAGCGATGTGTTCTTCCTGATGCCGGGCCAGCTTTCGAAAACCCTGAGCGGACAAAGCTCACCGGAAGCGCGCTATATCGGCGTGATGGCGGAATACCAGGCGCTGGACGGCAAAAAATGGCGCGTCTCACTTCCTTTGCCT…
ENCL002.0003.c01_024750	ATGACGAAAGCAGAAAAGGTCGTCTGGACCGAGGGCATGTTCCTGCGTCCCCACCATTTTCAGCGGACAGAAAGCTACCTCCTCAACCACGTTCGTGAGTGGGGGGCCTTGCAGCGATCGTATCTCTGGGGCTTTCTCGACCTTGAGCTGGATGAAGCGATGCTACGCCAGGGCTGTATTGCCCTGAGCTACTGTAGCGGTTTGCTGCCTGACGGCACCTTTTTCCAGGTTCGCAGCGACCGCAACGGTCCGGCTCCGCTAAAAATCCCCGATAATCTCACCAATGAAAAGGTGGTGCTTGCGCTGCCGGTTCGTCGCGGTGGCCGTGAAGAGGTGATTTTCAGCGAGGAGCAGTCTTCTCTGGCGCGTTTTATTACCTTTGAACAAGAGGTGGAAGAC…
ENCL002.0003.c01_024760	ATGCAGGAACGACAGGATACCGGCAGTGATGCCGTGTTTACCGGAGCCAGTGGGAACAATCAGCTGGTGGCGGCCGCCAATCCGCTGCTCAATGCGATTCCGCAAATCCGTCATTCGGTTTCCCACGACGATCAGGTCGGGCTGCGCCAGCGCCTGATTGACGAAATTCGCCGTTTCGAAGTGCGATGCCAGCAGGCGGGCTTACCGTATGAAGTGATTGTCGGCGCGCGCTACTGCCTCTGCACGGCGCTGGACGAAGCCGCCGCGCTGACCCCGTGGGGAAGCAGCGGCGTCTGGTCAAGCAATGGTCTGCTGGTGACGTTTCATAACGAAACCTGGGGCGGTGAGAAGTTTTTCCAGCTGCTGGCGCGTCTGTCGCAGAATCCGCGCGAACACATT…
ENCL002.0003.c01_024770	ATGCTGACAACTCTACTTTCTATACTGACCAATCGCATTCTGTGGAGCTTCCTGGGCGTAACGGCGCTCGCGGCGGTCATCTGGATGATTGGCCCGCTGTTGTCCATCGTGGATACCCGGCCCCTTGAATCAGAGCAGAACCGCGTCATCAGCATTGCGGTGGTCTACCTGATTTGGGCCCAGAGCCACATTCTGCCGCGGCTGTATAACGCCTGGCTGAACCGTAAGCTGATGGACAAGCTCAACGAAAATACCACCAGCCCGGAGGCGGCCGATCCGCAGAAACGTCTGAACAGCGAGGAGCAGATCCTTGCCGGGCGTTTCGATGAAGCCGCCCAGATGCTGAAAAAAGCCCACTTCAGCAAAGCGGGACATGGCGCGCAGTGGACGCAGCGCTTC…
ENCL002.0003.c01_024790	ATGAATATCGATGAATTTCTCGCGCCGATAAGCCCCGATAACCCCTGCGGTGAAAACCTGGAGTACGACGCTGATTTCCAGGCCATGGGGCAGGCCAGTCAGGGCAAAGCCGAGCAGCAGTTTGGCGACACCATCATTCCGGCAGAGCCTGCCGACTGGAACACGGTGGAAAAACTCGCCACCAGCCTGCTGGGTCGCACCAAAGATCTTCGCGTCATGCTGGCGTTAACCCATGCCTGGACGCGTCGTCGCGGGCTGGCAGGTTACGCCGACGGGCTACTGCTGGTGCAGGAAGCCCTGTCCCGTTACTGGGAGCAACTTTACCCGCTGCTGGAAGAGTATGGCGAAACCGATCCGTTCTACCGCATCAACGCCCTCGCCGGGCTCAGTGATAAATCT…
ENCL002.0003.c01_024800	ATGGCAATGAGTAACAGTGGACAGAAATTCATCGCACGCAACCGTGCTCCCCGCGTGCAGATCGAGTACGACGTAGAGATCTACGGCGCAGAACGCAAAATTCAGCTGCCGTTTGTGATGGGCGTTATGGCCGATCTGGTTGGCAAGCCGGTGGAAAACCTGCCAGCCGTCGACGAGCGTAAGTTCCTGGAAATCGACATCGACAACTTCGACGAACGCATGAAGGCGCTGAAGCCGCGCGTGGCGTTCCAGGTGGATAACACCCTGACCGGCGAAGGTAAGCTCAACGTCGATCTGACCTTCGACAGCATGGACGACTTCCTGCCGGACGCGGTGGCCCGCAAAGTAGAGCCGCTGAACAAGCTGCTGGAAGCCCGTACCCAGCTCTCCAACCTGCTG…
ENCL002.0003.c01_024810	ATGAGCAACCAGACTCAACAACACGATCAGCAGGCGGGCCAGGCGTTCAGCCAGGACGAGTTCAGCGCGCTGCTGAATAAAGAGTTCCGCCCGAAAACCGATCAGGCGCGCTCTGCCGTAGAAAGCGCGGTTAAAACCCTGGCGCAGCAGGCGCTGGAAAACACCGTGACCTTCTCAAACGATACCTACCGCACCATTCAGAACCTGATTGCCGGTATTGACGAGCAGCTTTCACAGCAGGTGAACCAGATTATTCACCACGAGGAGTTCCAGAAGCTGGAGAGCGCCTGGCGCGGGCTGAGCTACCTGGTGAACAATACCGAAACCGACGAGATGCTGAAGATCCGTTTTATGAGCATCTCCAAGCAGGAGCTGGGCCGCACCCTGAAGCGCTACAAG…
ENCL002.0003.c01_024840	ATGGCTATTGATATGTTTCTGAAGGTCGAGGGTGTTACGGGCGAATCTAAAGATTCTAACCACACCGGCTGGACTGATATTACCTCTTTCTCCTGGGGCGCGTCCCAGCCAGGTAATATGAGCGTTGGCGGTGGCGGCGGTGCCGGTAAAGTGAACTTTAACGATCTGCACGTTAACGCTCTGATCGACAAATCCACTACAGCAATCCTGAAACACTGCGCAAGCGGTAAACACCTGACCAAAGTTGAACTGTCCGTCTGCAAAGCGGGTGGTCAGCAGGTTGAATACACCCGCATCACCCTGGAAGACGTTCTCGTGACTTCCGTTCAGTACACGGGTGCAGACAACGGCGATACCGTTGGCGTGACCTATGCATTCCAGGCTGCGAAAGTGAAACAG…
ENCL002.0003.c01_024910	ATGAGTAATCCCGCTGGCGAAGGCGATCTGCTGCGCAGCGGCTGGCAGGCCCGCAGCAGGCAGGAGAAAGTGGGGGCGCGCGACAAAATGCAGCCCTCACTGCTGGATCGCCTGACGGATAACGATCCGGAAAAAAAACGCGAGTCCGCCAACAGCAATCTGATTACCCACGCCGCGCTGCGTCGTAACGTCCTGCGGGATTTACAGTGGTTGTTTAACACCATTAACCACGATGCCTCCAGCGATCTGAGCGGGCTGACGCAGGTGAGCCGTTCCGTCGTGAATTTTGGCGTGGCGCCGCTGGCGGGGAAAAGAATGTCCGATATTGAATGGCACGACATTCAGCGCAAGCTCACCGAAGCGATTATTAACTTTGAACCGCGGATCCTGCCGCAGGGG…
ENCL002.0003.c01_024920	ATGGAAAGCAAACTGCTCGAATATTACAACCGTGAACTGGCCTATCTGCGCGAGATGGGCGCAGAGTTCGCCGAGCGCTACCCCAAAGTGGCGGGGCGGCTCGGCATGCGCGGCATCGAAGTGGCGGACCCGTACATTGAGCGCCTGATGGAAGGTTTCGCCTTCCTGACCTCCCGCGTGCAGATGAAAATGGACGCCGAATTCCCGCGCTTTTCACAGCGTATGCTGGAGATGATTGCGCCAAATTATCTGGCGCCTACGCCGTCGATGGCGATCGCTGAAATTCAGCCCGACAGCAGCCGGGGCGACCTGAGCAAAGGCTTTATTGTGCCGCGCGGCACCATGATGGACAGCCTGGCGCTGAAAAAGACCGGGGTTACGTGCAGCTATACCACGGCG…
ENCL002.0003.c01_024930	ATGAGTGAAGTTGCCCCTGTAACGCTGCGCGTGCATCGCCTGACGCCGCTGCCCGATGCGTTCTGGCGCGGGGTGCGCGAGACGCCGTGGCGCTACGATCTGTTCCAGCTGTTAAGACGCATTGATGCCCAGGGCGGTGAACGTTACCCGCTGGGGCGCGCGCCGCTGCCTAAATTTGAGCCGCTGCGTATTGGTCAGCAGCCTTCAATGGGCTTTGCACCGTCAACGGTTGCTGAGGTCCGGCAGCGGGAAGAGAACGGACTGCATGACGTTTCCATACTGAGCTTCGGCCTGTTTGGTCCTAACGGCCCGCTGCCGGTGCACATGACTGAGTATGCCCGCGAGCGTATTCATCATCATCAGGATCACAGCCTCAGCGCGTTTGCCGACCTCTTTCAC…
ENCL002.0003.c01_024940	ATGTCAGAAATTAGCCGTGCCGTGCTTTTCGGCAAACTGGATACGCTGTTATTTACCTCTCTGGAAAGCGCGACTGCCTTCTGTAAGCTGCGCGGCAACCCGTACGTTGAGCTGGTGCACTGGCTGCATCAGCTGATGCAGCAGCAGGATGGCGATCTGCAACAGGTCATTCGTCACTTCGCCCTTGATGAACAGCAGCTGACGCGCGATATCGTGGCGGCGCTGGATGCCCTGCCGCGTGGCGCGAGTTCTGTGTCTGATCTTTCCGAGCATATCGACAGCGCCGTCGAGCGCGCCTGGGTCTACGGCTCGCTGAAGTTTGGCGTCAGCCGCATCCGCGGCGGCCATTTGCTGATCGGCATACTGAAAACGTGGAATCTGGCTAACGTGCTGAAAAGC…
ENCL002.0003.c01_024980	ATGCTCAACCGAATTACCGTCCAGCTCCCGGTTGAGGGGCTGCTCTTCTGGAAACTCTCCGGCCGCGAAGCGATGTCCGAGTCGTTCGCGCTGACGCTGACCCTGCTTGGTACGGACGCGCGCATTGACCGCAGCAAGCTGCTGGGCCAGCCGTTCACGGTGACCATCCCGACGCAGAACCTGCTCACCCCCCGCTATATCAACGGCAAGGTGACGCGCGTGGCGGTGAGCGCCGTGGAGCTGACGGGCACCCGCTACGCGGTGTACCAGCTGACGGTGGAGCCGGACCTGTGGCCGATGAAGCGCGACCGCAACCTGCGTATCTTCCAGGGGCAGACGGTGCCGCAGATAGTGAAGACCCTGCTGGGTGAGCATCAGGTCAACGTGGAGGACAAACTC…
ENCL002.0003.c01_025000	ATGAGCGATAACAACGCGGCCCGTAAGGGCGACGAGATTATTCACTCCAGCATTTTTGCTGATATTACCAGCATTGTGGCGGAAGGCGCTGCCTATGCGGTGATTGGCGCGGCGGTGGGCGCGGCAGCGACCGTTGCGGCCCCACTGCTGGGAGCCGGGGCAGCAGCAGCAGGCGTGGCGGCAATTGGCTCCAGCTGTCTGTTGAGCGGCATTATTGGTGGGGTTCTGGCGAACGTCGCCGGGATCACCGACGATATCAGCAACGCCGCTGAAGGGCTGGGTAACGCGCTTTTCCCGCCGTCGCCCGCGGGCAAAATCACCACCGGTTCGAGCAATGTTCTGACAAATAAACTTCCCGCTGCGCGCGCCGCCGGGACGTTAACGCCTGCCGATACCCCG…
ENCL002.0003.c01_026390	ATGGCCGATTCATTCCAGAATGAGGTGCCCAAGGCACGTATAAATTTAAAGCTGGCTCTGCATACAGGTGGCGCGCAGAAGAAAATAGAACTGCCGCTTAAACTCCTCACCGTCGGTGATTTCAGTAATGGAAAAGAGAATCGCCCATTATCGGAAAGGGACAAAATTAACGTCAATAAAAATAACTTCAACAGCGTACTTTCGGAATTTAACCCGGAAGTGAATCTGACGGTTCCTAACACAATGGCCGGGGATGGTTCGGAAGAAAGCATAAAACTGAATTTCTCCGATATTAAGGATTTCGAACCTGAACAGGTTGCCCGCCAGATCCCCCAGCTCCGCGCCATGCTGGCCATGCGTAATTTATTACGCGATCTCAAATCCAATCTTCTTGATAAC…
ENCL002.0003.c01_026400	ATGTCTGTAAATACTGAAACCGCCTCCGCGCAGGGGCAGACCACCGTACTGGAAAAAGAGGGCGTTTACGCCTCCCTGTTTGAAAAAATCAACCTGACCCCGGCCTCCAGCCTGGGGGATATCAATGCGTTTCTGGATGACGCCGCGCTTTCTGACGCTCCGGCGGGTGAACGCCTGACGGCGGCGATGCAGGTGTTTATGGACTGCATCCGCAAATCCGGTCAGCCTGTGGAGAAGCTCGACAAAACGCTGATTGACCACCATATCGCTGAGCTGGATTTCCAGATCAGCCGTCAGCTGGATGCCGTAATGCATCACCAGGAGTTCCAGAAGGTGGAGTCCCTGTGGCGCGGCCTGAAGCAGCTGGTGGACAGCACCGACTACCGCCAGAACGTGAAA…
ENCL002.0003.c01_026410	ATGAAAACGGAACAACCGTTATGGGGCAGGGGCCAGATGGTCTCTCCCCAGCACTTCCAGCAACAGGCCGCCTATGCGGCCTGGTCTGCGGAATGTATCGCCCGACTGGGTCTCTCCCATCCCTGGGGGGTGATTAATGCCACTTTCGAACCGGATGTACTGAAGTTGGGCCGTCTACAGGCCCGTCATCTGCACCTCCGGTACCCTGACGGGACATTAATCGATACGGATAATGCTGACGACCTGCCACCGGTGCTGGCGCTTGAGAGTGAAACACAGGACGTGGTGGTGGTTCTGGCTCTTCCGCTGCTGCGCGCGAATGGTGGCAACTGCCTTAAGCCCGATGAGGTGGCCGCGCGTCCTGTTCGCTATCGCCAGCGCTGGCGGGATGTCCGCAAC…
ENCL002.0003.c01_026420	ATGAATGATCGTAAACGCGCTACTGCCGCGTTCATTGATATTGATGCCCTGTTACAGGACACCTGGCTACAGGTGATCAGTCTGCGTCACGGCCCGACATTCCAGGACGGGGAAGGTCGTACGCTTTGGGAGCGCTGCATTGATGATGTCGGGCGTGTGCAGCGAGAACTGAAAGCGAGCGAACTCGATGAAGCCAGCTGCCAGCATATTCTTACGGCACAGTGTGCGCTGCTTGATGAGGCGGTCAAAGGTCGCGGTGTAGAGGATGACGCCTGTATACAGTGGTATGACATTCCCTTACAGGGATACTTTCTTGGCACCATGGACGCCGGTGACACGTTATGCGATCGGATGCGTGATGTGCTGCGTGAACCGGCTCCTGACCACGCCGTTGTGACC…
ENCL002.0003.c01_026440	ATGGCAATTCCAGTCTATCTGTGGCTGAAGGACGACGGCGGCGCGGACATCAAAGGGTCTGTGGACGTTCAGGATCGTGAAGGCAGTATCGAAGTGGTGGCCCAGGAGCACAACCTGTACATCCCGACCGATAACAATACCGGCAAGCTGACCGGTACCCGTATCCACACCCCGTTCCTGTTCACCAAGGAAATCGACTCCTCCAGCCCGTACCTGTACAAGGCGGTGACGACCGGCCAGACCCTGAAATCGGCCGAGTTCAAATGGTACAGAATCAATGACGCAGGCCAGGAAGTGGAGTACTTCAACACGAAGCTTGAGAACGTGAAGCTGGTGAAAGTGAATCCGAAGATGCATGACATCAAGGATCCTGCTTTCGAGAAGCACAACCACCTCGAG…
ENCL002.0003.c01_026450	ATGGAAAATCCAGCCATCCTGTTACGCCGTCTTAACCCTTACTGTGCCCGCGCGATGGAAGGGGCCGCTTCCCTGTGCCAGACCCGCGCCCATGCGGAAATCCTGCCTGAGCACTGGCTGCTGAAACTGCTGGAACAGGGTGAGGGCGACCTGACGGTGCTGGCGCGGCGCTACGAATGGGATATGGATACGATATGGCAGGATATGCTGGGTTTTCTGGACAGCCTGCCACGGTCAGTGTGCAGCCGTCCGCAGCTTTCGGAGGGCGTGCAGTCACTGATGCAGGATGCCTGGCTGCACGCCTCGCTGGCGGAGGAAGAGCATATCCGCAGCATTCACCTCCTGATGGCTCTGGTGGAAAAACCGAAACTGCTGCGCTGCGACGGCCTGTGGCCGCTG…
ENCL002.0003.c01_026460	ATGAGCAGCAATCCCCCGCTGAGATTCAGCCACAGCCATCACCTGCTGTCGGTGAAGGGCTGCGATGCAGAGCTTGATGTACTGGCGTTTGAGGGTGATGAAGCCCTGAGCACACCGTTCAGCTACCGTACTGAATTCACCAGCGCGGACCATGCCATCAGCAAAGAGATGATGCTGATGAAAGCGGCTTCCCTGACGCTTCAGGCCCCGGTTGACCAGGGTTACGGCATCAAAATACAGCAGCCGGTGCGGGTGATTCAGGGCGTGGTCACGGGTTTTGAACGTCTGGGTACCTCAAAGGATGAAACCCGTTACGCAGTGACGCTTGAGCCGCGTCTGGCCCTGCTCAGCCGTTCGCACCAGAACGCCGTCTACCAGGATATGTCCGTCCCGCAGATT…
ENCL002.0003.c01_026470	ATGACTACAAAATTAGCCGTTTTAGGTGACAGGACGAGTAATGGGAAAATAATTACTGCAACTGCGAATTATTTTAGTGATGGAAAACAGGTGGCACAAAATAATGACAAAGCCATCTGTACTGTCTGTAAGGGAACATTTCCCATCCTGGCCACTGCAGTTGGTATCGTCAGTAATGGCATAGTTCTGGTACAGGATCAGGACCGTGTGCTTTGTCTATGTTCCGGCCATAAAGTGATCGCAGGCTCTAATTTTTTCACTGGTTGA
ENCL002.0003.c01_026520	TTGAACACCTCGGCAAAATGGAGAGTGATTGGCCTTGTATCCTGTCTCATTATTTTTGGTGTACTGACTTTTATAGGATGTTACTACTATGGGGATATCTTTGGATGGGTATCCTCAAAAGAAAAAGTGAGCCTTTGGTTCTTATGCATGTTTTTAATTTCTGTGTTCCTGATGTTGATGAACTTCGGTGTATGGTTCCATCAAAAAGAGTATCGCTTTCAGCATATCGCGGGAGGGAAGTCCGTCACAGCTAATGTTCTTAATAACTATAAAAAGTCCAGTAAAAAGGATCCTGTAAAAGCTCATTTATGCCGACGCTATAGCTTCTTCTGGCAAAACAAGATCCGCCTGCTGCTGATCACCGGCGATGAAGCCGCGATTGAGCAACTGCTACCCGGC…
ENCL002.0003.c01_026530	ATGGACGCTTTGCTGAATCTGGTTGTTGCCTGCCAGGCGGATGAAACCTTGCTGCGACAGCAGGCGCAGTCACGTATGGAAAGCTGGCAGCGCTGGCTTACCCCTATCAGTGAGATCAATCCTACAGGAGAAGACCCGGGTTATGACGATGATTTCCAGCGTATCCGGGAGGAGGTCAATAAACTTTCCGGCATTGATACCGGGCTGATTTGCCAGCTGGCTGAAAAGGTGCTGACCACAGAGGCCAAAGATGTCCGGGTTGCTACTTACTATTGTTGGGCGCGCTTGCACCAGGACGGTGAAACCGGGTTTGCTGAAGGGCTTGAGTTACTGGCGGGATTACTAACCCAGTATGGAACACAGCTCCATCCTCAGCGCGAGCGAAGCCGTAAACCGGCG…
ENCL002.0003.c01_026540	ATGGACGACTTAACCCTGCGTTATTACGACGCTGAAATGCGCTACCTGCTGGAAGCCGGCGAAGAATTTGCCCGCGCTCACCCTGAACAGGCGGCAATGCTCAATCTCGATAAAGCGGGCGCGCGCGACCCGTACGTGGAGCGACTGTTCGAGGGCTTTGCCTTTCTGATGGGCCGCCTGCGTGAGAAGCTTGATGACGACCTGCCTGAACTGACTGAAGGGCTGGTCAGTCTGCTATGGCCGCATTACCTGCGCACTATTCCCTCGATGTCGGTGGTGGAGTTCACTCCTGTCTGGCGTGAGATGAAAGAACCGATGCGTATTGCCAGAGGTTTCGAGGTCAATTCGCGGCCGATCGGTGAAAAAGGCACGCGTTGTCGCTACACCACAACTAAAGAG…
ENCL002.0003.c01_026550	ATGGGAAGAGAAGCACAACCGCCGCATTCCCGGCTGAGCCCACTGCTGGAAGCCGACCTGCATCGTATTAACTTTTACCGTTTATGCCAGTTGCTGGAGAAGCGTAACCCGGGCAGGCCGCTGATGGGCTCGACCAGTCACCCGGGCGATGACCCGGTACGCTTTGCCCCGCATCCGGGCATGGGATTTCCGGCCAGTGAGCTGAAAGCCGTGGAGTATGATGAAGATGATGACAGCCGGCCACCACTTATCCGCACGACCTTTATGGGAATGTACGGTGTCGACTCACCCCTGCCGATGGCGTATCTCGATGACATCGCTCAGCGTCGGGAAGGGCATGACGCACTACAGGGTTTTCTGGATATTTTCAGCCATCGCATTCTGACGCAGTTTTACCGT…
ENCL002.0003.c01_026560	GTGTTACGTACAAGTTTGATTAAATCCGCAGGCTGGTTGCCTGCACTGCTGGTGTTCAGCCTGACGGGGTGCGGGATGACGCAGGGTATCACCGATGGCACCAAATCGGCATTTAACGCCGTGTTCTACAAAAAAATTAAGATGCTGCACCTGGATTTCACGGCGCGTGAAGCGCTAAACACCGATTCCCGCGAAAGTAACTCACTCTCCGAGCCGGTGGTAGTTCGTGTCTATCAGCTGAAAGACCGTAAAATCTTCGATAAAACGGTTTACCAGCAACTACTGAACGATGGCGAAACTATTCTGAAAACCGACCTGATGGCGACCCGCGATGTGGTCGTAAAACCGGGCGGTGATACAAATCTTGATATGCCAATGGAAGAAGAAACGCAGTTTGTC…
ENCL002.0003.c01_026570	ATGCCTAAGGGACATAATACGCCATCGCTGTATGAAATGCTGAGCGGCAATTTCTCAGGTGGCCTGAGCCTCAACCAGGTCAGCGAACAGAATCAGGTGATTTTATCAGTACTCGATAACATGCAGCGCATCCTCAACTGCCGCGCCGGTACGCTGGCTCACTTGCCGGACTACGGCCTGCCGGATATGACAAAAATCCTCCAGGGAATGCCCGGTACCGCCCATCAGCTGATTACCACACTGTCGGCCATATTGCTGAAATATGAGCCGCGCCTGAGCCGGATTAATGTGGTGATGCAGGAACAGATTCAGCCCGGTGAACTCCGCTACGCCATTGACGCGGAGCTGAAGGGGGTGGGGCTGGTGCGCTACGGCACGGAATTTATGCCCGAGGGCAGG…
ENCL002.0003.c01_026580	ATGACAATAAATTCTGAACGCCAACTTAAAACCGGCGGGGATCCGCGCACGCTTGCGGATTACGCTGCCTTGCGCGAAGAAATGAATAAGCTCACCCATCCGGCACGCCCGGATGTTAACTGGCAACACGCGGAAACGCTCTGTCTGTCACTGTTCGAGCATAACGGTGTGGAGCTACAAACGGCTGCCTGGTATACGCTCGCCCGCACGCATCTCGCCGGCCTCTACGGCATGAATGAAGGGCTGGCGCTACTGGCTGCACTGGTCGTCCGTCAGTGGGGTAGCCTCTGGCCACAGCCTGTCCATGCGCGAGTTGAAATCCTCAGCGCACTGAGCAAACGCCTGCAACAGGTGGTGAGAACGCTAACGTTGACGTATGCCGATTTAGGACAACTTTAT…
ENCL002.0004.c01_003690	ATGTTTGAAGCTGCACGCGTTGGTGATGATATCGGCCACTCCGGTGCGCTGGCCGGGATGATTGCCGGAACGATTGTCGGTGGCCTGATTGCCGCCGCCGGGGGCATTCTGGCGGGGGCGATGTTTATTGCCGGTCTCGGCGCATCCTGCCTTGGCGTGGGTGTGCTGCTCGTCGGCGCAAGCCTGGCCGTGGGGTATTACACCGGGGAGCTGGCGACCGCCGCCCGGGACAGTATCGCCGATGCCGGGGCATCCAGTATGACGAAGAAAGGCGTCATCACCTCCGGCTCGCCCAATGTGTTTATCAACAGCAAACCCGCCGCCATCGCGACGGACAGCGCGGTGAAGTGCTCGGACGATGGCTCGCAGCAGATGGCCGAAGGCTCTAAGCGCGTCTCG…
ENCL002.0004.c01_003720	ATGCAGCAATACACCAACGAGATCACGCCTGAAATCCGAGAATCCTCCTCACAGGAACACTACGACGAAGATTTTTTAGCAAGCTGTGACAGCAAGACACGTGAAGAGCTTGAGGATTTTAATAAACAAGTTAGTCGCCCATTAGCCTCCATTTTCCGATTCGCTGTAGTGGGAAGCATCACCCGCAACGGGGGAGTGATCCGCAATGCTTCGGCAGGCAGTCCAACTGGTGGGTATAAGATGGCGCGGGTTGGAGATAGAGTTGTTTACGCTGACGGCAGTGAAGCCACTATTATTTCCGGTGCAGGTGTAGCGCGTTTAATGCAAGGCGCATCTGCGGCACTGGTTGGCAGTATGCTCGATAACGGAGAAGAAATAATCTCAACACCACAGTCCAGC…
ENCL002.0004.c01_017220	ATGTCAAATCCGGCTTATTTGTTTCTGACAGATGAAAATGGTTCGCCAATGGTAGGTCCCTGCCTGGTGTCAGGGCGTGAAGGCGCAATTGAACTTAAATCGTTCACTCATAATGTCAATATCCCGGTCGACGGGAATACCGGGAAATTGACGGGCACGCGCATACATATGCCCGTCATGTTCCAGAAGGAATTTGATCGTGTCACTCCGTTTTTATTTCGGGCGTTGAGTACGGGGAGAACGCTTCAGTCAGCCACCATAAAGATGTATCAGATTAATGAGGCTGGTTTAGAGCAGGAGTATTTTAATATCATTATGGAGAATGTAAAAATAACTTCTATTACACCCGATTTGTATCCAGGTGCCAACACCGGAACACACCTCGAAACGGTTCTCATA…
ENCL002.0004.c01_029450	ATGGCTGTACCGGTCCATTTATGGCTAAAAGATGATGCAGGGAATCTGATTAAGGGGTCATCTGACGTAGAACATAGAGAAGGGAGTATTGAATTACGTGGTTTGACACATAATTTAAGTATCCCGGTTGATGGGACAACAGGAAGCCTCACCGGAACACGTCAGCACGCTCCTTTCCTGTTTGAAAAAGAAATTGACAGCGCATCCCCCTATCTTTATCGGGCTGTTGCAACAGGGCAAGCTCTCAAATCTGCAGAGGTAAAGTGGTACCACATTAATGATGCAGGGCAGGAAGTCGAATACTTCAATATTTTACTGGAAAGTGTAAAAGTTGTTTCTATTACGCCAATTATGCACGATACACGTAACTGTCCGGGAACAGGGCACATGGAAAGCATT…
ENCL002.0004.c01_031240	ATGCCTATCCCTCCCTATCTGTGGCTAAAAGATGATGGCGGCGCAGATATCAAAGGTTCTGTAGATGTTCAAGATCATGAAGGCTCTATAGAAGTAATCAGTATGGGTCATGGTGTTAATCTTCCCGTCGATACAGCCAATGGAAAAATCACCGGAACACGTCAACATTCATCATTTAATTTTGAAAAAGAAATTGATAGTTCTAGTCCCTATCTCTACAAAGCAGCGGCGACAGGACAAACACTAAAAAGCGCAGAAGTCAGGTTTTATCATATCAATGATGCTGGCCAGGAGGTGTGTTATTACACCGTCTTAATGGAAAATGTAAAAATTACGGGTGTTAATTGTGGTGTGCCCAATGTTAAATTATCCGGTAATGATAAGTTAAATCATATGGAA…
ENCL002.0004.c01_038310	ATGGCTATACCCGCATATCTTTGGCTTAAAGATGACGGCGGTGCAAACATTACAGGTTCTGTAGATGTTCAGCACCGTGAAGGTAGTATTGAAGTTCTTGGATTTGGACATGGTTTGCACCTTCCTACTGATAGCGCAACCGGAAAAATCACAGGTACACGAGTTCACTCCGCATTAAATTTTGAAAAAGAATTCGATTCATCAAGCCCATATCTTTATAAAGCTGTGGCGCATGGGCAAACGTTACAATCAGCGGAATTTAAGTGGTACAGAATTAACGACGCTGGGCAGGAAGTTGAATACTTCAATATGTATCTTGAAGGGGTAAAGGTAGTGTCTGTATGCCCCGTCATGCACGATGTGAAAGATCCTACGACTGAAAAGCACAACCATCTTGAA…
ENCL002.0004.c01_039760	ATGAATAATAAAAATTTTCATAAGCTGTGGTTCGTCTTTTACGCGGTGATATTCGCCCTGGTCAGTGGTTGTTCGTCGTCTTCACACAGCGACCCCTCCCGCTACAATCTGCAGTTTCAGGCTCATCCACAAATCAATGATTCTGCGCCGCTTAAAGTCAGAGTGCTGCTGTTGAAGTCCGATGCGGATTTCATGTCCAGTGACTTCTATTCCCTGCAGAACAACGCGTCAGCCACGCTTGGCGCGAATCTGCTGAACAGCGATGTTTTCTTCCTGATGCCGGGCCAGCTTTCGAAAACCCTTAGCGGACAAAGCTCACCCGAGGCGCGCTATATCGGTGTTATGGCCGAATATCAGATGCTGGATGGAAAGAAATGGCGTGTCTCACTCCCACTGCCT…
ENCL002.0004.c01_039770	ATGACCAAAGCAGAGAAGGTCGTCTGGACCGAAGGCATGTTCCTGCGTCCACACCATTTTCAACGGACAGAAAGTTATCTGCTCAACCACGTTCGGGAATGGGGTGCGCTGCAGCGATCGTATCTTTGGGGCTTCCTCGATGTTGAACTGGACGAAGCGATGCTTCGCCAGGGCTGCATTGCCCTGAGCTATGCCAGCGGTGTGCTACCCGACGGTACGTTTTTCCAGGTTCGCAATGGGCGCAATGGCCCAGCCCCGCTGAAAATTCCCGACAATCTCACCAACGAAAAGGTGGTGCTCGCGCTGCCGGTACGTAGGGGAGAGCGTGAAGAGGTTATTTTCAGCGAAGAGCCCGCGTCACTGGCGCGTTTCATCGCCTTCGAGCAGGAAGTGGAAGAC…
ENCL002.0004.c01_039780	ATGCAGGAACGACAGGATACCGGCAGTGATGCCGCGTTTACCGGAGCCAGTAGTAACAATCAGCTGGTGGCGGCCGCCAATCCGCTGCTCAACGCGATTCCGCAAATCCGTCATTCGGTGTCTCATGACGATCAGGTGGCACTGCGCCAGCGTCTGATCGACGAGATTCGCCGTTTTGAAGTCCGCTGCCAGCAGGCAGGGCTGGCTTATGAGGTGATCGTCGGGGCGCGCTATTGCCTCTGCACGGCGCTGGATGAAGCCGCGGCGCTGACCCCCTGGGGCAGCAGCGGTGTCTGGTCAAGCAATGGTCTGCTGGTCACGTTTCATAACGAAACCTGGGGCGGCGAAAAGTTCTTCCAGCTGCTGGCGCGTCTGTCGCAGAACCCGCGTGAACATATC…
ENCL002.0004.c01_039790	ATGCTGACGACTCTTCTTTCCATACTGACCAATCGCATTCTGTGGAGCTTCCTGGGCGTTACCGCGCTGTCGGCGGTGATCTGGATGATTGGTCCGCTGTTATCCATCGTGGATACCCGCCCGCTCGAATCTGAACAAAACCGCATCATCAGTATTGCGGTGGTTTATCTGCTCTGGGCGCAGGGGCATATTCTGCCGCGGCTCTACAACGCCTGGCTGAACCGCAAGCTGATGGACAAGCTCAATGAAAACACCGCCAAACCGGACGCGGCCGATCCCCAGAAGCGGCTGAACAGCGAGGAGCAGATCCTCGCCGGACGTTTTGATGAAGCGGCGCAAATGCTGAAGAAAGCCCACTTCAGCAAAGCGGGACACGGTGCCCAGTGGACGCAGCGCTTC…
ENCL002.0004.c01_039820	ATGGCAATGAGTAACAGTGGGCAGAAATTTATCGCACGTAACCGTGCCCCCCGCGTGCAGATCGAGTACGACGTAGAGATCTACGGTGCAGAACGTAAAATTCAGCTGCCGTTCGTGATGGGCGTTATGGCCGATCTGGTCGGCAAACCGGTGGAAAATCTGCCGGCCGTCGATGAGCGTAAATTCCTCGAAATCGACATTGATAACTTTGACGAACGCATGAAGGCGCTTAAGCCACGCGTAGCGTTCCAGGTGGATAACACTCTCACCGGTGAAGGCAAGCTCAACGTCGACCTGACCTTCGACAGCATGGACGACTTCCTGCCGGATGCGGTGGCACGCAAGGTTGAGCCGCTGAACAAGCTGCTGGAAGCGCGTACTCAGCTTTCCAATCTGCTG…
ENCL002.0004.c01_039830	ATGAGCAACCAGACTCAACAACACGAGCAGCAGGCAGGTCAGGCGTTCAGTCAGGACGAGTTCAGCGCACTGCTGAACAAAGAGTTCCGTCCTAAAACTGACCAGGCGCGTTCCGCCGTCGAGAGCGCGGTAAAAACTCTGGCGCAGCAGGCGCTGGAAAACACCGTTACCTTCTCCAACGACACCTATCGCACCATCCAGAACCTGATTGCGGGTATCGACGAACAGCTCTCTCAGCAGGTGAATCAGATCATTCACCACGAAGAGTTTCAGAAGCTGGAGAGCGCCTGGCGCGGTCTGAGCTATCTTGTGAACAACACTGAAACCGACGAGATGCTGAAGATCCGCTTTATGAGCATCTCCAAGCAGGAGCTGGGCCGTACCCTGAAACGCTATAAG…
ENCL002.0004.c01_039840	ATGGCTATTGATATGTTTCTGAAGGTCGAGGGTGTTACGGGCGAATCTAAAGATTCTAACCACACCGGCTGGACTGATATTACCTCCTTCTCCTGGGGCGCTTCCCAGCCAGGTAATATGAGCGTTGGCGGTGGCGGCGGTGCCGGTAAAGTTAACTTTAACGATCTGCACGTTAACGCTCTGATCGACAAATCCACCACAGCAATTCTGAAACACTGCGCCAGCGGTAAACACCTGACCAAAGTTGAGCTGTCCGTCTGTAAAGCCGGTGGCCAGCAGGTGGAATACTCTCGCATTACCCTGGAAGACGTTCTGGTAACGTCTGTTCAGTACACCGGTGCAGACAACGGCGATACCGTTGGTGTGACCTATGCATTCCAGGCTGCGAAAGTGAAACAG…
ENCL002.0004.c01_039910	ATGAGTAATCCTGCTGGCGAAGGCGATCTGCTGCGCAGCGGCTGGCAAGCCCGCAGTAAGCAGGAGAAGGTGGGGGCGCGCGATAAAATGCAGCCCTCGCTGCTCGATCGCCTCACCGATAACGACCCGGAGAAAAAGCGCGAGTCGGCCAACAGCAACCTGATCACCCATGCCGCGCTGCGTCGCAACGTGCTGCGGGATCTGCAGTGGCTGTTTAATACCATCAATCACGACGCCTCCGGCGATTTGAGCATGCTGCCACACGTAAGCCGTTCGGTAGTGAATTTTGGCGTTGCGCCGCTGGCCGGAAAGCGCATGTCGGATATCGAATGGCACGACATTCAGCGCAAACTCACCGAGGCCATTGTCAACTTTGAACCCCGCATTTTGCCCCAGGGG…
ENCL002.0004.c01_039920	GTGATCGTGGAAAGTAAACTGCTCGAATATTACAACCGTGAGCTGGCCTATCTGCGTGAGATGGGCGCCGAATTTGCCGAGCGCTATCCCAAAGTGGCCGGACGGCTGGGCATGCGCGGCATCGAAGTGGCGGATCCGTACACCGAACGACTGATGGAGGGCTTTGCCTTTCTGACCTCGCGCGTGCAGATGAAAATGGACGCGGAGTTTCCGCGCTTCTCCCAGCGCTTGCTGGAGATGATTGCGCCGAACTATCTCGCGCCCACTCCGTCCATGGCGATTGCTGAAATTCAGCCTGACAGCAGCCGTGGCGATTTGAGCAACGGTTTTATCGTGCCACGCGGCACAATGATGGACAGCCTGGCGCTGAAGAAAACCGGCGTGACCTGCAGCTACACC…
ENCL002.0004.c01_039930	ATGAGCGACGTTGTCACTGCGCCACTGAAGGTCCATCGTCTGACGCCGCTGCCGGACAGTTTCTGGCGCGGGGTTCGCGAGACGCCATGGCGCTACGATCTGTTCCAGCTGTTAAGGCGCATTGATGCTCAGGGCGGGGAACGCTACCCGCTGGGGCGTGCGCCGCTGCCAAAATTCGAGCCGCTACGCCTGGGCCAGCAGCCGTCGATGAGTTTTGCACCTTCGACGGTGGCGCAGGTACGCCAGCGCGAAGGCAACGGGCTGCACGAGGTCTCCATTCTGAGCTTCGGCCTGTTTGGTCCTAACGGGCCGCTGCCGGTTCACATGACCGAGTACGCCCGCGAGCGGATCCATCATCATCAGGACACCAGCCTGAGCGCGTTTGCCGATCTGTTCCAT…
ENCL002.0004.c01_039940	ATGTCAGAAATTAGCCGTGCCGTGCTTTTCGGCAAACTGGATACGCTGTTATTTACCTCTCTGGAAAGCGCCACCGCGTTCTGCAAGCTGCGCGGCAACCCCTACGTCGAGCTGGTGCACTGGCTGCATCAGTTGATGCAGCAGCAGGATGGCGATCTGCAACAGGTGATCCGTCATTTTGCCCTCGACGAACAGCAGCTGACGCGCGATATCGTGGCGGCGCTCGATGCCCTGCCGCGCGGAGCCAGTTCCGTTTCCGATCTCTCCGAACATATCGACAGCGCCGTCGAGCGCGCCTGGGTCTATGGATCGCTGAAGTTTGGCGTCAGCCGTATCCGCGGCGGCCATCTGCTGATCGGCATTCTGAAAACCTGGAATCTGGCGAACGTGCTGAAGAGC…
ENCL002.0004.c01_040020	ATGCTCAACCGAATTACCGTTCAGCTCCCCGTCGAGGGGCTGCTTTTCTGGAAACTCTCCGGCCGCGAGGCGATGTCCGAGTCGTTCGCCCTGACGCTGACCCTGCTCGGCACGGATGCGCGTATCGACCGCAGCAAACTGCTGGGCCAGCCGGTCACGGTGACCATCCCCACCCAGAACCTGCTTACCCCGCGCTACATCAACGGTAAAGTCACGCGCGTGGCGGTGAGCGCCGTTGAGCTGACGGGCACACGCTATGCGGTGTATCAGCTGACGGTGGAGCCGGACCTGTGGCCGATGAAGCGCGACCGTAACCTGCGTATCTTCCAGGGGCAGACGGTGCCGCAGATTGTGAAAACCCTGCTGGGCGAGCATCAGGTCAACGTGGAAGATAAGCTC…
ENCL002.0004.c01_040060	ATGCTCAACCGAATTACCGTTCAGCTCCCCGTCGAGGGGCTGCTTTTCTGGAAACTCTCCGGCCGCGAGGCGATGTCCGAGTCGTTCGCCCTGACGCTGACCCTGCTCGGCACGGATGCGCGTATCGACCGCAGCAAACTGCTGGGCCAGCCGGTCACGGTGACCATCCCCACCCAGAACCTGCTTACCCCGCGCTACATCAACGGTAAAGTCACGCGCGTGGCGGTGAGCGCCGTTGAGCTGACGGGCACACGCTATGCGGTGTATCAGCTGACGGTGGAGCCGGACCTGTGGCCGATGAAGCGCGACCGTAACCTGCGTATCTTCCAGGGGCAGACGGTGCCGCAGATTGTGAAAACCCTGCTGGGCGAGCATCAGGTCAACGTGGAAGATAAGCTC…
ENCL002.0004.c01_040110	ATGAGCGATAACAACGCGGCCCGCAAGGGTGACGAGATTATTCACTCCAGCATTTTCGCGGATATCACCAGCATTGTGGCGGAAGGTGCCGCCTACGCGGTGATCGGCGCGGCGGTAGGGCTGGCAGCAACTGCCGCCGCACCACTGCTGGGGGCCGGGGCAGCCGCTGCGGGCGTGGCGGCGATTGGATCCAGCTGCCTGTTAAGCGGGATCGTTGGCGGCGTACTGGCTAACCTGGCGGGTGTTACTGACGATATCAGTAATATCGCGGAGGGACTGGGTGATGCGCTGTTCCCGCCGTCTCCCGCAGGTAAAATCACCACCGGCTCCAGCAACGTGCTCACCAATAGCCTTCCCGCTGCACGCGCGGCCGGAACGCTGACCCCCGCAGATACGCCA…
ENCL002.0004.c01_042460	ATGGCTGATACGTTCCAGAACGAAGTGCCTAAGGCACGCATTAATTTAAAACTTGCATTGCATACCGGAGGGGCGCAGAAGAAAGTTGAGTTACCCCTTAAATTACTCACTGTCGGTGATTTCAGTAACGGCAAAGAGAGCCGGCCATTATCTGAAAGAAAGAAAATTAACGTCAACAAAAATAACCTCAATAGTGTACTTTCGGAATTTAACCCGGAGGTCAACATGACGGTTCCGAATACGCTGGCGGGTGAGCGTACGGAAGAGAATGTGACGCTGCGCTTTTCAGATATGAAAGATTTTGAACCCGAACAGGTGGCCCGACAAATTCCCCAACTTCGTGCCATGCTGGCGATGCGTAATTTATTACGTGACCTCAAGTCCAATCTGCTGGATAAC…
ENCL002.0004.c01_042470	ATGTCTGTTAATACTGAAAATGGCTCCGCGCAGGGGCAGACCACTGTGCTGGAAAAAGAGAGCGTCTACGCCTCCCTGTTCGACAAAATCAACCTGACCCCGGCCACAAGCCTGGGCGATATCAATGCGTTTCTGGACGATGCCGCACTGTCTGATGCTCCGGCAGGTGAGCGCCTGACAGCGGCAATGCAGGTATTTATGGACTGCATCCGCAAATCCGGCCAGCCAGTGGAAAAACTCGATAAAACCCTGATTGACCACCATATCGCGGAGCTGGATTTCCAAATCAGCCGCCAGCTGGATGCGGTGATGCATCATGCAGAATTCCAGAAAGTGGAATCCCTGTGGCGCGGCCTGAAGCAACTGGTGGACAACACCGACTACCGCCAGAATGTAAAA…
ENCL002.0004.c01_042480	ATGAAAACGGAACAACCGTTATGGGGCAGGGGCCAGATGGTCTCTCCCCAGCACTTCCAGCAACAGGCCGCGTATGCGGCCTGGTCTGCGGAATGCATCGCCCGGTTAGGTCTCTCCCATCCCTGGGGAGTGATTGATGCCACTTTCGAACCGGATGCACTGAAACTGGGCCGCCTGCAGGCTCGTCGTCTGCACATTCGTTTCCCTGACGGGACGCTTATCGACACTGATAATGCTGACGATCTTCCACCGGTTCTGGCGCTTGAGAGTGGATCACAGGATGCGGTGGTGGTGCTGGCCCTCCCGCTGCTGCGGGCGAATGGCGGCAACTGTCTTACACCCGATGCGGTGGCCGAACGCCCTGTTCGCTATCGCCAGCGCTGGCGGGATATCCGCAAC…
ENCL002.0004.c01_042490	ATGAGTGAGCGTAAACGCGGCACTGCCGCGGCCATTGATATTGATGCCCTGCTGCAGGACACCTGGCTTCAGGTGATCAGCCTGCGTCACGGTCCGACGTTTCAGGAGGGCGAAGGGCGCACGCTGTGGGAGCGCTGTATTGCTGATGTCGAACGTGTGCAGCGTGAGCTGAAAGCGAGCGAACTCGATGAAGCCAGCTGTCAGCATATTCTTACCGCACAGTGCGCCCTGCTCGATGAGGCGGTGAAAGGTCGTGGTGTGGAAGATGACGCCTGTGTGCAGTGGTATGACATTCCCCTGCAGGGGCACTTCCTCGGCACTATGGACGCCGGCGACACGCTGTGCGATCGGATGCGCGATGTGCTGCGTGAACCGGCGCCTGACCACGCTGTCGTGACC…
ENCL002.0004.c01_042510	GTGGACCGGCAGAGCCTGGTGCGCTGCGACGGTTTATGGCCGCTGCTGACGCTGGGGCTGAGCCAGCTTGAGCGTCTGCGACCGCTGCTGGATGCGCAGTCAGACGAGCGCGAAGAGGTACAGCAGGAAGAGGAGCTGACGCAGGGCTGCAGCGTGCCGCTGTCCGGCAGTGAGGTGAAAGAGGGCGAACTGAATCCGGCCCTGCAGAACGCGCTGGACAAGTTCACCCTTGATGTCACCGCTAACGCGCGTGAGGGCAAAATCGACCCGGTTTTCGGCCGTGATACGGAAATCCGCCAGATGGTGGATATTCTCTCGCGGCGTCGCAAGAACAACCCGATTCTGGTCGGCGAGCCGGGTGTGGGGAAAACCGCCCTGGTGGAAGGGCTGGCGCTGCGT…
ENCL002.0004.c01_042530	TTGCCGTCGGTGCCGCCGTCCGGGCAGCATTCGCAGGGTGTGGACTCGGTGTGGGAAATGGAGAGCCACCATAACGTGGTCCAGAAGGCGGTCAGTACCCGCGACTACAACTACCGTCAGGCCACGGAAGACATGAATACCCTGGTGGACGCGACCGGCGGGGATGCCACCACGTACGGTGATGCCTATCACTGGGCCGATAACTACCTGACGGCGGGAACATCCCATGACCGCAATCCGGCGCCGGAGTCCGGGGCATTTTACGCCCGCATTCGTCACGAGCGTTACCTGAATGGTCAGACGAAGACCAGGGCCTTCACCAGCTGTCCGGTGCTCTCTCCGGGTCAGGTACTGAAAGTCACCGGTGGGTACGAAGTGGCAGACGTGTTTGCGCAGGGC…
ENCL002.0004.c01_042590	GTGAAGCTACCTTTTGCTTTTGCACCGAAGACTACGGAAGGCCGCTACCTTGCTGTCACATTGATTTTCTTTTTGTTGTTAGCCGCTATGACGTTCATGGTCTGGAAGCATCCGGATATTGCCGGGATTCAGTACGGTAGTCAGCAGCAAACTTACTGGCTTATCGCTGGCGGATGTATTTCAGGATGCACACTTATCATGCTGGTTGTGCACCTGTGGGCTGCTCTCAGTGCCGGTAAAAAGGAGTTTGATGCGCTTGTCGCCAATGTCAGTGGTGATGATGAGAAAAAGAAACGGGAAAATGATAACGACCCTGTTCACCCTGCGGTGGTCATGTGTGACAGGATTCGGGCGCATCTCCGCTCCCGTATTAGTCTTTACTGGCGCAGCAAAACCCGT…
ENCL002.0004.c01_042600	ATGGATATTTTGCAGAATCTGGTGGCCGCCTGTCAGGCGGATGAAACCCTGTTGCGACAGCAGGCGCAGACTCGTACGGAACGCTGGCTGCGCTGGCTTGCTCCGGTCAGCGTGACCTGTCCGACGGGAGAAGACCCGGGATATGACGATGATTTCCAGCGCATTCGCGAGGAGGTCAATAAGCTTTCCGGCATCGATACCGGGCTGATTTGCACGCTTGCCGAAAAACTGATGACCACCACGGCAAAAGATATCCGGGTTGCGACTTATTACTGCTGGGCGCGCCTGCATCAGAATGGCGAAGCTGGCTTCGCCGAAGGGCTTGAACTGGTGGCAGGATTACTGCAGCGCTACGGCATGCAGCTTCACCCCCGGCGGGACCGCAGCCGCAAGGCCGCG…
ENCL002.0004.c01_042630	ATGCGTATTGACAAAGGCTTCGAAGTAAACTCGCGACCGATCGGTGAAAAAGGCACACGTTGTCGCTACACCACAACTCAAGAGATAACCCTACAGCCACTGGCACTGGAGCATGCCCGCCTGTCGACTGATCCGGACGGGCGTTCGGTCATCAGCCTGCGCTTCAGCTGCAGCCATCTGGCTGACTGGAGTTGTGTCGATCTCAGCCAGATCCCGTTCTATTTCAATGCTGACGCACCACTGGCCTGCGCCATGCATGAAGCCTTTACCATGAACACTGCGCGCCTCTGGCTGCGGATGCCGGGTGACACGGACAGAAGACCGCTGGACGGGTATTTCACCGCACTGGGGTTTGGTGAAGATGACAGACTGTGGCCGAAAGGGGACAGCAGTTTCAGC…
ENCL002.0004.c01_042640	ATGGGAAGAGAAGCACAGTCGCCGCATTCCCGGCTGACCCCGCGGCTGGAAGCCGACCTGCACCGCATGAATTTTTATCGTTTCTGTCAGTTGCTGGAGAAACGTCATCCGGGCAGGCCACTGATGGGTTCAACCAGTCATCCCGCAGATGATCCGGTACGCTTTGCACCGCATCCGGGGATGGGTTTTCCAGCCGGTGAACTGAAGTGTGTCGAATATGACGAAGACGATGACAACACACCTCCGGTTATTCGAGCGACCTTCATGGGGATGTACGGTGTCGATTCCCCCTTGCCGACGGCGTATCTTGATGACATCACTCAGCGCCGTGAAGGACATGATGCGCTGCAGGGGTTTCTGGATATCTTTAGCCACCGCATCCTGACGCAGTTTTACCGC…
ENCL002.0004.c01_042650	GTGTTACGTACAAGTTTGATTAAACCCGCGTGCTGGCTGCCTGCACTGCTGGCGTTCAGCCTCACGGGCTGTGGGATTACGCAGGGTATCACTGATGGCACTAAATCGGCATTTAACGCTGTGTTTTATAAAAAAATTAAGGTACTGCATCTGGATTTCACCGCCCGTGAAGCGTTGAACACCGATTCCCGCGAAAGTAACTCGCTGTCTGAGCCGGTGGTAGTCCGCGTATATCAACTGAAAGACCGCAAGATCTTCGACAAAACGGTCTATCAGCAGCTGCTGAAGGACGGGGAGACCATTCTTAAAGCGGACCTTCTGACCAGCCGTGACGTGGTGGTGAAGCCGGGCGGAGATGTGAGCCTTGATATGCCGATGGAAGAAGAAGCGCATTTTGTC…
ENCL002.0004.c01_042660	ATGCCACAGGGACATAACACGCCATCGCTGTATGAAATGCTGACTGGTAATTTTTCCGGTGGTCTGAGCCTGCACCAGGTCAGTGAGCAGAACCAGGTGATTTTATCCGTACTTGATAACATGCAGCGCGTGCTCAACTGCCGCGCCGGTACGCTGGCGCACCTGCCGGACTATGGTCTCCCGGATATGACCAAAATTCTGCAGGGGATGCCGGGTACGACCCATGAACTGATGGAGATCTTATCGTCTGTATTGCTTAAGTACGAGCCCCGGCTTAAGAGAATCGATGTGGTGTTGCTTGAACAGGCTATTCCCGGCGAACTGCGCTACGCCATCGACGCGGAGTTGAAGGGCATCGGTCTGGTCCGTTACGGTACGGAATTTATGCCGGAGGGCAGG…
ENCL002.0004.c01_042670	ATGACGACACAATCCGAACGCCACCTCAAAACCGGCGGCGACCCGCGTACGCTTGCGGATTACGCCGCCCTGCGTGACGAAATGAACAAACTGACCCACCCGGCGCGACCGGACATCAACTGGCCGCAGGCGGAAAAGCTCTGTCTGTCGCTGTTTGAGCACAACGGGGTGGAACTGCAGACCGCGGCCTGGTATACGCTCGTCCGAACGCATCTGGCCGGTCTATACGGCATGAACGAAGGACTGGCAATAGTGGACGCACTCCTCTCCCGCCAGTGGGGCAATATCTGGCCGCAGCCTGTGCATACGCGTATGGAAATTCTCAGCGCGCTCAGCAGGCGGTTACAACAGACGATGCGCACCATGACGCTGACCTGTACCGACCTCAGCCAGTTGTAC…
ENCL002.0004.c01_045950	ATGGCAATTCCTGTATATCTTTTCTTAACTGACGACGGCGGTGCAAAAATCACCGGCTCGGTAGATGTTCATGATCGTGAAGGGAGCATAGAAGTTACTGGCTTTACGCATAACCTCCGGCTGCCAACAGATGCTTTAACGGGAAAAATCACTGGTAAACGTAACCATGCCCCCATCGTTTTTCAAAAGGAGATTGATTCCTCTTCCCCTTATCTGATGAAAGCTGTTGCGACTGGGCAAACACTAAAAACGGCGGAATTCAAATGGTATCGCATAAACGATGCCGGACAGGAAGTGGAATATTACAATATGCATCTCGATAATATTCGCGTCGTTTCCGTTACGCCCTTAATGCATGACACGAAGGATCAAACGAAAGAAAAACACAATCATCTTGAA…
ENCL002.0005.d01_035330	ATGTCTAACTCTTCTTTTCAGTCCGAAATACCCAAGGCACGTATTAATTTAAAGCTTGATTTGCATACGGGCGGAGCGAGCAAGAAAACTGAGCTCCCCCTGAAATTACTGGTGGCGGGAGACTTCAGTAATGGTCAGGAGACTGCACCACTATCGGAGCGCAAAAAAGTTAATCTGAATAAAAACAACTTTGACTCTGTACTTTCCGAATATTCCCCAATCGTAAATATTACCGTTAAAAACACGCTTGCTGGTGATGGCAGTGAAGACAACATCAATCTGACATTCCAGAGTATTAATGATTTCTCTCCGGAGCAGGTTTCGCGGCAAATACCTCAGCTGAAGGCCATGCTCTCCATGCGCAATTTGCTTCGCGATTTAAAAGCAAACCTGCTTGAT…
ENCL002.0005.d01_035340	ATGTCTGTAAAAAATGAGAATGCCGCGGGTAACGAGAGTGTAGTGCTTGAACGTCCTGCAGCAGGCGGGGTATATGCGTCCCTGTTTGAAAAAATCAATCTTAACCCTGTCTCTGAGCTAAGTGCGCTTGATATCTGGCAGGATGCACAGGCGATGTCGGATGCAACAGCAGACGAACGTTTAACTGCCGGCATGAAGGTGTTCCTGGAATGTCTGACAAAAGCGGGCTCAAAAGTTGAGAAACTCGACAAAAACCTGATTGACCACCATATCGCGGAACTGGATTACCAGATCAGCCGTCAGCTTGATGCTGTTATGCATCATGAAGACTTTCAGGCGGTAGAAAGTCTGTGGCGCGGTGTGAAATCTCTTGTCGACAAAACCGATTTTCGCCAGAAC…
ENCL002.0005.d01_035350	ATGAAAATATATCGTCCACTGTGGAACGAGGGGGCTTTACTGTCCCCTCAACAGTTCCAGCAGCAGGCTGAATGGGAGTCTTTTCGCGGTGCCGGTGCATCAGCGCTAGCATCCCCATTCCCCTGGGGGGTAGAAAAGATTGAGTTTAATGACAGCCTTCTTTCGTCTGGTCTGATCCAGATTACGCAGCTACGCCTCTGGCTGGACGATGGATCGCTGATTGATGCTCAAAGGAGCGATCTGCCTCCACGTCCACGGGAGTTAGATGCCAGCCAGCTGGCAGGTCTCGATTCCGTAACCGTTGTCATCGCACTGCCTCACATGCAGCCGGGTATTGCCAACGTAGAACAGGAAGGTGTTACCGCAGACCGCCCGCTCCGCTATCGCGAGGAATGGGTG…
ENCL002.0005.d01_035360	ATGAGACAGGATATCGACATCGACCTGCTGATGACGGAGACCTGGCTCACCGTCACTATGCTTAAAAAAGGTGCCGTTACGCTTAATGGCACTGCGCTTTACAACAAATGCGTTAAACAGGTTGAAAGTGTGCGGGAAGCGCTGGAGCGTGCCGGGTATGACGAAGCCAGTGTGGAGCATATTTCCTACGCACAATGTGCCTTGCTGGACGAAACGGTGATGAGCCGTAAGTCTGAAAAAGGCGAGGAAGGAGAGGAGCCGAAAGTTGATGAAGGCCAGGTGGCCTGGCGTAAAGCGCCGCTTCAGGCCCGTTTTTTTGGCTCATTCCGGGCAGGCGAAGCGTTGTGGGATCGGATTGCAGAGGTTCTGCGTCAGCCCTCACCTAATCCGGCCGTTTTA…
ENCL002.0005.d01_035380	ATGGCAATCCCAGTTTATCTGTGGCTGAAAGACGATGGCGGCGCTGACATTAAGGGCTCTGTAGATGTGAAAGATCGCGAAGGAAGCATCGAAGTTGTTGCTCAGGAACACACACTGTATATCCCGACTGATAACAACACTGGAAAGCTGACCGGAACCCGCATTCACACGCCATTCCTGTTTACCAAGGAAATCGACTCTTCCAGCCCGTATCTGTACAAAGCCGTGACCACGGGCCAGACCCTGAAGTCTGCTGAGTTCAAGTGGTACAAGATCAACGATGCCGGTCAGGAAGTTGAGTATTTCAACACCAAACTGGAAAACGTCAAGCTGGTGAAAGTTGCACCAAAAATGCACGACATCAAGGATGCTTCCTTCGAGAAGCATAACCACCTTGAG…
ENCL002.0005.d01_035390	ATGGAACATCATTCAGCAGTCCTGTTACGACGACTTAACCCTTACTGCGCCAGAGCGCTGGAAGGTGCAGCCTCTTTATGCCAGACCCGTGCGCATGCAGAAATCACACCTGAGCACTGGTTGTTAAAATTACTGGAGCAGGGCGAAGGTGATCTGACCGTTCTCGCCCGCCGTTATGAATGGGATATGGATACCGTCTGGCAGTCACTCCTGAGCTGGCTGGATGCACAGCCACGTTCTGTCCGCACCCGACCGGAGCTCTCAGTGTCTCTCCAGACCCTGCTGAAACAGGCCTGGCTTGCCGCCACGCTTGCCGGAGATGAGCAGATCCGCAGCGTACATTTGCTCGCGGCCATGGTTGAAACGTCCGGGCTGACACGCTGTGATGGCCTCTGGCCT…
ENCL002.0005.d01_035400	ATGACCGATTCTTTAATAAGCAAGGCAAACAGCCAGATACAACAACTGCTGGGCCAGTCACGCTACCGCGTTGACGTGCATGGCTGCACTGAGTTTCTGGATGTGGTGAGCTTCAGTGCGGTGGAGTCACTCAGCCAGCCCTGGCAGTATGACGTGGCGGTGACCTGCACCTCTGGGGATATCGCCTGCGACACGTTACTGCTGAAACCGGCGTCATTTACTTTCCAGACACCCGTGTTTGACGGGACACCAGCGCTGCCGGTCCGGACGATATTCGGCGTGGTTAAGTCATTTCGGCGCGTGTCCACCTCGAATGATGAGACCCGTTACGCACTGACGATCGTTCCCCGTATCGCCCTTCTGGACTATACAAAAGGGAGCGAAATCTACCTCAATCAG…
ENCL002.0005.d01_035440	ATGCTCCAGATTATCCGTAAAGGCGATAAAACCACTCACGGCGGCTCGGTCCTGACCGCTTCCGATACGATGACATTCGGTGGTATCGGTGTTGCCCGTAAAGGCGACAAAGTGTCCTGCCCGGTTCCGGGGCATGGCCCTACAACCATCGTAGAAGGAAACCCTGATTACCTTGATCATGGTATCCCGGTAGCCTTTCACGGTCACAAATGTGCCTGTGGTTGCACATTGATTAGTTCATTTGCCGCTGCCAAGGTTGCCTGA
ENCL002.0005.d01_035460	ATGTCTAAGGTAAAAGTAAAAACACTCATCGGCTCCGTTGTGACTGTCGCCTTTTTTCTGACGGTTATCGTGGCATTTCTCTTTTATGCCTTTCCGGAAAATGTCGCCTTGGTCACGGGGTTTGGGCCGTATGACGGGCAACGGATCCTCACGTTCAGTGCCATCCTGGTTGCCGCGATGCTTTTATTCGGCTGGCTGATTGAGAAGGCCTTCGACTTCGCAGGTAAATCGGGGCTGTATTTCCACTGGGGTCAGAAAAAGGCTCAGATGGTCGCCCCGGCAACAGGCACCATTGCGAGCGAAGATGATGAAGAAGAGCCTGTCTTCAGCGAGGATGCCGTATCTGAGCACCTCCGTTTCCGTTATGGCCGTCGCTGGCAGCGTAAAGTGCGAATCCTG…
ENCL002.0005.d01_035490	ATGAGCTCACCGGAAGAACTGTTAACCGCCTGCGCCACCAGGCAGGAAGAAAGGCAGCGCCTCATCTCGCGGGCAAATGATGCCCTGTCGCTCTGGGATAACTGGCTGCACCCGTTCACCTTCGGGGCAGAAACCGGGGACGATCCCGCATATGATGATAATTTTCAGCTGATGCGTGAGGAGATCAACAAGCTTTCAGGTACCGATTCAGCGTTATTGTGTGAGCTGGCCCAGAAGTGTCTTTGCGAATGCGCCAAAGACATTCGTGTCGTGACCTGGTACGTGCAGGCCCGACTCAGCCGCGACGGTGAAAAAGGGTTGTCCGAAGGCTTACTGCTGCTTGTCGCGATGCTGGCCCGCTACGGGCAGGCATGCCATCCCCGGCGTCCCGTAGCCCGA…
ENCL002.0005.d01_035510	ATGGATGATTTAACCCTGCGCTATTACGAAGCAGAGATGCGCTACCTGCGAGAAGCCGGTAAAGAGTTTGCCCGGGTTCATCCGGATCGTGCTGCGATGCTTAATCTGGATAAACCCGGCGCCCGCGATCCTTATGTGGAACGCCTGTTCGAAGGCTTTGCTTTCCTGATGGGCCGTCTGCGTGAAAAGCTTGATGACGACCTGCCAGAGCTGACCGAAGGTCTGGTGAGCCTGCTGTGGCCACACTATATGCGGACCATCCCGTCGCTGGCCATCGTCGAGTTCTCGCCTGACTGGCGTAGTCTGCGTCAGGCCGAAATGCTGGCTGAAGGCTTCTCCGTTCTGTCTCGTCCTGTCGGGCCGCACAAAACCGCCTGTCAGTACCGGACGACTCGCGAT…
ENCL002.0005.d01_035520	ATGGCGCGAGAATCACAGCCAGCACGTACCGGGCTGACGCTGGCCCTGGCCCTTAACAAAGATATCTGGCGGGCCAATTTCTATCGTTTCTGCCAACTGCTGGAGCAGGAAAATCCGGACGCCCCGAAACTGGGTACCACCAGCCATCCGGGCGACGATCCGGTGCGTTTCAGGCCCTGGCCTGGTATGGGTTTTCCGGTCAGTACCCTGAAAGCGGTGGAGAACGACGAAGACCAACCGACATTGCCACCGACCGTCCGCACCACATTCCTCGGCATGTATGGCGTGGATTCGCCTCTGCCGACGACCTACCTGGACGACATTGCGCAGCGCCGTGAAGGACACGAGGCGATCACCTCATTTCTGGATATTTTCAGCCACCGGATCACCACACAATAT…
ENCL002.0005.d01_035530	ATGGCAACAGTAACCCGCTGGTGGGCGCTGACGCTTATTGCCTGTGGTCTACTCGCAGGCTGCGGTCTGACGCAGACCGTCACGGACGGTACGGTCAGCATCACGAAATCCATCTTCTATAAGAAAATTAAAACGGTGCATCTGGATTTTACCCCACGCACGGCCATTAACGCCGATGCCGCACAGACGCCGCTGGCAACAATGGTGCGGGTTTATCTCCTCAGGGATCGGAAAGCGGTTGATGCCGCCGATTACCAGACGCTGCTGCGCAATGCCGATACGGTACTTAAGGACGATGTACTGGCATCAAAAGAGCTGCTGGTGATGCCCAACGGCAGCGTTTCTCTGAATATGCCCATGGATGAAGACGCACAGTTCGTGGCGGTGGTGGGGCTGTTT…
ENCL002.0005.d01_035540	ATGGATAACTGGCTGGCGCTTTTTGACGGGCAGACTCGCTATTTTCTGGATATCAACGACAGCCAGGTAAAACCGGATGTTCTGCGATTTCGGGGCAGGGAAGCACTGAGCGAACCGTTCAAATGGGATATTGAGTTCACGACCCAACAGGCGAATATCCCCCCTGAACAGGTCCTGATGAAATATGCCTCTTTCCGGATGCGGAGCGGTAAAAATGTCCACGGCATTATCACCCGCCTGGAATGGCTTTCCACTTCAAAGGATCATTCCCACTACCGTCTTACGCTCAGTTCCCGCCTGGCGCTCCTGGGATACACCCGGCAATGTGCGGTATATCAGAACCAGTCCGTTCCTGAGGTGGTTGAGCAGGTGCTGCGCAAACACGGGCTGGAGGGACCT…
ENCL002.0005.d01_035580	ATGAATCAAAAAACGCCCTCTTTATATGAAATTCTTACCGGCAACTTTACAGGGGATCTTCCCCTTGAAGATGTAAACGAAGAAGACCAGGTCATTTTATCTGTACTGGATAACATCCAGCGTATTTTGAACGCCCGAGCCGGGACCATATCCCATTTACCAGATTATGGTTTGCCGGACATGACCAAAATTCTGCAAGGCATGCCGGGTACAGCCCACGAGCTGATCGATACGCTGGCCGGTGTCCTGCTCAAGTATGAACCCCGTTTGCAGTCCCTCAATGTAACTTTACTTGAACAGCACGTGCCAGGAGAGTTGCGTTATGCCATTGATGCTGAGCTTAAGGGCATTGGCCTCGTACGTTACGGCACCGAGTTTATGCCCGAAGGACGCGTGATG…
ENCL002.0005.d01_035600	ATGAATGACATCAATCCACGAAAAATCAAAACCGGTGGCGATCCGCGCACGCTAGCGGATTATGCCACCCTGCGTGATGAACTGAGTAAACTGACACATCCGGCCCGTCCGGATGTGAACTGGCATTATGTCGAAAAACTCTGCCTTTCACTGTTTGAGCAAAACGGTGTGGAGTTACAGACGGCGGCCTGGTACACGCTGGCACGGACGCAACTGGCCGGCTTATTCGGCCTCAATGAAGGCCTGGCGATACTGGATGCGCTGATAAGCCATCAATGGGGGACACTGTGGCCGCAGCCGGTACATGCCCGCATGGAAATCCTCAGCAGTCTGAACCAGCGTCTTCAGCAGCGGATGCGCTCGCTCCCGCTCAATTACAGCGACCTCAGACAACTGTAT…
ENCL002.0005.d01_038830	ATGAGCGATAACAACGCGGCCCGTCAGGGCGACGAGATCATTCACTCCAGCATTTTTGCGGATATCACCAGTATTGTGGCGGAAGGTGCGGCCTATGCCGTTATCGGCGCTGCCGTAGGCGCGGCGGCAACCGTTGCTGCTCCGCTGCTGGGGGCGGGTGCTGCCGCCGCGGGCGTGGCGGCGATTGGATCCAGCTGTCTGTTAAGTGGGATCATTGGCGGCGTACTGGCAAACGTGGCGGGTATAACTGACGATATCAGCAACGCCGCCGAAGGCTTAGGCAACGCGCTGTTCCCGCCGTCGCCAGCGGGCAAAATCACCACCGGGTCTGATAACGTTCTGACGAACGCAATTCCCGCGGCACGAGCGGCCGGGACGCTGACGCCCGCCGATACACCG…
ENCL002.0005.d01_038880	ATGCTCAACCGAATTACCGTTCAGCTCCCGGTGGAGGGGCTTCTGTTCTGGAAACTCACAGGTCGCGAGGCGATGTCCGAGTCGTTCGCCCTGACGCTGACCGTGCTCGGCACGGACGCGCGCATTGACCGCAGCAAACTGCTGGGTCAGCCGGTCACGGTGACCATCCCGACGCAGAGCCTGCTGACGCCCCGCTATATCAATGGAAAAATCACCCGCGTGACGGTGAGTGCCGTCGAGCTGACGGGCACCCGCTATGCGGTGTACCAGCTGACGGTGGAGCCGGACCTGTGGCCGATGAAGCGCGACCGTAACCTGCGTATCTTCCAGGGCCAGACGGTGCCACAGATTGTGAAAACCCTGCTGGGTGAACATCAGGTCAACGTGGAGGATAAGCTC…
ENCL002.0005.d01_038940	ATGTCAGAATGTCTGGCCGCACGCGTAGATGATGAGATTGCTCATACAGCCTCAAAAGGCTGGATGATCGCAGGATTGGTGGGTGGGGCAATTCTGGGCGCTGCTGCCGTTGTCGTCACCGGAGGGACCGCGCTGGTTGCTGTTTCTGCCGTTGCGGCTGGGGCATGTGCTGCGGGTGGGCTGGGTGAACTCCTCGGCAGTATGTCATGGGCACCGCGTCACACGACAGGTACGCTGAAAGAAGGTTCACCCAATGTCTTTATCAACAGCCGAAAGGCGATCCGCGCACATCTATCAGCCGGAGAGTGTGATGAGCACAGCGGCAGCCTGCAACGGGTCGCGGAAGGTTCGATAAAAGTTTACATCAACAACTTCCCCGCCTCTCGCACAGGCGATAAA…
ENCL002.0005.d01_038960	ATGCTCAACCGAATTACCGTTCAGCTCCCGGTGGAGGGGCTTCTGTTCTGGAAACTCACAGGTCGCGAGGCGATGTCCGAGTCGTTCGCCCTGACGCTGACCTTGCTTGGCACGGATGCGCGCATTGACCGCAGCAAACTGCTGGGTCAGCCGGTCACGGTGACCATCCCGACGCAGAGCCTGCTGACGCCCCGCTATATCAATGGAAAAATCACCCGCGTGGCGGTGAGTGCCGTCGAGCTGACGGGCACCCGCTATGCGGTGTACCAGCTGACGGTGGAGCCGGACCTGTGGCCGATGAAGCGCGACCGTAACCTGCGTATCTTCCAGGGTCAGACGGTGCCGCAGATTGTGAAAACCCTGCTGGCTGAACATCAGGTTAACGTGGAAGATAAGCTC…
ENCL002.0005.d01_039010	ATGTCAGAAATCAGCCGTGCCGTGCTTTTCGGCAAACTGGATACGCTGTTATTTACCTCACTGGAAAGCGCCACCGCGTTCTGCAAGCTGCGCGGCAACCCCTATGTTGAGCTGGTGCACTGGCTGCATCAGCTGATGCAGCAGCAGGATGGCGATCTGCAACAGGTGATTCGTCATTTTGCCCTCGATGAACAGCAGCTGACGCGCGATATCGTGGCCGCACTGGATGCGCTGCCACGTGGCGCGAGTTCTGTTTCCGATCTGTCAGAACATATCGACAGCGCCGTGGAGCGCGCGTGGGTGTTTGGCTCGCTGAAGTATGGCGTCAGCCGTATTCGCGGCGGGCATTTGCTGATTGGCATCCTGAAAACCTGGAATCTGGCCAACGTGCTGAAAAGC…
ENCL002.0005.d01_039020	ATGAGCGAAGTCGCCTCCGCGCCGCTGCGTGTCCATCGCCTGACGCCGTTGCCGGACGCTTTCTGGCGCGGCGTTCGCGAGACGCCGTGGCGCTACGATCTGTTCCAGCTATTAAGACGCATTGATGCCCAGGGCGGTGAACGTTATCCGCTGGGGCGCGCGCCGCTGCCGAAATTTGAACCGTTACGTATCGGTCAGCAGCCATCGATGAGCTTTGCGCCGTCAACCCTCGCGCAGGTGCGCCAGCGTGAAGAGAACGGGCTGCACGAGGTGTCTATCCTCAGCTTTGGTCTGTTTGGTCCAAATGGCCCGCTGCCCGTCCATATGACAGAGTACGCCCGCGAGCGTATTCATCATCATCAGGATACCAGCCTGAGCGCGTTTGCCGATCTGTTCCAT…
ENCL002.0005.d01_039030	ATGGAAAGTAAACTGCTCGAATATTACAACCGTGAACTGGCCTATCTGCGTGAAATGGGCGCTGAATTTGCCGAGCGCTATCCCAAAGTTGCGGGTCGACTGGGCATGCGCGGCATCGAAGTGGCGGATCCGTATACAGAACGCCTGATGGAGGGGTTCGCGTTCCTGACCTCCCGCGTGCAAATGAAAATGGATGCGGAGTTCCCGCGCTTCTCCCAGCGTTTGCTGGAAATGATTGCGCCAAACTATCTCGCACCAACCCCCTCAATGGCGATTGCTGAAATCCAGCCCGACAGCACGCGTGGCGATCTGAGCAACGGTTTTAAGGTGCCGCGCGGCACCATGATGGACAGCCTGGCGCTGAAAAAGACCGGGGTCACCTGCAGCTACACCACGGCG…
ENCL002.0005.d01_039040	ATGAGTAATCCCGCTGGCGAAGGCGATCTGCTGCGCAGCGGCTGGCAAGCCCGCAGCAAGCAGGAGAAGGTGGGGGCGCGCGATAAAATGCAGCCCTCGCTGCTGGATCGCCTCACCGATAACGATCCGGAAAAAAAACGCGAGTCCGCCAACAGTAATCTGATTACCCACGCCGCCCTGCGCCGTAACGTGCTGCGGGATCTGCAGTGGTTGTTTAACACCATCAACCATGACGCATCCGGTGACCTGAGCGCGTTGCCGCATGTGAACCGCTCGGTGGTTAATTTTGGCGTCGCGCCGCTGGCCGGGAAAAGAATGTCAGACATTGAATGGCACGACATTCAGCGCAAGCTTACCGAGGCCATCATTAACTTTGAACCGCGTATTTTGCCGCAGGGA…
ENCL002.0005.d01_039110	ATGGCTATTGATATGTTTCTGAAGGTCGAGGGTGTTACGGGCGAATCTAAAGATTCTAACCACACCGGCTGGACTGATATTACCTCCTTCTCCTGGGGCGCTTCCCAGCCAGGTAATATGAGTGTTGGTGGCGGCGGCGGTGCCGGTAAAGTTAACTTTAACGATCTGCACGTTAACGCTCTGATCGACAAATCCACTACAGCAATTCTCAAACACTGCGCAAGCGGTAAGCACCTGACTAAAGTTGAACTGTCCGTGTGCAAAGCGGGTGGTCAGCAAGTTGAATATACCCGCATCACGCTGGAAGATGTGCTGGTAACTTCTGTTCAGTACACCGGTGCAGACAACGGCGACACCGTTGGTGTGACCTATGCATTCCAGGCTGCGAAAGTGAAACAG…
ENCL002.0005.d01_039140	ATGAGCAACCAGACTCAACAACACGAGCAGCAGAGTGGTCAGGCGTTCAGCCAGGATGAATTCAGCGCGCTGCTGAACAAAGAGTTCCGCCCGAAAACCGATCAGGCGCGCTCCGCGGTGGAAAGTGCGGTAAAAACGCTGGCGCAGCAGGCGCTGGAAAATACCGTTACCTTCTCCAGTGACACCTACCGCACCATTCAGAACCTGATTGCCGGTATCGACGAGCAGTTGTCTCAGCAGGTGAACCAGATTATTCACCATGAAGAGTTCCAGAAGCTGGAGAGCGCCTGGCGCGGTTTGAGCTACCTGGTGAACAACACTGAAACCGACGAGATGCTGAAGATCCGCTTTATGAGCATCTCCAAGCAGGAGCTGGGTCGTACCCTGAAACGCTTTAAG…
ENCL002.0005.d01_039150	ATGGCAATGAGTAACAGTGGGCAGAAATTCATCGCACGTAACCGTGCCCCCCGCGTGCAGATCGAGTACGACGTAGAGATCTACGGTGCAGAACGTAAAATTCAGCTGCCGTTTGTGATGGGCGTCATGGCCGATCTGGTCGGCAAACCGGTGGAAAACCTGCCGGCAGTCGACGAGCGTAAATTCCTCGAAATCGACATTGATAACTTTGACGAGCGCATGAAAGCGCTGAAACCTCGCGTGGCGTTCCAGGTGGATAACACGCTGACCGGCGAAGGTAAGCTCAACGTTGATCTGACCTTCGACAGCATGGACGACTTCCTGCCGGACGCGGTAGCCCGCAAGGTTGAGCCGTTGAACAAGCTGCTGGAAGCACGTACTCAACTCTCCAACCTGCTG…
ENCL002.0005.d01_039180	ATGCTGACTACTCTTCTTTCCATTTTGACCAATCGCATTCTGTGGAGCTTCCTGGGCGTCACTGCGCTTGCGGCGGTTATCTGGATGATTGGCCCATTGTTGTCCATCGTGGACACCCGACCGCTCGAATCTGAACAGAACCGCATCATCAGTATTGCGGTGGTTTATCTGCTCTGGGCGCAGGGCCACATTCTGCCGCGGCTGTACAATGCCTGGCTGAACCGCAAGCTGATGGACAAACTCAATGAGAACACCACCAGCCCGGAAGCAGCGGATCCGCAGAAGCGACTGAACAACGAGGAGCAGATCCTCGCCAGCCGTTTTGACGAAGCCGCACAGATGCTGAAAAAAGCGCACTTCAGCAAAGCGGGACAGGGTGCCCAGTGGACGCAGCGCTTT…
ENCL002.0005.d01_039190	ATGCAGGAACGACAGGATACCGGCAGTGATGCCGCGTTTACCGGAGCCAGTAGCAACAATCAGCTGGTGGCGGCCGCCAATCCGCTGCTCAATGCGATTCCGCAAATCCGTCATTCGGTATCACATGACGATCAGGTGGCGTTGCGCCAGCGCCTGATCGATGAGATCCGCCGGTTCGAAGTGCGCTGTCAGCAGGCCGGTCTGGCCTATGAGGTGATCGTCGGGGCACGTTACTGCCTGTGTACGGCACTTGATGAGGCCGCCGCGCTTACCCCCTGGGGCAGCAGCGGCGTCTGGTCCAGCAATGGTCTGCTGGTGACGTTTCATAATGAAACCTGGGGCGGCGAAAAGTTCTTCCAGCTGCTGGCGCGTCTGTCGCAAAACCCGCGCGAACATATT…
ENCL002.0005.d01_039200	ATGACGAAAGCAGAAAAGGTCGTCTGGACCGAAGGCATGTTCCTGCGCCCACACCATTTTCAGCGGACTGAAAGCTATCTGCTCAACCACGTTCGTGAATGGGGTGCGCTGCAGCGTTCATACCTTTGGGGCTTTCTCGACGTTGAGCTGGACGAAGCGATGCTGCGCCAGGGATGCATTGCCCTGAGCTACTGCAGCGGACTGCTGCCTGACGGAACCTTTTTCCAGGTGCGCAATGGCCGCAATGGTCCGGTGCCGCTGAAAATCCCTGACAATCTCACCAATGAAAAGGTGGTGCTCGCACTGCCGGTTCGCCGTGGAGAGAGAGAAGAGGTGATCTTCAGTGAAGAGCCGGCCTCGCTGGCGCGCTTCATCGCCTTTGAGCAAGAGGTGGAAGAC…
ENCL002.0005.d01_039210	ATGAATAATAAAAATTTTCATTGGTTGTGGTCCGTCTTTTACGCGGCGATTTTCGCCCTTGTCAGTGGTTGTACGTCGTCTTCACACAGCGACCCTTCCCGCTACAATCTGCAGTTTCAGGCTCATCCACAAATCAATGAATCTGCGCCGCTAAAAGTCAGAGTGCTGTTGCTGAAATCCGATGCGGATTTCATGTCCAGCGACTTCTATTCCCTGCAGAACAACGCGTCAGCCACGCTTGGCGCGAATCTGCTGAACAGCGATGTTTTCTTCCTGATGCCGGGTCAGCTCTCGAAAACCCTGAGTGGACAGAGCTCTCCCGACGCCCGCTACATTGGTGTGATGGCGGAATATCAGATGCTGGATGGCAAAAAATGGCGCGTTTCACTCCCTCTGCCT…
ENCL002.0006.c01_002720	ATGAATGACATCAATCCACGAAAAATCAAAACCGGTGGCGATCCGCGCACGTTAGCGGATTATGCCACCCTGCGTGATGAACTGAGTAAGCTGACACATCCGGCCCGTCCGGATGTGAACTGGCATTATGTCGAAAAACTCTGCCTTTCACTGTTTGAGCAAAACGGTGTGGAGTTACAGACGGCGGCCTGGTACACGCTGGCACGGACGCAGCTGGCCGGCTTATTCGGCCTCAATGAAGGCCTGGCGATACTGGATGCGCTGATAAGCCATCAATGGGGGACACTGTGGCCGCAGCCGGTACATGCCCGCATGGAAATACTCAGCAGTCTGAACCAGCGTCTTCAGCAGCGGATGCGCTCGCTCCCGCTCAATTACAGCGACCTCAGACAACTGTAT…
ENCL002.0006.c01_002740	ATGAATCAAAAAACGCCCTCTTTATATGAAATTCTTGCCGGCAACTTTACAGGGGATCTTCCCCTTGAAGTTGTAAACGAAGAAGACCAGGTCATTTTATCTGTACTGGATAACATCCAGCGTATTTTGAACGCCCGAGCCGGGACCATATCCCATTTACCAGATTATGGTTTGCCGGATATGACTAAAATTCTGCAAGGCATGCCGGGTACAGCCCACGAGCTGATCGATACGCTGGCCGGTGTCCTGCTCAAGTATGAACCCCGTTTGCAGTCCCTCAATGTAACTTTACTCGAACAGCACGTGCCAGGAGAGTTGCGTTATGCCATTGATGCTGAGCTTAAGGGCATTGGCCTCGTACGTTACGGCACCGAGTTTATGCCCGAAGGGCGAGTGATG…
ENCL002.0006.c01_002750	ATGGATGCGACGGTCAGTGTGCGTAACGATGCGGTCACCACCGGAAAGCATTACCGCTACGCAGCGCCTTATCGTGAAGCAGGTGATGACACCAGCCCGGAGCCGGAGACCGAATCCGGCGCGTTCTGGGCCCGGCTCCATCATGAGCGGGAGCTGAACAGAACGACCCGCATTCACCTGTTCAGCAACGCTGCCCACCTTGCGCCGGGACAGGTGCTTGAGCCGCAGGGCGATGTCATAACTGCCCTGAAAGAGGGCGTTATCCTCACCCTGGTGACCTACCGGGGGGCCCGTGATTCCCGTCTGCATGTGTCGGTCTGGGGGATGCCTTATACCGAACGCTACTGTTTCCGCCCAACTGAAATCCCGCGCCCTGAAATCCACGGCACACTTCCGGCC…
ENCL002.0006.c01_002790	ATGGATAACTGGCTTGCGCTTTTTGACGGGCAGACTCGCTATTTTCTGGATATCAACGACAGCCAGGTAAAACCGGATGTTCTGCGATTTCGGGGCAGGGAAGCACTGAGCGAACCGTTCAAATGGGATATTGAGTTCACGACCCAACAGGCGAATATCCCCCCTGAACAGGTCCTGATGAAATATGCCTCTTTCCGGATGCGGAGCGGTAAAAATGTCCACGGCATTATCACCCGCCTTGAATGGCTTTCCACTTCAAAGGATCAGTCCCATTACCGTCTTACGCTCAGTTCCCGCCTGGCGCTCCTGGGATACACCCGGCAGTGTGCGGTATATCAGAACCAGTCCGTTCCTGAGGTGGTGGAGCAGGTGCTGCGCAAACACGGGCTGGAGGGACCT…
ENCL002.0006.c01_002800	ATGGCAACAGTAACCCGCTGGTGGGCGCTGACGCTTATTGCCTGTGGTCTGCTCGCAGGCTGCGGTCTGACGCAGACCGTCACGGACGGTACGGTCAGCATCACGAAATCCATCTTCTATAAGAAAATTAAAACGCTGCATCTGGATTTTACCCCACGCACGGCCATTAACGCCGATGCCGCGCAGACACCGCTGGCAACAATGGTGCGGGTTTATCTCCTCAGGGATCGGAAAGCGGTTGATGCCGCTGATTACCAGACGCTGCTGCGCAATGCCGATACGGTACTTAAGGACGATGTTCTGGCATCAAAAGAGCTGCTGGTGATGCCCAACGGCAGCGTTTCTCTGAATATGCCCATGGATGAAGAAGCACAGTTCGTGGCGGTGGTGGGATTGTTC…
ENCL002.0006.c01_002810	ATGGCGCGAGAATCACAGCCAGCACGTACCGGGCTGACGCTGGCCCTTAACAAAGATATCTGGCGGGCCAATTTCTATCGTTTCTGCCAACTGCTGGAGCAGGAAAATCCGGACGCCCCGAAACTGGGTACCACCAGCCATCCGGGCGACGATCCGGTGCGTTTCAGGCCCTGGCCTGGTATGGGTTTTCCGGTCAGTACCCTGAAAGCGGTTGAAACCGATGAAGACCATCCGGAATTGCCGCCGACCGTCCGCACCACATTCCTCGGCATGTATGGCGTGGATTCGCCTCTGCCGACGTCCTACCTGGACGACATTGCGCAGCGCCGTGAAGGACACGAGGCGATCACCTCATTTCTGGATATTTTCAGCCACCGGATCACCACGCAATATTACCGG…
ENCL002.0006.c01_002830	ATGGATGATTTAACCCTGCGCTATTACGAAGCTGAGATGCGCTACCTGCGAGAAGCCGGTAAAGAGTTTGCCCGGGCTCATCCGGATCGTGCTGCGATGCTTAATCTGGATAAATCCGGCGCCCGCGATCCTTATGTGGAACGCCTGTTCGAAGGCTTTGCTTTCCTGATGGGCCGTCTGCGTGAAAAGCTTGATGACGACCTGCCAGAGCTGACCGAAGGTCTGGTGAGCCTGCTGTGGCCACACTATATGCGGACCATCCCGTCGCTGGCCATCGTCGAGTTCTCGCCTGACTGGCGTAGTCTGCGTCAGGCCGAAATGCTGGCTGAAGGCTTCTCCGTTCTGTCTCGTCCTGTCGGGCCGCACAAGACCGCCTGTCAGTACCGGACGACTCGCGAT…
ENCL002.0006.c01_002840	ATGAGCTCACCGGAAGAACTGTTAACCGCCTGCGCCACCAGGCAGGAAGAAAGGCAGCGCCTCATCTCGCGGGCAAATGATGCCCTGTCGCTCTGGGATAACTGGCTGCACCCGTTCACCTCCGGGGCAGAAACCGGGGACGATCCCGCATATGATGATAATTTTCAGCTGATGCGTGAGGAGATCAACAAGCTTTCAGGTACCGATTCAGCGTTATTGTGTGAGCTGGCCCAGAAGTGTCTTTGCGAATGCGCCAAAGACATTCGTGTCGTGACCTGGTACGTGCAGGCCCGACTCAGCCGCGACGGTGAAAAAGGGTTGTCCGAAGGCTTACTGCTTCTTGTCGCGATGCTGGCCCGCTACGGGCAGGCATGCCATCCCCGGCGTCCCGTAGCCCGA…
ENCL002.0006.c01_002850	ATGTCTAAGGTAAAAGTAAAAACACTCATCGGCTCCGTTGTGACTGTCGCCTTTTTTCTGACGGTTATCGTGGCATTTCTCTTTTATGCCTTTCCGGAAAATGTCGCCTTGGCCACGGGGTTTGGGCCGTATGACGGGCTACGGATCCTCACGTTCAGTGCCATCCTGGTTGCCGCGATGCTTTTATTCGGCTGGCTGATTGAGAAGGCCTTCGACTTCGCAGGTAAATCGGGGCTGTATTTCCACTGGGGTCAGAAAAAGGCGCAGATGGTCGCCCCGGCAACAGGCACCATTGCGAGCGAAGATGATGAAGAAGAACCTGTCTTCAGCGAAGACGCCGTGTCCGAACACCTGCGCTTTCGCTATGGACGCCGCTGGCAGCGTAAGGTGCGAATCCTG…
ENCL002.0006.c01_002870	ATGCTCCAGATTATCCGAAAAGGCGATCAAACCACTCACGGTGGTTCAGTCATGACCTGTTCTGCCACAATGATATTTGGCGGGGTTGGCGTGGCGCGTAAAGGTGACATGGTTTCCTGCCCGATACCAGGTCATGGTCTTACAACGATCATAGAAGGTAACCCGGATTACCTTGATAACGGGATCCCTGTAGCCTTTCACGGCCACAAGTGCGGTTGCGGTTGCACATTGATCAGTTCTTTTGTACCAGCTAAGGTTGCCTGA
ENCL002.0006.c01_002940	ATGACCGATTCTTTAATAAGCAAGGCAAACAGCCAGATACAACAACTGCTGGGCCAGTCACGCTACCGCGTTGACGTGCATGGCTGCACTGAGTTTCTGGATGTGGTGAGCTTCAGTGCGGTGGAGTCACTCAGCCAGCCCTGGCAGTATGACGTGGCGGTGACCTGCACCTCTGGGGATATCGCCTGCGACACGTTACTGCTGAAACCGGCGTCATTTACTTTCCAGACACCCGTGTTTGACGGGACACCAGCGCTGCCGGTCCGGACGATATTCGGCGTGGTTAAGTCATTTCGGCGCGTGTCCACCTCGAATGATGAGACCCGTTATGCACTGACGATCGTTCCCCGTATCGCCCTTCTGGACTATACAAAAGGGAGCGAAATCTACCTCAATCAG…
ENCL002.0006.c01_002950	ATGGAACATCATTCAGCAGTCCTGTTACGACGACTTAACCCTTACTGCGCCAGAGCGCTGGAAGGTGCAGCCTCTTTATGCCAGACCCGTGCGCATGCAGAAATCACACCTGAGCACTGGTTGTTAAAATTACTGGAGCAGGGCGAAGGTGATCTGACCGTTCTCGCCCGCCGTTATGAATGGGATATGGATACCGTCTGGCAGTCACTCCTGAGCTGGCTGGATGCACAGCCACGTTCTGTCCGCACCCGACCGGAGCTCTCAGCGTCTCTCCAGACCCTGCTGAAACAGGCCTGGCTTGCCGCCACGCTTGCCGGAGATGAGCAGATCCGCAGCGTACATTTGCTCGCGGCCATGGTTGAAACGTCCGGGCTGACACGCTGTGATGGCCTCTGGCCT…
ENCL002.0006.c01_002960	ATGGCAATCCCAGTTTATCTGTGGCTGAAAGACGATGGCGGCGCTGACATTAAGGGCTCTGTAGATGTGAAAGATCGCGAAGGAAGCATCGAAGTTGTTGCTCAGGAACACACACTGTATATCCCGACTGATAACAACACTGGAAAGCTGACCGGAACCCGCATTCACACGCCATTCCTGTTTACCAAGGAAATCGACTCTTCCAGCCCGTATCTGTACAAAGCCGTGACCACGGGCCAGACCCTGAAGTCTGCTGAGTTCAAGTGGTACAAGATCAACGATGCCGGTCAGGAAGTTGAGTATTTCAACACCAAACTGGAAAACGTCAAGCTGGTGAAAGTTGCACCAAAAATGCACGACATCAAGGATGCTTCCTTCGAGAAGCATAACCACCTTGAG…
ENCL002.0006.c01_002980	ATGAGACAGGATATCGACATCGACCAACTGATGGCGGAGACCTGGCTTACCGTCACTATGCTTAAAAAAGGTGCCGTTACGCTTAATGGCACTGCGCTTTACAACAAATGCGTTAAACAGGTTCAAAGTGTGCGGGAAGCGCTGGAGCGTGCCGGCTATGACGAAGCCAGTGTGGAGCATATTTCCTACGCACAATGTGCCTTGCTGGACGAAACGGTGATGAGCCGTAAGTCTGAAAAAGGCGAGGAAGGAGAGGAGCCGAAAGTTGATGAAGGCCAGGTGGCCTGGCGTAAAGCGCCGCTTCAGGCCCGTTTTTTTGGCTCATTCCGGGCAGGCGAAGCGTTGTGGGATCGGATTGCAGAGGTTCTGCGTCAGCCCTCACCTAACCCGGCCGTTTTA…
ENCL002.0006.c01_002990	ATGAAAATATATCGTCCACTGTGGAACGAGGGGGCTTTACTGTCCCCTCAACAGTTCCAGCAGCAGGCTGAATGGGAGTCTTTTCGCGGTGCCGGTGCATCTGCGCTAGCATCCCCATTCCCCTGGGGGGTAGAAAAGATTGAGTTTAATGACAGCCTTCTTCCGTCTGGTCTGATCCAGATTACGCAGCTACGCCTCTGGCTGGACGATGGATCGCTGATTGATGCTCAAAGGAGCGATCTGCCTCCACGTCCACGGGAGTTAGATGCCAGCCAGCTGGCAGGTCTCGATTCCGTAACCGTTGTCATCGCACTGCCTCACATGCAGCCGGGTATTGCCAACGTAGAACAGGAAGGTGTTACCGCAGACCGCCCGCTCCGCTATCGCGAGGAATGGGTG…
ENCL002.0006.c01_003000	ATGTCTGTAAAAAATGAGAATGCCGCGGGTAACGAGAGTGTAGTGCTTGAACGTCCTGCAGCAGGCGGGGTATATGCGTCCCTGTTTGAAAAAATCAATCTTAACCCTGTCTCTGAGCTAAGTGCGCTTGATATCTGGCAGGATGCACAGGCGATGTCGGATGCAACAGCAGACGAACGTTTAACTGCCGGCATGAAGGTGTTCCTGGAATGTCTGACAAAAGCGGGCTCAAAAGTTGAGAAACTCGACAAAAACCTGATTGACCACCATATCGCGGAACTGGATTACCAGATCAGCCGTCAGCTTGATGCTGTTATGCATCATGAAGGCTTTCAGGCGGTAGAAAGTCTGTGGCGCGGTGTGAAATCTCTTGTCGACAAAACCGATTTTCGCCAGAAC…
ENCL002.0006.c01_003010	ATGTCTAACTCTTCTTTTCAGTCCGAAATACCCAAGGCACGTATTAATTTAAAGCTTGATTTGCATACGGGCGGAGCGAGCAAGAAAACTGAGCTCCCCCTGAAATTACTGGTGGCGGGAGACTTCAGTAATGGTCAGGAGACTGCATCACTATCGGAGCGCAAAAAAGTTAATCTGAATAAAAACAACTTTGACTCTGTACTTTCCGAATATTCCCCAATCGTAAATATTACCGTTAAAAACACGCTTGCTGGTGATGGCAGTGAAGACAACATCAATCTGACATTCCAGAGTATTAATGATTTCTCTCCGGAGCAGGTTTCGCGGCAAATACCTCAGCTGAAGGCCATGCTCTCCATGCGCAACTTGCTTCGCGATTTAAAAGCAAACCTGCTTGAT…
ENCL002.0006.c01_021990	ATGACTCCCCGTAAAATCAAAACCGGTGGCGACCCCAGGTCGCTGCCGGATTATGCCGCCCTGCGCGATGAGCTGGGCAAACTGACGCATCCGGCGCGTCCGGATGTGAACTGGCGCAGGGTGCAGACCCTGTGCCTGCGCCTGTTTGAACACAACGGCGTGGAGCTTCAGAGCGCATGCTGGTACACCCTGGCCCGCATGTATACTGCCGGGCTGCCCGGTATGAATGACGGTCTGTTTATCACCGGCACGCTGGTGCGCTACCAGTGGTCGGTGATGTGGCCTGCCGGTGGGCACGCCCGGGCTGAAATCCTTGCCGGCCTCTGCCAGCGGCTGCAGAACGTTCTGCGAACGCTTACGCTTAAGGACCGTGATGACCTGCATGTCTTATACCAGAGT…
ENCL002.0006.c01_038680	ATGAATAATAAAAATTTTCATTGGTTGTGGTCCGTCTTTTACGCGGCGATTTTCGCCCTTGTCAGTGGTTGTACGTCGTCTTCACACAGCGACCCTTCCCGCTACAATCTGCAGTTTCAGGCTCATCCACAAATCAATGAATCTGCGCCGCTAAAAGTCAGAGTGCTGTTGCTGAAATCCGATGCGGATTTCATGTCCAGCGACTTCTATTCCCTGCAGAACAACGCGTCAGCCACGCTTGGCGCGAATCTGCTGAACAGCGATGTTTTCTTCCTGATGCCGGGTCAGCTCTCGAAAACCCTGAGTGGACAGAGCTCTCCCGACGCCCGCTACATTGGTGTGATGGCGGAATATCAGATGCTGGATGGCAAAAAATGGCGCGTTTCACTCCCTCTGCCT…
ENCL002.0006.c01_038690	ATGACGAAAGCAGAAAAGGTCGTCTGGACCGAAGGCATGTTCCTGCGCCCACACCATTTTCAGCGGACTGAAAGCTATCTGCTCAACCACGTTCGTGAATGGGGTGCGCTGCAGCGTTCATACCTTTGGGGCTTTCTCGACGTTGAGCTGGACGAAGCGATGCTGCGCCAGGGATGCATTGCCCTGAGCTACTGCAGTGGACTGCTGCCTGACGGAACCTTTTTCCAGGTGCGCAACGGCCGCAATGGTCCGGTGCCGCTGAAAATCCCTGACAATCTCACCAATGAAAAGGTGGTGCTCGCACTGCCGGTTCGCCGTGGAGAGAGAGAAGAGGTGATCTTCAGTGAAGAGCCGGCCTCGCTGGCGCGCTTCATCGCCTTTGAGCAAGAGGTGGAAGAC…
ENCL002.0006.c01_038700	ATGCAGGAACGACAGGATACCGGCAGTGATGCCGCGTTTACCGGAGCCAGTAGCAACAATCAGCTGGTGGCGGCCGCCAATCCGCTGCTCAATGCGATTCCGCAAATCCGTCATTCGGTATCACATGACGATCAGGTGGCGTTGCGCCAGCGCCTGATCGATGAGATCCGCCGGTTCGAAGTGCGCTGTCAGCAGGCCGGTCTGGCCTATGAGGTGATCGTCGGGGCACGTTACTGCCTGTGTACGGCACTTGATGAGGCCGCCGCGCTCACCCCCTGGGGCAGCAGCGGCGTCTGGTCCAGCAATGGTCTGCTGGTGACGTTTCATAATGAAACCTGGGGCGGCGAAAAGTTCTTCCAGCTGCTGGCGCGTCTGTCGCAAAACCCGCGCGAACATATT…
ENCL002.0006.c01_038710	ATGCTGACTACTCTTCTTTCCATTTTGACCAATCGCATTCTGTGGAGCTTCCTGGGCGTCACTGCGCTTGCGGCGGTTATCTGGATGATTGGCCCATTGTTGTCCATCGTGGACACCCGACCGCTCGAATCTGAACAGAACCGCATCATCAGTATTGCGGTGGTTTATCTGCTCTGGGCGCAGGGCCACATTCTGCCGCGGCTGTACAATGCCTGGCTGAACCGCAAGCTGATGGACAAACTCAATGAGAACACCACCAGCCCGGAAGCAGCGGATCCGCAGAAGCGACTGAACAACGAGGAGCAGATCCTCGCCAGCCGTTTTGACGAAGCCGCACAGATGCTGAAAAAAGCGCACTTCAGCAAAGCGGGACAGGGTGCCCAGTGGACGCAGCGCTTT…
ENCL002.0006.c01_038740	ATGGCAATGAGTAACAGTGGGCAGAAATTTATCGCACGTAACCGTGCCCCCCGCGTGCAGATCGAGTACGACGTAGAGATCTACGGTGCAGAACGTAAAATTCAGCTGCCGTTTGTGATGGGCGTCATGGCCGATCTGGTCGGCAAACCGGTGGAAAACCTGCCGGCAGTCGATGAGCGTAAATTCCTCGAAATCGACATTGATAACTTTGACGAGCGCATGAAAGCGCTGAAACCTCGCGTGGCGTTCCAGGTGGATAACACGCTGACCGGCGAAGGTAAGCTCAACGTTGATCTGACATTCGACAGCATGGACGATTTCCTGCCGGACGCGGTAGCCCGCAAGGTTGAGCCGTTGAACAAGCTGCTGGAAGCACGTACTCAACTTTCCAACCTGCTG…
ENCL002.0006.c01_038750	ATGAGCAACCAGACTCAACAACACGAGCAGCAGAGTGGTCAGGCGTTCAGCCAGGATGAATTCAGCGCGCTGCTGAACAAAGAGTTCCGCCCGAAAACCGATCAGGCGCGCTCCGCGGTGGAAAGTGCGGTAAAAACGCTGGCGCAGCAGGCGCTGGAAAATACCGTTACCTTCTCCAGTGACACCTACCGCACCATTCAGAACCTGATTGCCGGTATCGACGAGCAGCTGTCTCAGCAGGTGAACCAGATTATTCACCATGAAGAGTTCCAGAAGCTGGAGAGCGCCTGGCGCGGTCTGAGCTACCTGGTGAACAACACTGAAACCGACGAGATGCTGAAGATCCGCTTTATGAGCATCTCCAAGCAGGAGCTGGGTCGTACCCTGAAACGCTTTAAG…
ENCL002.0006.c01_038780	ATGGCTATTGATATGTTTCTGAAGGTCGAGGGTGTTACGGGCGAATCTAAAGATTCTAACCACACCGGCTGGACTGATATTACCTCCTTCTCCTGGGGCGCTTCCCAGCCAGGTAATATGAGTGTTGGTGGCGGCGGCGGTGCCGGTAAAGTTAACTTTAACGATCTGCACGTTAACGCTCTGATCGACAAATCCACTACAGCAATTCTCAAACACTGCGCAAGCGGTAAGCACCTGACTAAAGTTGAACTGTCCGTGTGCAAAGCGGGTGGTCAGCAAGTTGAATATACCCGCATCACACTGGAAGATGTGCTGGTAACTTCTGTTCAGTACACCGGTGCGGACAACGGCGACACCGTTGGTGTGACCTATGCATTCCAGGCTGCGAAAGTGAAACAG…
ENCL002.0006.c01_038850	ATGAGTAATCCCGCTGGCGAAGGCGATCTGCTGCGCAGCGGCTGGCAAGCCCGCAGCAAGCAGGAGAAGGTGGGGGCGCGCGATAAAATGCAGCCCTCGCTGCTGGATCGCCTCACCGATAACGATCCGGAAAAAAAACGCGAGTCCGCCAACAGTAATCTGATTACCCACGCCGCCCTGCGCCGTAACGTGCTGCGGGATCTGCAGTGGTTGTTTAACACCATCAACCATGACGCATCCGGTGACCTGAGCGCGTTGCCGCATGTGAACCGCTCGGTGGTTAATTTTGGCGTCGCGCCGCTGGCCGGGAAAAGAATGTCAGACATTGAATGGCACGACATTCAGCGCAAGCTTACCGAGGCCATCATTAACTTTGAACCGCGTATTTTGCCGCAGGGA…
ENCL002.0006.c01_038860	ATGGAAAGTAAACTGCTCGAATATTACAACCGTGAACTGGCCTATCTGCGTGAAATGGGCGCTGAATTTGCCGAGCGCTATCCCAAAGTTGCGGGTCGACTGGGCATGCGCGGCATCGAAGTGGCGGATCCGTATACAGAACGCCTGATGGAGGGGTTCGCGTTCCTGACCTCCCGCGTGCAAATGAAAATGGATGCGGAGTTCCCGCGCTTCTCCCAGCGTTTGCTGGAAATGATTGCGCCAAACTATCTCGCGCCAACCCCCTCAATGGCGATTGCTGAAATCCAGCCCGACAGCACGCGTGGCGATCTGAGCAACGGTTTTAAGGTGCCGCGCGGCACCATGATGGACAGCCTGGCGCTGAAAAAGACCGGGGTCACCTGCAGCTACACCACGGCG…
ENCL002.0006.c01_038870	ATGAGCGAAGTCGCCTCCGCGCCGCTGCGTGTCCATCGCCTGACGCCGTTGCCGGACGCTTTCTGGCGCGGCGTTCGCGAGACGCCGTGGCGCTACGATCTGTTCCAGCTATTAAGACGCATTGATGCCCAGGGCGGTGAACGTTATCCGCTGGGGCGCGCGCCGCTGCCGAAATTTGAGCCGTTACGTATCGGTCAGCAGCCATCGATGAGCTTTGCGCCGTCGACCCTCGCGCAGGTGCGCCAGCGTGACGAGAACGGGCTGCACGAGGTGTCTATCCTCAGCTTCGGTCTGTTTGGTCCAAATGGCCCGCTGCCTGTCCATATGACAGAGTACGCCCGGGAGCGTATTCATCATCATCAGGACACCAGCCTGAGCGCGTTTGCCGATCTGTTCCAT…
ENCL002.0006.c01_038880	ATGTCAGAAATCAGCCGTGCCGTGCTTTTCGGCAAACTGGATACGCTGTTATTTACCTCACTGGAAAGCGCCACCGCGTTCTGCAAGCTGCGCGGCAACCCCTATGTTGAGCTGGTGCACTGGCTGCATCAACTGATGCAGCAGCAGGATGGCGATCTGCAACAGGTGATTCGTCATTTTGCCCTCGATGAACAGCAGCTGACGCGCGATATCGTGGCCGCACTGGATGCGCTGCCACGTGGCGCGAGTTCTGTTTCCGATCTGTCAGAACATATCGACAGCGCCGTGGAGCGCGCGTGGGTGTTTGGCTCGCTGAAGTATGGCGTCAGCCGTATTCGCGGCGGACATTTGCTGATTGGCATCCTGAAAACCTGGAATCTGGCTAACGTGCTGAAAAGC…
ENCL002.0006.c01_038940	ATGCTCAACCGAATTACCGTTCAGCTCCCGGTGGAGGGGCTTCTGTTCTGGAAACTGACGGGCCGCGAGGCGATGTCCGAGTCGTTCGCCCTGACGCTGACCCTGCTTGGCACGGATGCGCGCATTGACCGCAGCAAACTGCTGGGTCAGCCGGTCACGGTGACCATCCCGACGCAGAGCCTGCTGACGCCCCGCTATATCAATGGAAAAATCACCCGCGTGGCGGTGAGTGCCGTCGAGCTGACGGGCACCCGCTATGCGGTGTACCAGCTGACGGTGGAGCCGGACCTGTGGCCGATGAAGCGCGACCGTAACCTGCGTATCTTCCAGGGTCAGACGGTACCGCAGATTGTGAAAACCCTGCTGGCTGAACATCAGGTCAACGTGGAGGATAAACTC…
ENCL002.0006.c01_038960	ATGAGCGATAACAACGCGGCCCGTCAGGGCGACGAGATCATTCACTCCAGCATTTTTGCGGATATCACCAGTATTGTGGCGGAAGGTGCGGCCTATGCCGTTATCGGCGCTGCCGTGGGCGCGGCGGCAACCGTTGCTGCTCCGCTGCTGGGGGCGGGTGCCGCCGCTGCGGGCGTGGCGGCTATTGGATCCAGCTGTCTGTTAAGTGGGATCATTGGCGGCGTACTGGCAAACGTGGCAGGTATAACTGACGATATCAGCAACGCCGCCGAAGGCTTAGGCAACGCGCTGTTCCCACCGTCGCCAGCGGGCAAAATCACCACCGGGTCTGATAACGTTCTGACGAACGCGATTCCCGCTGCACGAGCGGCCGGGACGCTGACGCCCGCTGACACACCG…
ENCL002.0007.d01_019620	ATGACAATAAATTCTGAACGCCAACTTAAAACCGGCGGGGATCCGCGCACGCTTGCGGATTACGCTGCCTTGCGCGACGAAATGAACAAGCTCACCCATCCGGCACGCCCGGATGTTAACTGGCAACATGCGGAAACGCTCTGTCTGTCACTGTTCGAGCACAACGGTGTGGAGCTACAAACGGCTGCCTGGTATACGCTCGCCCGCACGCATCTTGCCGGACTCTACGGCATGAATGAAGGGCTGGCGCTACTGGCTGCCCTGGTCGTCCGTCAGTGGGGTAGCCTCTGGCCACAGCCTGTTCATGCGCGAGTTGAAATCCTCAGCGCACTGAGCAAACGCCTGCAACAGGTGATGAGAACGCTGACGTTGACATATGCCGATTTAGGGCAGCTTTAT…
ENCL002.0007.d01_019630	ATGCCACAGGGACACAACACGCCATCGCTTTATGAAATGCTGAGCGGTAATTTCTCAGGAGGCCTGAGCCTCAACCAGGTCAGCGAACAGAATCAGGTGATTTTATCGGTACTCGATAATATGCAGCGGGTACTCAACTGCCGCGCCGGTACGCTGGCTCACCTGCCGGACTACGGCCTGCCGGATATGACAAAAATCCTCCAGGGAATGCCCGGGACCGCCCACCAGCTGATCACCACACTGTCGGCTGTGTTGCTGAAATACGAGCCGCGCCTGAGCCGGATTAATGTGGTGATGCAGGAACAGATTCAGCCCGGTGAACTCCGCTACGCCATTGATGCGGAGCTGAAGGGGGTCGGGCTGGTGCGCTACGGCACGGAATTTATGCCCGAGGGCAGG…
ENCL002.0007.d01_029280	ATGGCAACAGTAACCCGCTGGTGGGCGCTGACGCTTATTGCCTGTGGTCTGCTCACAGGCTGCGGTCTGACACAGACCGTCACGGACGGTACGGTTAGCATCACGAAATCCATCTTCTACAAGAAAATTAAAACGCTGCATTTGGATTTTACCCCGCGCACGGCCATAAATGCCGATGGCGCACAGACGCCGCTGGCGACGATGGTGCGGGTCTACCAGCTTAAAGACCGTAAGAATATTGATGCAGCAGACTACCAGACGCTACTGCGTAAGGCCGATACGGTCCTGAAAGAGGACGAGCTGGCGTCAAAAGAGCTGCTGGTGATGCCCGGGGGCAGCGTGACGCTTAATATGCCCATGGATGAAGACGCTGAGTTCGTGGCGGTGGTGGGGCTGTTT…
ENCL002.0007.d01_029290	ATGGCGCGAGAATCACAGCCAGCACGTACCGGGCTGACGTTAGCTCTTGATAAAGACATCTGGAGGGTCAATTTCTATCGTTTCTGCCAGTTGCTGGAGCAGGAAAATCCGGACGCGCCAAAACTGGGCACCACCAGCCATCCGGGCAACGACCCGGTACGTTTCAGACCCTGGCCGGGAATGGGTTTCCCGGTCAGCACCCTGAAAGCGGTGGAGACCGACGAAGACCATCCGACATTGCCTCCAACGGTCCGCACGACATTTCTGGGGATGTATGGCGTGGACTCCCCTCTGCCGACGTCTTATCTGGATGACATTGCACAGCGCCGGGAAGGCTATGAGGCGGTCACCTCGTTTCTGGATATCTTCAGCCACCGCATCACCACGCAGTATTACCGG…
ENCL002.0007.d01_029300	ATGGATGATTTAACCCTGCGCTATTTTGAAGCCGAAATGCGCTATCTGCGCGAGGCAGGAAAAGAATTTGCCCGGGCACATCCGGACCGGGCGGCAATGCTCAATCTCGATAAGCCCGGAGCCCGGGACCCGTATGTGGAACGCCTGTTTGAAGGCTTTGCCTTCCTGATGGGCCGTCTGCGAGAAAAGCTGGATGATGATCTGCCGGAACTGACTGAAGGACTGGTGAGTCTGCTGTGGCCGCACTATATGCGGACTATCCCGTCGCTGGCCATCGTTGAGTTTTCGCCTGACTGGCGTGGTCTGCGTCAGGCCGAAATGCTGGTTGAAGGCTTCTCCGTTCTGTCACGTCCTGTCGGGCCGCATAAAACCGCCTGTCAGTACCGGACGACCCGCGAT…
ENCL002.0007.d01_029310	ATGAGTTCACCGGAAGCCCTGTTATCGGCATGCACCACTAACCACGAAGCGCAGTTGCGCCTTACTGAAAGCGCCTCCGGCCCCCTGTCCCTCTGGGAGAACTGGTTAAAACCGATCCGCCCTGGGGAGGAAACGGGTGACGATCCGGCCTGTGACGATGATTTCCAACTGATGCGTGAAGAAATCAACAAACTTTCGGGCACCGATCCGGAGTTGCTCTGCACGCTGGCGGAAAAAATACTGTGTGAATGCGCCAAAGATATCCGTGTTGTTACCTGGTATACCCAGGCCCGGCTGAGCCGTGACGGCGAGAAAGGCCTGGCGGAAGGGATACTGCTGCTGGTCGCGATGTTGTCCCGCTATGGCAGACACTGTCATCCGCTGCGCCCGAATGCCCGG…
ENCL002.0007.d01_029320	ATGGCTAAGGTAAAAGTCAAAACGCTCATTGGCGCAACGGCTGGAGTTCTGTTTTTTTTGACAGCGACCGTCGCATTTCTGTTTTATGCGTTCCCGCAATGGCTGGCATCTGCCACCGGGCTGGGACCGTATGATGGACAGCGCATCCTGACATTTTGCGCATTGTTGAATGCAGCCATATTCCTGTTGGGATGGATGACAGAAAAAGCGTTCAGCTATGCGGGGAAAGCGGGTCTTTATCTTCACTGGGGAAATAGCCAACGGCAGGCCATGGCGCATTCAGCAGAGATCCCGTCTGCTGATGGTGATGGGCAGGTAGCCACTTACAGTGATGAACAGATGTCAGAACATCTGGAGATGCGCTATGGACGTCGCTGGCGGTCTAAGGTCCGGATCCTG…
ENCL002.0007.d01_029340	ATGTTGCAAATTATTCGAAAAGGCGACAAAACCACCCACGGTGGTTCCGTAATGACCTGTTCCGAAACCATGATTTTTGGTGGAATTGGCGTGGCACGTAAAGGTGACAGGGTTTCCTGCCCGATACCTGGACATGGTCCGACAACGATTATCGAAGGTAATCCCAACTATTTGGATAATGGTATCCCTGTTGCTTTTCACGGCCACAGGTGCGGTTGCGGCTGCACTTTGATCAGTTCTTTTGTTCCTGCAAAGGTTGGTTGA
ENCL002.0007.d01_029390	ATGAGTGATTCACTGTTAAACGATGCGACTGGTCTGGTCAGGCAGTTGCTCGGTCAGTCACGTTATCGGCTGGATGTGCATGGCTGCACTGAATTTCTTGATGTACTGAAATTCAGTTCGGTGGAGACTCTGAGCCAACCCTGGCGATTTGATATCTCCGTGACCTCTTCCTCGCCGGATATTGCCGGTGACGCTGTGCTGTTAAAACCCGCATCTTTTACGTTTCAGACCCCGGTGTTTGACGGGACGCCGGCTATGCCGGTACGTACCGTTTATGGCATGGTGGAATCGTTTAAACGTGTATCCACCTCAAAAGAAGATACCGTATATACCCTGGCGCTGGTGCCACGTATCGCCCTGTTAGCGAAAACGAAAAGGTGTGAGATTTTTCTCAATCAT…
ENCL002.0007.d01_029400	ATGGAAAATCCAGCCATCCTGTTACGCCGTCTTAACCCTTACTGTGCCCGCGCGATGGAAGGGGCCGCTTCCCTGTGCCAGACCCGCGCCCATGCGGAAATCCTGCCTGAGCACTGGCTGCTGAAACTGCTGGAGCAGGGTGAGGGCGACCTGACGGTGCTGGCGCGGCGCTACGAATGGGATATGGATACGATATGGCAGGATATGCTGGGTTTTCTGGACAGCCTGCCACGGTCGGTGCGCAGCCGTCCGCAGCTTTCGGATGGCGTGCAGTCACTGATGCAGGACGCCTGGCTGCACGCCTCGCTGGCGGGGGAAGAGCATATCCGCAGCATTCACCTCCTGATGGCTCTGGTGGAAAAACCGAAACTGCTGCGCTGCGACAGCCTGTGGCCGCTG…
ENCL002.0007.d01_029410	ATGGCAATTCCAGTCTATCTGTGGCTGAAGGACGACGGCGGCGCGGACATCAAAGGGTCCGTGGACGTGAAAGATCGTGAAGGCAGTATCGAAGTGGTGGCCCAGGAGCACAACCTGTACATCCCGACCGATAACAATACCGGCAAGCTGACCGGCACCCGTATCCACACCCCGTTCCTGTTCACCAAGGAAATAGACTCCTCCAGCCCGTACTTGTACAAGGCGGTGACGACCGGCCAGACCCTGAAATCGGCCGAGTTCAAATGGTACAGAATCAATGACGCAGGCCAGGAAGTGGAGTACTTCAACACCAAGCTTGAGAACGTGAAGCTGGTGAAAGTGAATCCGAAGATGCATGACATCAAGGATCCTGCTTTCGAGAAGCACAACCACCTCGAG…
ENCL002.0007.d01_029430	ATGAGAAAAGAAACCGATATCGATGCTCTGATGGCGGAGACCTGGCTCACCGTCACCCTGCTTAAGCAGGGGGCAACAACGCCTGACGGGAATGTGCTGTACGACACCTGCTGCAAACATGTGGAAAGCGTGCGCGAGGCGCTGGATCGAGCAGGATATGATGAAGCCAGTGTCGATCATATCTCTTATGCGCAATGTGCGCTGCTTGACGAAGTGGTCATGAGCAGAAAACTGCCTGACGGGGCAGATGCTGATGCGGGCCAGGTAGCCTGGCGAAAAGCGCCGCTACAGGCGCGCTATTTTGGGTCGCTGCATGCAGGTGAAGCCCTGTGGGATCGTATTGCGGAAGTATTGCGCCAGCCAGCGCCAAACATGGCCGTTCTGACCTGCTATCACCGG…
ENCL002.0007.d01_029440	ATGAAAATTTATCGTCCGCTGTGGAACGAGGGGGCGTTGCTGTCCCCTCAACAATTCCAGCAACAGTCCGACTGGGAAACTTTTCGCAGCACAGGCGTTGCGGCACTTGCCTCGCCGTTTGCATGGGGCGTTGAGCGAGTTGAAATTGATGAAAGACTGCTGGAAACAGGTCTGATACAGATTTCACAGCTGCGGCTCTGGCTGCCCGATGGCACGCTGGTGGATACGGTAGTCAGCGACCTGCCGCCGGAACCGCGTGAACTGGATTTATCACCTCATTCAGACGCGGTTACGGTGGTGATTGCCCTGCCGTTGATGCAGTCCGGGTTAAATAACGTGCTCCAGGAAGCGGCAGTGGCTGATCGGCCGCTCCGCTATCGTGAGGAGTGGGTCAATGTT…
ENCL002.0007.d01_029450	ATGTCTGTGAATACTGAAACCGCCTCCGCGCAGGGGCAGACCACCGTACTGGAAAAAGAGGGCGTTTACGCCTCCCTGTTTGAAAAAATCAACCTGACCCCGGCCTCCAGCCTGGGGGATATCAATGCGTTTCTGGATGACGCCGCGCTTTCTGACGCTCCGGCGGGTGAACGCCTGACGGCGGCGATGCAGGTGTTTATGGACTGCATCCGCAAATCCGGTCAGCCGGTGGAGAAGCTCGACAAAACGCTGATTGACCACCATATCGCTGAGCTGGATTTCCAGATCAGCCGTCAGCTGGATGCCGTAATGCATCACCAGGAGTTCCAGAAGGTGGAGTCCCTGTGGCGCGGCCTGAAGCAGCTGGTGGACAGCACCGACTACCGCCAGAACGTGAAA…
ENCL002.0007.d01_029460	ATGGCCGATTCATTCCAGAATGAGGTGCCCAAGGCACGCATAAACTTAAAGCTGGCTCTGCATACAGGTGGCGCGCAGAAGAAAATCGAACTGCCGCTTAAACTCCTCACCGTCGGTGATTTCAGTAATGGAAAAGAGAATCGCCCATTATCGGAAAGGGAGAAAATCAACGTCAATAAAAATAACTTCAACAGCGTACTTTCGGAATTTAACCCGGAAGTGAATCTGACGGTTCCTAACACAATGGCCGGGGATGGCTCGGAAGAAAGCATAAAACTGAATTTCTCCGATATTAAGGATTTCGAACCTGAACAGGTTGCCCGCCAGATCCCCCAGCTCCGCGCCATGCTGGCCATGCGTAATTTATTACGCGACCTCAAATCCAATCTCCTTGATAAC…
ENCL002.0007.d01_030900	ATGAGCGATAACAACGCGGCCCGTAAGGGCGACGAGATTATTCACTCCAGCATTTTTGCTGATATTACCAGCATTGTGGCGGAAGGTGCCGCCTATGCGGTGATTGGCGCGGCGGTGGGCGCAGCAGCGACCGTCGCGGCCCCACTGCTGGGAGCCGGGGCCGCAGCAGCGGGCGTGGCGGCGATTGGATCCAGCTGTCTGTTGAGCGGCATTATCGGCGGGGTTCTGGCGAACGTCGCCGGGATCACCGACGATATCAGCAACGCCGCTGAAGGGCTGGGTAACGCGCTTTTCCCGCCGTCGCCCGCGGGCAAAATCACCACCGGTTCGAGCAACGTTCTGACAAATAAACTTCCCGCTGCACGCGCAGCCGGGACGTTAACGCCTGCCGATACCCCG…
ENCL002.0007.d01_030930	ATGCTCAACCGAATTACCGTCCAGCTCCCGGTTGAGGGGCTGCTCTTCTGGAAACTCTCCGGCCGCGAGGCGATGTCCGAGTCGTTCGCGCTGACGCTGACCGTGCTCGGCACAGACGCGCGCATCGACCGCAGCAGGCTGCTCGGCCAGCCGGTCACGGTGACCATCCCGACGCAGAATCTGCTGACCTCCCGCTATGTTAACGGCAAGATTACCCGCGTGGCGGTGAGCGCCGTGGAGCTGACGGGCACCCGCTATGCGGTGTACCAGCTGACGGTGGAGCCGGACCTGTGGCCAATGAAGCGCGACCGTAACCTGCGTATCTTCCAGGGCCAGACGGTACCGCAGATTGTCAAAACCCTGCTGGGTGAGCATCAGGTTAACCTCGAAGACAAACTC…
ENCL002.0007.d01_030990	ATGGGAAAACCAGCCGCCAGAGCGCGCATTGATTCCAGCGCACATACTGGCCCAATTCAAAGCGGAAGTCCCAACGTAATTATTGGCGGATTTCCGGCGGCACGAAAAGGCGACCCGCTTTCATGTTCTCAACATGGTCAGGGAAGTATTCTCAGCGGTTCAACAACGGTCTTTGTGAACGGTTTACCTCTCGCCAGGGAAGGCGACAAGACGGGTTGCAATACTTCAGCGACCCCTGCGGTCGCAACCACTCAACCTGCACCTCCGCAATATTGGGGAGGAACGGCGGCGAAGGGTGCGGGTAAAGATGGTGCTATACATGGTGATGTTTACGACGCCCGGGTGCTCGGCGCCTATGCAAGTCTTGAAGATAAATCCGGCTTTGGAAAACCCGATACG…
ENCL002.0007.d01_031000	ATGCTCAACCGAATTACCGTCCAGCTCCCGGTGGAGGGGCTGCTCTTCTGGAAACTCTCCGGCCGCGAGGCGATGTCCGAGTCGTTCGCGCTGACGCTGACCCTTCTCGGCACAGACGCGCGCATTGACCGCAGCAGGCTGCTGGGCCAGCCGGTCACGGTGACCATCCCCACGCAGAACCTGCTTACCCCCCGCTATATCAACGGCAAGGTGACGCGCGTGGCGGTGAGCGCCGTGGAGCTGACGGGCACCCGCTATGCGGTGTACCAGCTGACGGTGGAGCCGGACCTGTGGCCGATGAAGCGCGACCGTAACCTGCGTATCTTCCAGGGCCAGACGGTACCGCAGATTGTCAAAACCCTGCTGGCTGAGCATCAGGTTAACGTTGAGGATAAACTC…
ENCL002.0007.d01_031040	ATGTCAGAAATTAGCCGTGCCGTGCTTTTCGGCAAACTGGATACGCTGTTATTTACCTCTCTGGAAAGCGCGACTGCCTTCTGTAAGCTGCGAGGCAACCCGTACGTTGAGCTGGTGCACTGGCTGCATCAGCTGATGCAGCAGCAGGATGGCGATCTGCAACAGGTCATCCGTCACTTCGCCCTTGATGAACAGCAGCTGACACGCGATATCGTGGCGGCGCTGGATGCCCTGCCGCGTGGCGCGAGTTCCGTGTCTGATCTTTCCGAGCATATCGACAGCGCCGTCGAGCGCGCCTGGGTCTACGGCTCGCTGAAGTTTGGCGTCAGCCGCATCCGCGGCGGCCATTTGCTGATCGGCATACTGAAAACGTGGAATCTGGCTAACGTGCTGAAAAGT…
ENCL002.0007.d01_031050	ATGAGTGAAGTTGCCCCTGCAACGCTGCGCGTGCATCGCCTGACGCCGCTGCCCGATGCGTTCTGGCGCGGAGTGCGCGAGACGCCGTGGCGCTACGATCTGTTCCAGCTGTTAAGACGCATTGATGCCCAGGGCGGCGAGCGTTACCCGCTGGGGCGCGCACCGCTGCCTAAATTTGAGCTGCTGCGTATTGGTCAGCAGCCTTCAATGGGCTTTGCGCCGTCAACGGTTGCTGAGGTCCGGCAGCGGGAAGAGAACGGACTGCATGAGGTTTCCATTCTGAGCTTCGGCCTGTTTGGTCCTAACGGCCCACTGCCGGTGCACATGACTGAGTATGCCCGCGAGCGTATTCATCATCATCAGGATCACAGCCTCAGCGCGTTTGCCGACCTCTTTCAC…
ENCL002.0007.d01_031060	ATGATGGAAAGCAAACTGCTCGAATATTACAACCGTGAACTGGCCTATCTGCGCGAGATGGGCGCGGAGTTCGCCGAACGCTACCCGAAAGTGGCGGGGCGGCTCGGCATGCGCGGCATCGAAGTGGCGGACCCGTACATTGAGCGCCTGATGGAAGGTTTCGCCTTCCTGACCTCCCGCGTGCAGATGAAAATGGACGCCGAATTCCCGCGCTTTTCACAGCGTATGCTGGAGATGATTGCGCCAAATTATCTGGCGCCTACGCCGTCGATGGCGATCGCTGAAATTCAGCCCGACAGCAGCCGGGGCGACCTGAGCAAAGGCTTTATTGTGCCGCGCGGCACCATGATGGACAGCCTGGCGCTGAAAAAAACCGGCGTTACGTGCAGCTATACCACG…
ENCL002.0007.d01_031070	ATGAGTAATCCCGCTGGCGAAGGCGATCTGCTGCGCAGCGGCTGGCAGGCCCGCAGCAGGCAGGAGAAAGTGGGGGCGCGGGACAAAATGCAGCCCTCACTGCTGGATCGCCTGACGGATAACGATCCGGAAAAAAAACGCGAGTCCGCCAACAGCAATCTGATTACCCACGCCGCGCTGCGTCGTAACGTCCTGCGGGATTTACAGTGGTTGTTTAATACCATCAACCACGATGCCTCCAGCGATCTGAGCGGGCTGACGCAGGTGAGCCGTTCCGTCGTTAACTTCGGCGTCGCGCCGCTGGCGGGGAAAAGAATGTCTGATATCGAATGGCACGACATTCAGCGCAAGCTCACCGAAGCGATTATTAACTTTGAACCGCGGATCCTGCCGCAGGGG…
ENCL002.0007.d01_031140	ATGGCTATTGATATGTTTCTGAAGGTCGAGGGTGTTACGGGCGAATCTAAAGATTCTAACCACACCGGCTGGACTGACATTACCTCCTTCTCCTGGGGCGCGTCCCAGCCAGGTAATATGAGTGTGGGTGGTGGCGGTGGTGCCGGTAAGGTTAACTTTAACGATCTGCACGTTAACGCTCTGATCGACAAATCCACTACAGCAATCCTGAAACACTGCGCAAGCGGTAAACACCTGACCAAAGTTGAACTGTCCGTCTGCAAAGCGGGTGGTCAGCAGGTTGAATACACCCGCATCACCCTGGAAGACGTTCTCGTGACTTCCGTTCAGTACACGGGTGCAGACAACGGCGATACCGTTGGCGTGACCTATGCATTCCAGGCTGCGAAAGTGAAACAG…
ENCL002.0007.d01_031180	ATGAGCAACCAGACTCAACAACACGATCAGCAGGCGGGCCAGGCGTTCAGCCAGGACGAGTTCAGCGCGCTGCTGAATAAAGAGTTCCGCCCGAAAACCGATCAGGCGCGCTCTGCCGTAGAAAGCGCGGTTAAAACCCTGGCGCAGCAGGCGCTGGAAAACACCGTGACCTTCTCAAACGATACCTACCGCACCATTCAGAACCTGATTGCCGGTATTGACGAGCAGCTTTCGCAGCAGGTGAACCAGATCATTCACCACGAGGAGTTCCAGAAGCTGGAAAGCGCCTGGCGCGGCCTGAGCTACCTGGTGAACAATACCGAAACCGACGAGATGCTGAAGATCCGCTTTATGAGCATCTCCAAGCAGGAGCTGGGCCGCACCCTGAAGCGCTACAAG…
ENCL002.0007.d01_031190	ATGGCAATGAGTAACAGTGGACAGAAATTCATCGCACGCAACCGTGCTCCCCGCGTGCAGATCGAATACGACGTAGAGATCTACGGTGCAGAACGCAAAATTCAGCTGCCGTTTGTGATGGGCGTTATGGCCGATCTGGTTGGCAAGCCGGTGGAAAACCTGCCAGCCGTCGACGAGCGTAAATTCCTGGAAATCGACATCGACAACTTCGACGAACGCATGAAGGCGCTGAAGCCGCGCGTGGCGTTCCAGGTAGATAACACCCTGACCGGCGAAGGTAAGCTCAACGTCGATCTGACCTTTGACAGCATGGACGACTTCCTGCCGGACGCGGTGGCCCGTAAAGTAGAGCCGCTGAACAAGCTGCTGGAAGCCCGCACCCAGCTCTCCAACCTGCTG…
ENCL002.0007.d01_031200	ATGAATATCGATGAATTTCTCGCGCCGATAAGCCCCGACAACCCCTGCGGTGAAAACCTGGAGTACGACGCTGATTTCCAGGCCATGGGGCAGGCCAGTCAGGGCAAAGCCGAGCAGCAGTTTGGCGACACCATCATTCCGGCAGAGCCTGCCGACTGGAACACGGTGGAAAAACTCGCCACCAGCCTACTGGGACGCACCAAAGATCTTCGCGTCATGCTGGCGTTAACCCATGCCTGGACACGTCGTCGCGGGCTGGCAGGTTACGCCGACGGGCTACTGCTGGTGCAGGAAGCCCTGTCCCGTTACTGGGAGCAGCTTTACCCGCTGCTGGAAGAGTATGGCGAAACCGATCCGTTCTACCGCATCAACGCCCTCGCCGGGCTGAGTGATAAATCT…
ENCL002.0007.d01_031220	ATGCTGACTACTCTACTTTCTATACTGACCAATCGCATTCTGTGGAGCTTCCTGGGCGTAACGGCGCTCGCGGCGGTCATCTGGATGATTGGCCCGCTGTTGTCCATCGTAGATACCCGCCCGCTTGAATCAGAGCAGAACCGCGTCATCAGCATTGCGGTGGTCTACCTGATTTGGGCCCAGAGCCACATTCTGCCGCGGCTGTATAACGCCTGGCTGAACCGTAAGCTGATGGACAAGCTCAACGAAAATACCACCAGCCCGGAGGCGGCCGATCCGCAGAAACGTCTGAACAGCGAGGAGCAGATCCTTGCCGGGCGTTTCGATGAAGCCGCCCAGATGCTGAAAAAAGCCCACTTCAGCAAAGCGGGACATGGCGCACAGTGGACGCAGCGCTTC…
ENCL002.0007.d01_031230	ATGCAGGAACGACAGGATACCGGCAGTGATGCCGTGTTTACCGGAGCCAGTGGGAACAATCAGCTGGTGGCGGCCGCCAATCCGCTGCTCAATGCGATTCCGCAAATCCGTCATTCGGTTTCCCACGACGATCAGGTCGGGCTGCGCCAGCGCCTGATTGACGAAATTCGCCGTTTCGAGGTGCGATGCCAGCAGGCGGGCTTACCGTATGAAGTGATTGTCGGCGCGCGCTACTGCCTCTGCACGGCGCTGGACGAAGCCGCCGCGCTGACTCCCTGGGGAAGCAGCGGCGTCTGGTCAAGCAATGGTCTGCTGGTGACGTTTCATAACGAAACCTGGGGCGGCGAGAAGTTTTTCCAGCTGCTGGCGCGTCTGTCGCAGAATCCGCGCGAACACATT…
ENCL002.0007.d01_031240	ATGACGAAAGCAGAAAAGGTCGTCTGGACCGAGGGCATGTTCCTGCGTCCCCACCATTTTCAGCGGACAGAAAGTTACCTCCTCAACCACGTTCGTGAGTGGGGGGCCTTGCAGCGTTCGTATCTCTGGGGCTTTCTCGACCTTGAGCTGGATGAAGCGATGCTTCGCCAGGGCTGTATTGCCCTCAGCTACTGTAGCGGTTTGCTGCCTGACGGCACCTTTTTCCAGGTGCGCAGCGACCGCAACGGTCCGGCTCCGCTAAAAATCCCCGATAATCTCACCAATGAAAAGGTGGTGCTTGCGCTGCCGGTTCGTCGCGGTGGCCGTGAAGAGGTGATTTTCAGCGAGGAGCAGTCTTCTCTGGCGCGTTTTATTACCTTTGAACAAGAGGTGGAAGAC…
ENCL002.0007.d01_031250	ATGAATAATAAAAATTTTCATCGGATGTGGTTCCCTTTTTTTGCGTTGATTTTCGCGCTGATCGGTGGTTGTACGTCGTCTTCACACAGCGACCCCTCCCGCTACAATCTTCAGTTTCAGGCTCATCCTCAAATCAATGATTCTGCGCCGCTTAAGGTCAGAGTGTTGCTGCTGAAATCCGATGCGGATTTCATGTCCAGTGACTTCTACTCCTTACAGAACAACGCGTCAGCCACGCTTGGCGCGAATCTGCTGAACAGCGATGTGTTCTTCCTGATGCCGGGCCAGCTTTCGAAAACCCTGAGCGGGCAAAGCTCACCGGAAGCGCGTTATATCGGCGTGATGGCGGAATACCAGGCGCTGGACGGCAAAAAATGGCGCGTCTCACTTCCTTTGCCT…
ENCL002.0008.d01_005870	ATGACAATAAATTCTGAACGCCAACTTAAAACCGGCGGGGATCCGCGCACGCTTGCGGATTACGCTGCCTTGCGCGAAGAAATGAACAAGCTCACCCACCCGGCACGCCCGGATGTGAACTGGCAACACGCGGAAACGCTCTGTCTGTCACTGTTCGGGCATAACGGTGTGGAGCTACAAACGGCTGCCTGGTATACGCTCGCCCGTACGCATCTGGCCGGATTGTACGGTATGAATGAGGGGCTTGCGTTACTTGCTGCACTGGTAGCCCGCCAGTGGGGAAACCTCTGGCCACAGCCTGTCCATGCGCGAATCGAAATCCTCAGTGCACTCAGCAAGCGCCTGCAACAGGTAGTACGAACGCTATCGCTGACGTACGCTGACTTAGGGCAGCTGTAT…
ENCL002.0008.d01_005880	ATGCCAAAGGGACATAATACGCCATCGCTGTATGAAATGCTGAGCGGCAATTTCTCAGGTGGCCTGAACCTCAACCAGGTCAGCGAACAGAATCAGGTGATTTTATCAGTACTCGATAACATGCAGCGCATCCTCAACTGCCGCGCTGGTACGCTGGCTCACCTGCCAGACTACGGCCTGCCGGATATGACAAAAATCCTCCAGGGGATGCCCGGAACCGCCCATCAGCTGATCACCACACTGTCGGCCGTGTTGCTGAAATATGAGCCGCGCCTGAATCGAATTAACGTGGTGATGCAGGAACAGATTCAGGCCGGTGAGCTTCGCTACGCCATTGACGCGGAGCTGAAGGGGGTCGGGTTAGTTCGATATGGTACGGAATTTATGCCGGAGGGCAGG…
ENCL002.0008.d01_005890	GTGTTACGTACAAGTTCAATTAAACATGCGAGCTTGCTGCCTGCTCTGCTGGCATTCAGCCTGACGGGGTGCGGGGTGACGCAGGGCATCACTGATGGCACCAAATCGGCATTTAACTCCGTGTTCTACAAAAAAATTAAGATGCTGCACCTGGATTTCACGGCGCGTGAAGCGTTAAACACCGATTCCCGCGAAAATAACTCACTCTCCGAGCCGGTGGTAGTCCGCGTCTATCAACTGAAAGACCGTAAAATCTTCGATAAAACGGTTTACCAGCAACTCCTGAAAGATGGCGAAACCATCCTGAAAGCCGACCTGCTGGCGACCCGAGATGTGGTCGTAAAACCGGGTGGTGATACAAATCTTGATATGCCAATGGAAGAAGAAACGCAGTTTGTC…
ENCL002.0008.d01_005900	ATGGGAAGAGAAGCACAATCGCCGTATTCCCGGCTGAGCCCACGGCTGGAAGCCGACCTGCATCGTATGAACTTTTACCGTTTATGCCAGTTACTGGAGAAGCGTAACCCGGGCAGGCCGCTGATGGGCTCGACCAGTCACCCGGGGGATGATCCGGTACGCTTTGCCCCACATCCGGGGATGGGATTTCCGGCCAGTGAGATGAAAGCCGTGGAATATGATGAGGAGGATGACAGCCGGCCACCACTCATCCGCACGACCTTTATGGGAATGTACGGTGTCGACTCACCCTTGCCGACGGCGTATCTCGATGACATCGCTCAGCGTCGGGAAGGGCATGATGCACTACAGGGTTTTCTGGATATCTTCAGCCATCGCATTCTGACGCAGTTTTACCGT…
ENCL002.0008.d01_005910	ATGGATGATTTAACCCTGCGTTATTACGACGCTGAAATGCGCTACCTGCTGGAAGCCGGCGAAGAATTTGCCCGCGCTCACCCTGAGCAGGCAGCAATGCTCAATCTCGATAAGGCGGGCGCGCGCGACCCGTACGTGGAGCGCCTGTTCGAGGGCTTTGCCTTCCTGATGGGCCGCCTGCGCGAGAAGCTTGACGACGACCTGCCGGAACTGACCGAAGGGCTGGTCAGCCTGTTGTGGCCGCATTACCTGCGCACCATTCCCTCGATGTCGGTGGTGGAGTTCACTCCTGTCTGGCGTGAGATGAAAGAACCGATGCGTATTGCCAGAGGTTTCGAGGTCAATTCGCGGCCGATCGGTGAAAAAGGCACGCGTTGTCGCTACACCACAACTAAAGAG…
ENCL002.0008.d01_005920	ATGGACGCTTTGCAGAATCTGGTTGTTGCCTGCCAGGCAGATGAAACCCTGCTGCGACAGCAGGCGCAGTCACATTCCGAAAGCTGGCAGCGCTGGCTTACCCCGATCAGTGAGAACAGTCCTACAGGAGAAGACCCGGGTTATGACGATGATTTCCAGCGTATCCGGGAGGAGGTCAATAAACTTTCCAGTATTGATACCGGGCTGATTTGCCAACTGGCTGAAAAGGTGTTGAACACTGTGGCCAAAGATGTCCGGGTTGCTACTTACTATTGTTGGGCGCGCTTGCACCAGGACGGTGAAACCGGGTTTGCTGAAGGGCTTGAGCTACTGGCGGGATTACTAACCCAATATGGAACACAGCTCCATCCTCAGCGTGAGCGAAGCCGTAAACCGGCG…
ENCL002.0008.d01_005940	TTGAACACCTCGGCAAAATGGAGAGTGATTGGCCTTGTATCCTGTCTCATTATCTTTGGTGTGCTGACTTTTATAGGATGTTACTACTATGGGGATATCTTTGGATGGGTATCCTCAAAAGAAAAAGTGAGCCTTTGGTTCTTATGCATGTTTTTAATTTCTGTGTTCCTGATGTTGATGAACTTCGGTGTGTGGTTCCATCAAAAAGAGTATCGCTTTCAGCATATCGCGGGAGGGAAGTCCGTCACAGCTAATGTTCTTAATAACTATAAAAAGTCCAGTAAAAAGGATCCTGTAAAAGCTCATTTACGCCGACGCTATAGCTTCTTGTGGCAAAACAAGATCCGCCTGCTGTTGATCACCGGCGATGAAGCCGCGATTGAGCAACTGGTACCTGGC…
ENCL002.0008.d01_006000	ATGACTACAAAATTAGCCGTTTTAGGTGACAGGACGAGTAATGGGAAAATAATTTCTGCAACTGCGAATTATTTTAGTGATGGAAAACAGGTGGCACAAAATAATGACAAAGCCATCTGTACTGTCTGTAAGGGAACATTTCCCATCCTGGCCACTGCAATTGGTATCGTCAGTAATGGCATACTTCTGGTACAGGATCAGGACCGTGTGCTTTGTCTATGTCCCGGCCATAAAGTGATCGCAGGCTCTAATTTTTTCACTGGCTAA
ENCL002.0008.d01_006010	ATGAGCAGTAATCTTCCCTTACGATTCAGCCACAGCCATCACCTGCTTTCGGTGAAGGGCTGCGATGCAGGGCTTGATGTGCTGGCATTTGAGGGCGATGAAGCCCTGAGCACGCCGTTCAGCTACCGTACTGAATTCACCAGCGCGGACCATGCCATCAGCAAAGAGATGATGCTGATGAAGCCCGGTTCACTGACGCTACAGGCCCCGGTAGACCAGGGTTACGGTATCAAAATACAGCAGCCGGTGCGGGTGATTCAGGGCGTGGTGACCGGTTTTGAACGCCTCAGCACGTCAAAAGATGAAACCCGCTACGCCCTGACGCTTGAGCCGCGTCTGGCGCTGCTCGACCGCTCGCACCAGAACGCGATTTACCAGGACATGTCGGTTCCGCAAATC…
ENCL002.0008.d01_006020	ATGGAAAATCCCGCCATCCTGTTACGCCGTCTTAACCCTTACTGTGCCCGCGCGATGGAAGGGGCCGCTTCCCTGTGCCAGACCCGCGCCCATGCGGAAATCCTGCCCGAGCACTGGTTGCTGAAGCTGCTGGAGCAGGGTGAGGGCGACCTGACGGTGCTGGCGCGGCGCTACGAATGGGATATGGATACGATATGGCAGGATATGCTGGGTTTTCTGGACAGCCTGCCACGTTCGGTGCGCAGCCGTCCGCAGCTGTCGGACAGTGTCCGGGCTCTGATGCAGGAGGCCTGGCTGCACGCCTCGCTGTCGGGGGAAGAGCACATCCGCAGCATTCACCTCCTGATGGCCCTGGTGGACAAACCGAAACTGGTGCGCTGCGACGGCCTGTGGCCGCTG…
ENCL002.0008.d01_006030	ATGGCAATTCCAGTCTATCTGTGGCTGAAGGACGACGGCGGCGCGGACATCAAAGGGTCTGTGGACGTTCAGGATCGTGAAGGCAGCATCGAGGTGGTGGCCCAGGAGCATAACCTGTACATCCCGACCGACAATAACACCGGCAAGCTGACCGGTACCCGTATCCACACCCCGTTCCTGTTCACCAAGGAAATCGACTCCTCCAGCCCGTACCTGTACAAGGCGGTGACCACCGGCCAGACCCTGAAGTCTGCGGAATTTAAGTGGTACAGAATCAATGACGCGGGCCAGGAAGTGGAGTACTTCAACACGAAGCTTGAGAACGTGAAGCTGGTGAAAGTGAATCCGAAGATGCACGACATCAAGGACCCGGCGTTCGAGAAGCACAACCACCTCGAG…
ENCL002.0008.d01_006050	ATGAGTGAGCGTAAACGCGGCGCTGCCGCGGCCATTGATATTGATGCCCTGCTGCAGGATACCTGGCTGCAGGTGATCAGCCTGCGTCACGGTCCGAAATTTCAGGATGGAGAAGGGCGCACGCTGTGGGAGCGTTGCATTGCTAATGTCGAACGTGTGCAGCGTGAGCTGAAAGCGGGCGAACTTGATGAAGCCAGCTGCCGGCATATTCTCACCGCACAATGTGCGCTGCTGGATGAGGCGGTTAAGAGTCGCGGTGTGGAGGATGATGCCTGCGTGCAGTGGTATGACATTCCCCTGCAGGGGCACTTCCTTGGCACCATGGACGCCGGTGACACGCTGTGCGATCGGATGCGCGATGTGCTGCGTGAACCGGCTCCTGACCACGCTGTCGTGACC…
ENCL002.0008.d01_006060	ATGGTCTCTCCCCAGCACTTCCAGCAACAGGCCGCGTATGAGGCCTGGTCTGCGGAATGCATCGCCCGGTTAGGTCTCTCCCATCCCTGGGGAGTGATTGAAGCCACTTTCGAACCGGATGCACTGAAACTGGGCCGCCTGCAGGCCCGCCATCTGCACATCCGTTTCCCCGACGGGACGCTTATCGACACGGATAATGCTGACGATCTGCCACCGGTTCTCGCGCTGGAGAGTGAATCAAATGAGGTGGTAGTGATGCTCGCGCTTCCGCTGCTGCGCGCGAATGGTGGCAACTGTCTTAAGCCCGATGAGGTAGCCGGGCGTCCTGTTCGCTATCGCCAGCGCTGGCAGGATATCCGCAATACCTTCGGGGACGATACCCGCCAGATTGCGGTAATG…
ENCL002.0008.d01_006070	ATGTCTGTGAATAGTGAAACCGCCTCCGCGCAGGGGCAGACCATCGTACTGGAAAAAGAGGGCGTTTACGCCTCCCTGTTTGAAAAAATCAACCTGACTCCGGCCTCGAGCCTGGGTGATATCAATGCGTTTCTGGATGATGCCGCGCTTTCTGACGCGCCGGCGGGTGAACGCCTGACGGCGGCGATGCAGGTGTTTATGGACTGCATCCGCAAATCCGGTCAGCCCGTGGAGAAGCTCGACAAAACGCTGATTGACCACCATATCGCCGAACTGGATTTCCAGATCAGCCGTCAGCTGGATGCCGTAATGCATCACCAGGCGTTCCAGAAGGTGGAGTCCCTGTGGCGCGGCCTGAAGCAGCTGGTGGACAACACCGACTACCGCCAGAATGTGAAA…
ENCL002.0008.d01_006080	ATGGCCGATTCATTTCAGAATGAGGTGCCCAAGGCACGCATAAATTTAAAGCTGGCGCTGCATACAGGCGGCGCGCAGAAGAAAGTCGAACTGCCGCTTAAACTTCTCACCGTCGGTGATTTCAGTAATGGAAAAGAGAATCGTCCATTGTCCGAAAGGAAGAAAATCAACGTCAACAAAAATAACTTTAATAGCGTACTTTCGGAATTTAACCCGGAGGTTAATCTGACGGTGCCTAACACCATGGCTGTCGATGGTTCGGAGGAAAGTATAAAACTGAATTTCTCCGATATTAAGGATTTCGAACCTGAACAGGTTGCCCGCCAGATCCCCCAGCTCCGCGCCATGCTGGCCATGCGTAATTTATTACGCGACCTCAAATCCAATCTTCTTGATAAC…
ENCL002.0008.d01_008240	ATGAGCGATAACAACGCGGCCCGTAAGGGCGACGAGATTATTCACTCCAGCATTTTTGCTGATATAACCAGCATTGTGGCGGAAGGTGCCGCCTATGCGGTGATTGGCGCGGCGGTGGGGGCAGCAGCTACCGTGGCGGCGCCACTGCTGGGAGCCGGGGCGGCAGCCGCAGGCGTGGCGGCGATCGGATCCAGCTGTCTGCTGAGCGGCATTATTGGGGGTGTCCTGGCGAACGTTGCGGGGATCACCGACGATATCAGCAACGCCGCTGAAGGGCTGGGCAACGCGCTTTTCCCGCCGTCGCCTGCGGGTAAGATCACTACCGGTTCCAGCAACGTTCTTACCAATGCGATCCCCGCTGCACGCGCAGCCGGGACCTTGACGCCTGCCGATACTCCT…
ENCL002.0008.d01_008300	ATGCTCAACCGAATTACCGTTCAGCTCCCGGTTGAGGGGCTGCTTTTCTGGAAACTCTCCGGCCGCGAGGCGATGTCCGAGTCGTACGCGCTGACGCTGACCCTGCTCGGCACGGACGCGCGCATCGACCGCAGCAGGCTGCTCGGTCAGCCGGTCACGGTGACCATCCCCACGCAGAACCTGCTTACCCCCCGCTTTATCAACGGCAAGGTGACGCGCGTGGCGGTGAGCGCTGTGGAGCTGACGGGCACCCGCTATGCGGTCTACCAGCTGACGGTGGAGCCGGACCTGTGGCCGATGAAGCGCGACCGTAACCTGCGGATTTTCCAGGGCCAGACGGTACCGCAGATTGTGAAAACCCTGCTGGGTGAGCATCAGGTTAACCTCCAAGACAAACTC…
ENCL002.0008.d01_008350	ATGTCAGAAATTAGCCGTGCCGTGCTTTTCGGCAAACTGGATACGCTGTTATTTACCTCTCTGGAAAGCGCGACTGCCTTCTGTAAGCTGCGCGGCAACCCGTACGTTGAGCTGGTGCACTGGCTGCATCAGCTGATGCAGCAGCAGGATGGCGATCTGCAACAGGTCATCCGTCACTTCGCCCTTGATGAACAGCAGCTGACGCGCGATATCGTGGCGGCGCTGGATGCCCTGCCGCGTGGCGCGAGTTCCGTCTCTGATCTTTCCGAGCATATCGACAGCGCCGTCGAGCGCGCCTGGGTCTACGGCTCGCTGAAGTTTGGCGTCAGCCGCATCCGCGGCGGCCATTTGTTGATCGGCATACTGAAAACGTGGAATCTGGCTAACGTGCTGAAAAGT…
ENCL002.0008.d01_008360	ATGAGTGAAGTTGCCCCTGCAACGCTGCGCGTGCATCGCCTGACGCCGCTGCCCGATGCGTTCTGGCGCGGAGTGCGCGAGACGCCGTGGCGCTACGATCTGTTTCAGCTGTTAAGACGTATTGATGCCCAGGGCGGAGAACGTTACCCGCTGGGGCGCGCGCCGCTGCCTAAATTTGAGCCGCTGCGTATTGGTCAGCAGCCTTCAATGGGGTTTGCGCCGTCAACGGTTGCCGAGGTCCGGCAGCGGGAAGAGAACGGACTGCATGAGGTTTCCATTCTGAGCTTCGGCCTGTTTGGTCCTAACGGCCCACTGCCGGTGCACATGACCGAGTATGCCCGCGAGCGTATTCATCATCATCAGGATCACAGCCTCAGCGCGTTTGCCGACCTCTTTCAC…
ENCL002.0008.d01_008370	ATGGAAAGCAAACTGCTCGAATATTACAACCGTGAACTGGCCTATCTGCGCGAGATGGGCGCGGAGTTCGCCGAACGCTACCCAAAAGTGGCGGGGCGGCTCGGCATGCGCGGCATCGAAGTGGCGGATCCGTACATAGAGCGCCTGATGGAAGGTTTCGCCTTCCTGACCTCCCGCGTGCAGATGAAAATGGACGCCGAATTTCCACGCTTTTCACAGCGTATGCTGGAGATGATTGCGCCAAATTACCTGGCGCCTACGCCGTCGATGGCGATCGCTGAGATTCAGCCCGACAGCAGCCGGGGCGACCTGAGCAAAGGCTTTATTGTGCCGCGCGGCACCATGATGGACAGCCTGGCGCTGAAAAAAACCGGCGTTACGTGCAGCTATACCACGGCG…
ENCL002.0008.d01_008380	ATGAGTAATCCCGCTGGCGAAGGCGACCTGCTGCGCAGCGGCTGGCAGGCCCGCAGCAGGCAGGAGAAAGTGGGGGCGCGCGACAAAATGCAGCCGTCACTGCTGGATCGCCTGACGGATAACGATCCGGAAAAAAAACGCGAGTCCGCCAACAGTAATCTGATTACCCACGCCGCGCTGCGTCGTAACGTCCTGCGGGATTTACAGTGGTTGTTTAACACCATTAACCACGATGCCTCCAGCGATCTGAGTGGTCTGACGCAGGTGAGCCGTTCTGTCGTTAACTTTGGCGTCGCGCCGCTGGCGGGGAAAAGAATGTCCGATATCGAATGGCACGACATTCAGCGCAAGCTCACCGAAGCGATTATTAACTTTGAACCGCGGATCCTGCCGCAGGGG…
ENCL002.0008.d01_008450	ATGGCTATTGATATGTTTCTGAAGGTCGAGGGTGTTACGGGCGAATCTAAAGATTCTAACCACACCGGCTGGACTGACATTACCTCCTTCTCCTGGGGCGCGTCCCAGCCAGGTAATATGAGTGTGGGTGGTGGCGGCGGTGCCGGTAAAGTTAACTTTAACGATCTGCACGTTAACGCTCTGATCGACAAATCCACTACAGCAATCCTGAAACACTGCGCAAGCGGTAAACACCTGACCAAAGTTGAACTGTCCGTCTGCAAAGCGGGTGGTCAGCAGGTTGAATACACCCGCATCACCCTGGAAGACGTTCTCGTGACTTCTGTTCAGTACACCGGTGCAGACAACGGCGATACCGTTGGCGTGACCTATGCATTCCAGGCTGCGAAAGTGAAACAG…
ENCL002.0008.d01_008490	ATGAGCAACCAGACCCAACAACACGATCAGCAGGCGGGCCAGGCCTTCAGCCAGGACGAGTTCAGCGCGCTGCTGAATAAAGAGTTCCGCCCGAAAACCGATCAGGCGCGCTCTGCCGTAGAAAGCGCGGTAAAAACCCTGGCGCAGCAGGCGCTGGAAAACACCGTGACCTTTTCAAACGATACCTACCGCACCATTCAGAACCTGATTGCCGGTATTGACGAGCAGCTTTCACAGCAGGTGAACCAGATCATTCACCACGAGGAGTTCCAGAAGCTGGAGAGCGCCTGGCGCGGGCTGAGCTATCTGGTGAACAACACCGAAACCGACGAGATGCTGAAGATCCGCTTTATGAGCATCTCCAAGCAGGAGCTGGGCCGCACCCTGAAGCGCTACAAG…
ENCL002.0008.d01_008500	ATGGCAATGAGTAACAGTGGACAGAAATTCATCGCACGCAACCGTGCTCCCCGCGTGCAGATCGAATATGACGTAGAGATCTACGGCGCAGAACGCAAAATTCAGCTGCCGTTTGTGATGGGCGTTATGGCCGATCTGGTTGGCAAGCCGGTGGAAAACCTGCCAGCCGTCGACGAGCGTAAGTTCCTTGAAATCGACATCGACAACTTCGACGAACGCATGAAGGCGCTGAAGCCGCGCGTGGCGTTCCAGGTGGATAACACCCTGACCGGCGAAGGTAAGCTCAACGTCGATCTGACCTTTGACAGTATGGACGACTTCCTGCCGGACGCGGTAGCCCGCAAAGTAGAGCCGCTGAACAAGCTGCTGGAAGCGCGCACCCAGCTCTCTAACCTGCTG…
ENCL002.0008.d01_008510	ATGAATATCGATGAATTTCTCGCGCCGATAAGCCCCGATAACCCCTGCGGTGAAAACCTGGAGTACGACGCTGATTTCCAGGCCATGGGGCAGGCCAGTCAGGGCAAAGCCGAACAGCAGTTTGGCGACACCATCATTCCGGCAGAGCCTGCCGACTGGAACACGGTGGAAAAACTCGCCACCAGCCTGCTGGGCCGCACCAAAGATCTTCGCGTCATGCTGGCGTTAACCCATGCCTGGACGCGTCGTCGCGGGCTGGCAGGTTACGCCGACGGGCTACTGCTGGTGCAGGAAGCCCTGTCCCGTTACTGGGAGCAACTTTACCCGCTGCTGGAAGAGTATGGCGAAACCGATCCGTTCTACCGCATTAACGCCCTCGCCGGGCTGAGCGATAAATCT…
ENCL002.0008.d01_008530	ATGCTGACTACTCTACTTTCTATACTGACCAATCGCATTCTGTGGAGCTTCCTGGGCGTAACGGCACTCGCGGCGGTCATCTGGATGATTGGCCCGCTGTTGTCCATCGTGGACACCCGGCCCCTTGAATCAGAGCAGAACCGCGTCATCAGCATTGCGGTGGTCTACCTGATTTGGGCCCAGAGCCACATTCTGCCGCGGCTGTATAACGCCTGGCTGAACCGTAAGCTGATGGACAAGCTTAACGAAAATACCACCAGCCCGGAGGCGGCCGATCCGCAGAAACGTCTGAACAGCGAGGAGCAGATCCTTGCCGGGCGTTTCGATGAAGCCGCCCAGATGCTAAAAAAAGCCCACTTCAGCAAAGCGGGACATGGCGCGCAGTGGACGCAGCGCTTC…
ENCL002.0008.d01_008540	ATGCAGGAACGACAGGATACCGGCAGTGATGCCGTGTTTACCGGAGCCAGTGGGAACAATCAGCTGGTGGCGGCCGCCAATCCGCTGCTCAATGCGATTCCGCAAATCCGTCATTCGGTTTCCCACGACGATCAGGTCGGGCTGCGCCAGCGCCTGATTGACGAAATTCGCCGTTTCGAGGTGCGATGCCAGCAGGCGGGCTTACCGTATGAAGTGATTGTCGGCGCGCGCTACTGCCTCTGCACGGCGCTGGACGAAGCCGCCGCTCTGACCCCCTGGGGAAGCAGCGGCGTCTGGTCAAGCAATGGTCTGCTGGTGACGTTTCATAACGAAACCTGGGGCGGCGAGAAGTTTTTCCAGCTGCTGGCACGTCTGTCTCAGAATCCGCGCGAACACATT…
ENCL002.0008.d01_008550	ATGACGAAAGCAGAAAAGGTCGTCTGGACCGAGGGCATGTTCCTGCGTCCCCACCATTTTCAGCGGACAGAAAGTTACCTCCTCAACCACGTTCGTGAGTGGGGGGCCTTGCAGCGTTCGTATCTCTGGGGCTTTCTCGACCTTGAACTGGATGAAGCGATGCTTCGCCAGGGCTGTATTGCCCTGAGCTATTGTAGCGGTTTGCTCCCTGACGGCACCTTTTTCCAGGTGCGCAGCGACCGCAACGGTCCGGCCCCGCTAAAAATCCCCGATAATCTTACCAATGAAAAGGTGGTGCTTGCGCTGCCGGTTCGTCGCGGTGGACGTGAAGAGGTGATTTTCAGCGAGGAGCACTCTTCTCTGGCGCGTTTTATTACGTTTGAACAAGAGGTAGAAGAC…
ENCL002.0008.d01_008560	ATGAATAATAAAAATTTCCATCGGATGTGGTTCCCTTTTTTTGCGTTGATTCTCGCGCTGATCGGTGGTTGTACGTCGTCTTCACACAGCGACCCCTCCCGCTACAATCTTCAGTTTCAGGCTCATCCTCAAATCAATGATTCTGCACCGCTTAAGGTCAGAGTATTGCTGCTGAAATCTGATGCGGATTTCATGTCCAGCGACTTCTACTCCTTACAGAACAACGCGTCAGCCACGCTTGGCGCGAATCTGCTGAACAGCGATGTGTTCTTCCTGATGCCGGGCCAGCTTTCGAAAACCCTGAGCGGTCAAAGCTCACCGGAAGCGCGCTATATCGGCGTAATGGCGGAATACCAGGCACTGGACGGCAAAAAATGGCGCGTCTCACTTCCTTTGCCT…
ENCL002.0009.c01_003960	ATGGCCGTACCTGTACATCTCTTTTTAACCAATGACGGCGGCACAATGATTTGTGGTTCTTGTGACGTTGCACAAAGGGAAGGAAGTATTGAGCTAAGAGGATTACAACATAACCTCAGCCTGCCAACAGACTCGGCAACGGGCAAGGTCACCGGCACTCGCCAACATTCGCCGTTTCAGTTTACCAAGGAACTGGACAGCTCTTCGCCCTATCTGTTCAAAGCGGCAGCGACGGGTCAGACCCTTAAAACGGCAGAATTCAGGTTTTACCATATTAACTACTCCGGGCAAGAGGAGGAATATTACCGAATCACGCTCGAGAATGTTAAGGTCATTTCTGTGAGTCCAGTAATGTATGACACCCGAGGCTGTCCGGGGACGGGGCATATGGAGGAGGTG…
ENCL002.0009.c01_004000	ATGAATGGCACCCCCTCCCGTCAGATTAAAACCGGCAGCGATCCGCGCACGCTACCGGATTATGCAGCCCTGCGCGATGAGCTGAGCAAGCTGACTCATCCGGCGCGCCCGGATGTGAACTGGCAATATGTGGAAAAACTCTGTCTCTCTCTGTTTGAGCAAAATGGTGTCGAGCTTCAGACCGCATCCTGGTATACGCTTGCCCGTACGCAGCTTGCCGGTTTACCCGGCCTGAATGAAGGGTTAGCAATACTGAAGGCCCTCATAAGCCACCAGTGGGGAACGCTCTGGCCGCAGCCTGTGCATGCCCGCATGGAAATCCTCAGCGGGCTCAGCCAGCGTTTGCAGCAGCTGATGCGAACCCTTTCCCTTAACTACAGTGACCTCAGCCAGCTTTAT…
ENCL002.0009.c01_004020	ATGCCGCGTCCTTCCCTGTATGACATGCTGTACGGCAACGTGGCCGGCGGGCTGGAGCTGAACCACGTCAGCGAAGAAAACCAGCTCATCCTGTCGGTGCTGGACAACATGCAGCGCATTCTCAACTGCCGGGCGGGCACGCTGGCGCATCTGCCTGACTACGGCCTGCCGGACATGACGAAAATCCTCCAGGGAATGCCCGGTACCGCCCATCAACTGATAGCCACCCTGTCAGGGGTGTTACTGAAATATGAGCCACGCCTGAAAAGCCTGAATGTCACCCTGCTTGAGCAGACGCAGCCGGGCGAGCTGCGCTACGCCATTGATGCTGAACTGAAGGGCATCGGGCTGGTGCGCTATGGCACCGAGTTTATGCCGGAAGGAAGGGTGCTGTTACGG…
ENCL002.0009.c01_004030	ATGGCGATTACCGCTGGTAATACCGGTTCCTGTCTGGCTGCTGTAGTGCTTTCCCTGTCACTGTCAGGCTGTGGCCTGACACAAAAGGTGACGGATGGCACGGTGGCCGTGACGAAATCCATTTTCTACAGGCAGGTGAAAACGCTGCATCTGGACATCCGCGCGCGCGAGGCGGTTAACAGCAATGCCGGAGGCATACCGCTGTCCACCGTGGTGCGCATTTATCAGCTGAAGGAACGTCAGGCCTTTGACAGCACGGACTATCCGTCACTGTTTGCCCGCGACAGCCAGGCACTGAAAGCCGATATCGTCGCGCAGAAAGACATCCGGCTGTTGCCCGGTGGGGCTGTACTGGTGGATATGCCGATGGATGACGCGGCACGGTACGTGGCGGTAGCG…
ENCL002.0009.c01_004040	GTGGAAAGAGAACCACAGCCCGCGCCTGCCCGGCTGATTGCGCAGTACCGGGAGTTCCTCCCGTATACCAGTTTTTACCGTTTCGGCCAGTTGCTTGAACAGAGCCTGCCGGATGCGCCCGTTACCGGCAGCAGCTGGCAGGTCCGTCAGGAGCCGGTGCGCTTCCGTCCTCATCCCGGGATGGGCTTCCCTGCTGGTGAAATCAGAGGGGCGGAAGCGCCTGAGCATCCGCATCTGCCGCCCACCGTACGCATCAACTTTATGGGGCTTTACGGCGTCGAATCGCCGCTGCCGTCTCACTATATTGACGATATTGCGCAGCAGCGGGAGGGGTATGAAGCGACGGCGGATTTTCTCGATATCTTCAACCATCGCCTTATCGCCCAGTATTACCGTATC…
ENCL002.0009.c01_004050	ATGGACGATTTAACCCTGCGTTATTTTGACGCCGAAATGCGCTACCTGCGCGAAGCCGGAAAGGAGTTCGCACAAACCCATCCTGACCGGGCGGCGATGCTGGATCTCGATAAGGCCGGGACACCCGATCCCTACGTGGAGCGCCTGTTTGAAGGTTTTGCCTTTTCCATGGGGCGGCTGCGTCAGAAAATTGATGATGACCTGCCGGAACTCACCGAAAGCCTGGTCAGCATGCTCTGGCCGCATTACCTGCGCACCATTCCCTCCCTGTCGGTGGTGGCCCTGACGCCCCAGCTGTCGGCAATGAAAATGGCCGAAATCGTACCCGCCGGGCTGGAAATCAGCTCCCGGCCCGTGGGTCCGAAAAATACCGTCTGCCGTTACCGTACCACCCGCGAT…
ENCL002.0009.c01_004070	ATGGCGACCATTCATTCCCTGCTCAGCGCCTGTCTGGCCACAGCAGAAGAGACGGGGGCCAGAGCGCAGGCGCGTATCGCCCTGTGGGACAACTGGCTTGCGCCGGTTGCCGCGGACAATCCTGCCGGGGATGACCCCGGTTACGATGACGACTTCCAGCAGATGCGTGAGGAGGTCAATAAGCTCTCCGGGGCTGATACGGAGCTTGTCTGCCAGCTTGCGGAAAAGGTTCTGACCACAACGGCCAAGGATATCCGCGTGGCGACGTACTACACCTGGGCCCGTCTGCACAGGGACGGGGAAAGCGGTCTGGCGGACGGCCTCGAGCTGCTGGCCGGGCTGCTTCAGCGTTATGGTAGTCAACTGCATCCGCTACGCGACCGTAGCCGGACGGCGGCG…
ENCL002.0009.c01_004080	TTGACCGCGCTGCGTAAACTGCGTCGTCGTCCTGTTGATGGCGTGGTGTGGGTAACGTCGGCGTTTGACCGGTTGTCTGCCCCCTGTCTGGACCCAGTAATTCCGGTGCCGTCTGAAAGCACCATGGATTACCTGTCTCATGCCATCAGCAACCTCATGGATGCGCTGGGCTGGAAACTTCCCCTGTACGTCTGGTCTCTGCACCCGCGTGCCGGTAAGCCGGAAGGGCGCATTGTGCAGGCGACAGGCTGTCTGTTGCCTGCCGGTTGTCGTACCGAGGGGCTGACTGAACAACTCTCCACCCTCATGCCGGAGTTGATTTCGCATGGGCTGCAGCAGATCTGTGGTGATGTGAAACATAACTTCTTGCTAACTCTGGCTGACCAGCTTATTCGCGAG…
ENCL002.0009.c01_004110	ATGCCAGCATTAGTTTGCCTTGGCGATGCCACTACTCATGGTGGTAAGGTCATTTCGGCTTCTTCTACAATGTTTATTAATGGGGGGCAGGTGGCACTTGTCGATGATCTCGTATTCTGTCCAATACCGGGACATGGTACAAACCGTATTATTGAAGGCGATCCCACGGCAACTGAAGAAGGAATATCTATTGTTGTCGATGGCTGTCTTTGTGAATGCGGTTGTAGGGTTATCAGTTCTCACATCGAAAACAGTATCGAGTCATAA
ENCL002.0009.c01_004150	GTGGCGGAAGCCAGCGTCACCACGAAAGACTATAACCATCGTGAAGCGCAGTATCTTTTGCAGTCCGCTCCGGCAGATATGACGCGCGGCGATGGCGACGGGATTAACTATGGTGAGGTATACCATTATCATCTTCGTCATCTTGAGCAGGGTGATAAAATTGACCCGACGCCAGAGACGGCCAACTTTTATGCCCGCCTCGACCATGAGCGTTTTCTGGCGGAGCAGGTGCGGATAACGGGCAACAGTACGGACGCCACGCTGGCACCCGCGCAGGTTCTGACCATTACCGATAGTCTTCCGCCAACGCTGCCTGCGCCGCTGCACAATCCTGTGCTGCTCACCGGTGTCGGTTTTACCGCGAGTCGTAAGGAAGCCCTGCAGGTTGTTCTGAAGGGG…
ENCL002.0009.c01_004180	ATGGAAAATCCAGCCAGCCTGTTACGTCGTCTGAACCCCTACTGTGCCCGCGCGATGGAAGGTGCAGCCTCCCTGTGCCAGACCCGCGCCCATGCGGAAATCCTGCCCGAGCACTGGCTGCTGAAGCTGCTGGAGCAGGGGGAGGGCGACCTCACCGTGCTGGCCCGCCGTTATGAATGGGACATGGACGGGATATGGCAGGATTTGCTGAATTTTCTGGAGAAGCTGCCCCGTTCAGTGCGCGGCCGCCCGCAGCTTTCGGACAGCACTCAGACCCTGATGCAGGACGCGTGGCTGCGCGCCTCGCTGGCAGGCGAAGCGCATATCCGCAGCATTCACCTGCTGATGGCGCTGGTGGACCGGCAGAGCCTGGTGCGCTGCGACGGCTTATGGCCGCTG…
ENCL002.0009.c01_004190	ATGGCAATTCCTGTTTATCTGTGGCTGAAGGACGACGGCGGTGCGGACATCAAAGGGTCCGTGGACGTTCAGGATCGTGAAGGCAGCATCGAGGTGGTGGCGCAGGAACACAACCTGTACATCCCGACCGACAACAACACCGGCAAGCTGACCGGCACCCGTATCCACACGCCGTTCCTGTTCACCAAGGAAATCGACTCCTCCAGCCCGTATCTGTACAAGGCGGTGACCACCGGCCAGACCCTGAAATCTGCGGAATTCAAGTGGTACAAAATCAACGATGCCGGCCAGGAAGTGGAGTACTTCAACACGAAGCTTGAGAACGTGAAGGTGGTGAAGGTGAATCCGGTGATGCATGACATCAAGGATCCGTCTTTCGAGAAGCACAACCACCTGGAG…
ENCL002.0009.c01_004210	ATGAATCAATCCGGAATCATTCAGGCTGAACAGATTTTCTATCCCGGCTGGCTGATGGTGAGCCAGTTGCGTAGCGGCCAGGAGGTGCAGGACGGCAGGGCGCTGTATCGAAAGGCCCGGCAGCTGGTCACGCAGGCGCGTGACAAACTGGCTGAGGCAGGCTTTAGCCAGGCGAACATCGATACCATGCTCTATGCATTTTGTGCCCTGCTGGACGAGAGCGTCCTTAACCGGGGCAAAGCAGATGATGGCTGGCGCACCTGGCAGCAGGACCCGCTGCAGGCGCACTTTTTTGGCCGGCTTGATGCAGGTGAGGAGCTCTGGGAGCGTATTCGCGAGCAGTTAAAAGCCCCGGTAGCGGATCCGGTGGTGCTGATGTGTCTGTACCGTACCCTGCAG…
ENCL002.0009.c01_004220	ATGAAAATATTTCGCCCGTTATGGGAAGACGGGGCCTTTCTGGCCCCGCAACAGTTCCAGCAGCAGGCCATATGGGATGCCCATATGGCTGATACGGTGGCCCGAATGGGGCTGGCACAGCCGTGGGGCGTGGTGGCGGCAGAGTTTGATGACAGCCTGCTGGCGCTTTCCCGCCTGAACGCTACACGCCTGACCGTCCGCTTCCCGGACGGCACGCTGATTGATACCGATCTGTCTGACAACCTGCCGCCAGTCTGCGATCTCTCGGCCGCCTCAGGCAGAACGTCCGTGGATATCGTGCTGGCCCTGCCGTTGCTCAGCGCAAACGGTGGCAATCTTGATGACGGCAGCGACAGCGAACGTCCGTGCCGCTGGAAAGCTGAACGGGTTACCGTACAG…
ENCL002.0009.c01_004230	ATGTCTGTACAAAATCAAAATGCCGTTACGGGCGAAAGTGTTGTGCTGGAACGCCCGCAGACGGGCGGCGTTTATGCTTCCCTGTTTGAGAAAATCAATCTCAGCCCGGTTTCTGAACTGAGCGCGCTGGATATCTGGCAGGATGCGCAGGCCATGTCTGATGCGAGCGCTGACGAGCGTCTGACCGCCGGGATGCAGGTGTTCCTGGAATGCCTGAGTAAATCAGGTGCAAAAGTTGAGAAGCTGGATAAGACCCTGATTGACCACCATATTGCCACGCTGGACTACCAGATTAGCCGCCAGCTGGATGCCGTGATGCACAACCCGGAGTTTCAGCGGGTTGAGGGGCTGTGGCGTGGTCTGAAGCACCTGGTGGACAACACCGATTACCGCCAGAAC…
ENCL002.0009.c01_004240	ATGAGCGAGAAAAGCTTCCAGAATGAGATTCCGAAGGCGCGCGTTAATTTAAAACTGGATTTACATACCGGGGGAGCCCAGAAGAAAGTTGAATTACCGCTTAAATTGCTGGTGACTGGCGATTTCAGTAATGGTGCAGAACAAAGACCGTTATCAGAGCGTGAAAAAATCGATGTAAATAAAAATAACTTTAATGCAGTGCTTTCCGAATATTCCCCGAAAGTGAATCTCACTGTTGAAAATACGCTGGCGGGTGATGGCAGCGAAGAGAATATCAGCCTGACATTTCGCGACATCAAGGACTTTACGCCAGAAGAGGTCGCGCGCCAGATCCCCCAACTGAAGGCCATGCTCGCCATGCGCAATTTGCTTCGCGATTTGAAAGCGAATCTGCTGGAT…
ENCL002.0009.c01_028800	ATGAATAATAAAAAATTACATCTGATGTGGTTCGCTTTTCTGGCGGTGATTTTCGCTCAGATCGGTGGTTGTACGTCGTCTTCACACAGCGACCCCTCCCGCTACAATCTGCAGTTTCAGGCTCATCCTCAAATCAATGATTCTGCGCCGCTTAAGGTCAGAGTGTTGCTGCTGAAATCCGATGCGGATTTCATGTCCAGCGACTTCTATTCCCTGCAGAACAACGCGTCAGCCACACTTGGCGCGAATCTGCTGAACAGCGATGTATTCTTCCTGATGCCGGGCCAGCTTTCGAAAACCCTGAGCGGACAAAGCTCACCGGAAGCGCGCTATATCGGCGTGATGGCGGAATATCAGGCGCTGGACGGAAAAAAATGGCGCGTCTCACTCCCTTTGCCT…
ENCL002.0009.c01_028810	ATGACGAAAGCAGAAAAGGTCGTCTGGACCGAAGGTATGTTCCTGCGTCCGCACCATTTTCAGCGGGCAGAAAGTTACCTGCTCAACCACGTTCGTGAATGGGGGGCATTGCAGCGATCGTATCTCTGGGGCTTTCTCGACCTTGAGCTGGACGAGGCGATGCTGCGTCAGGGCTGCATCGCCCTGAGCTACTGCAGCGGCCTGCTGCCTGACGGCACGTTTTTCCAGGTTCGCAGCGATCGTAACGGTCCGGCTCCGCTCAGGATCCCGGATAATCTTACCAATGAAAAGGTGGTGCTTGCGCTGCCGGTTCGTCGCGGCGGCCGCGAAGAGGTGATCTTCAGCGAGGAGCAGGCTTCACTGGCGCGTTTTATTACCTTTGAACAAGAGGTGGAAGAC…
ENCL002.0009.c01_028820	ATGCAGGAACGACAGGATACCGGCAGTGATGCCGTGTTTACCGGAGCCAGTGGCAATAATCAGCTGGTGGCGGCCGCCAATCCGCTGCTCAACGCGATTCCGCAAATCCGTCATTCGGTTTCCCACGACGACCAGGTTGGGCTACGCCAGCGCCTGATTGATGAGATTCGCCGTTTCGAAGTGCGGTGCCAGCAGGCGGGGTTGCCCTATGAGGTGATCGTCGGCGCGCGCTATTGCCTCTGTACGGCGCTGGATGAAGCGGCCGCCCTGACGCCATGGGGCAGCAGCGGCGTCTGGTCAAGCAATGGCCTGCTGGTAACGTTTCATAACGAAACCTGGGGCGGCGAGAAGTTCTTCCAGCTGCTGGCGCGCCTGTCGCAAAACCCGCGCGAGCACATT…
ENCL002.0009.c01_028830	ATGCTGACTACTCTTCTTTCCATACTGACCAATCGCATTCTGTGGAGCTTCCTCGGCGTAACGGCGCTCGCGGCGGTGATCTGGATGATTGGCCCGCTGTTGTCCATCGTCGATACCCGCCCCCTCGAATCTGAACAAAACCGCGTCATCAGCATTGCGGTGGTCTACCTGATTTGGGCCCAGAGCCACATTCTGCCGCGGCTGTATAACGCGTGGCTGAACCGCAAGCTGATGGACAAGCTCAACGAAAACACCACCAGCCCGGAAGCGGCCGATCCGCAGAAGCGACTGAACAGCGAGGAGCAGATCCTGGCCGGGCGCTTCGACGAAGCCGCCCAGATGCTGAAAAAAGCCCACTTCAGCAAGGCGGGGCACGGCGCGCAGTGGACGCAGCGCTTC…
ENCL002.0009.c01_028860	ATGGCAATGAGTAACAGTGGACAGAAATTCATCGCACGCAACCGTGCTCCCCGCGTGCAGATCGAGTACGACGTAGAGATCTACGGTGCAGAACGTAAAATTCAGCTGCCGTTTGTGATGGGCGTTATGGCCGATCTGGTTGGCAAACCGGTGGAAAACCTGCCAGCCGTTGACGAGCGTAAGTTCCTGGAAATCGACATCGACAACTTCGACGAACGCATGAAGGCGCTGAAGCCGCGCGTGGCGTTCCAGGTGGATAACACCCTGACCGGCGAAGGGAAGCTCAACGTCGATCTAACCTTTGACAGCATGGACGACTTCCTGCCGGACGCGGTGGCGCGCAAGGTAGAGCCGCTGAACAAGCTGCTGGAAGCGCGCACCCAGCTTTCTAACCTGCTG…
ENCL002.0009.c01_028870	ATGAGCAACCAGACTCAACAACACGATCAGCAGGCGGGCCAGGCGTTCAGCCAGGACGAGTTCAGCGCGCTGCTGAATAAAGAGTTCCGCCCGAAAACCGATCAGGCGCGCTCTGCCGTTGAGAGCGCGGTAAAAACGCTGGCGCAGCAGGCGCTGGAAAACACCGTGACCTTCTCCAACGACACCTACCGCACCATTCAGAACCTGATTGCCGGTATTGACGAGCAGCTGTCGCAGCAGGTGAATCAGATCATTCACCACGACGAGTTCCAGAAGCTGGAGAGCGCCTGGCGCGGGCTGAGCTACCTGGTGAACAACACCGAAACTGACGAGATGCTGAAGATCCGTTTCATGAGCATCTCCAAGCAGGAGCTGGGCCGTACCCTGAAGCGCTACAAG…
ENCL002.0009.c01_028910	ATGGCTATTGATATGTTTCTGAAGGTCGAGGGTGTTACGGGCGAATCTAAAGATTCTAACCACACCGGCTGGACTGATATTACCTCCTTCTCCTGGGGCGCGTCCCAGCCGGGTAATATGAGCGTTGGTGGCGGCGGCGGTGCCGGTAAAGTTAACTTTAACGATCTGCACGTTAACGCTCTGATCGACAAATCCACTACAGCAATCCTGAAACACTGCGCAAGCGGTAAGCACCTGACCAAAGTTGAACTGTCCGTCTGCAAAGCGGGTGGTCAGCAGGTTGAATATACCCGCATCACCCTGGAAGACGTTCTCGTGACTTCCGTTCAGTACACCGGTGCCGACAACGGCGATACCGTTGGCGTGACCTATGCATTCCAGGCTGCGAAAGTGAAACAG…
ENCL002.0009.c01_028980	ATGAGTAATCCTGCTGGCGAAGGCGATCTGCTGCGCAGCGGCTGGCAGGCCCGCAGCAGGCAGGAGAAAGTGGGGGCGCGCGACAAAATGCAGCCCTCGCTGCTGGATCGCCTGACCGATAACGATCCGGAAAAGAAACGCGAGTCCGCTAACAGCAACCTGATCACCCACGCCGCGCTGCGCCGCAACGTGCTGCGGGATTTACAGTGGTTGTTTAATACCATCAACCACGATGCCTCTAGCGACTTAAGCGGGCTGACGCAGGTGAGCCGTTCCGTCGTTAACTTCGGCGTTGCGCCGCTGGCCGGGAAAAGAATGTCCGATATCGAATGGCATGACATTCAGCGCAAGCTTACCGAGGCGATTATTAACTTTGAACCGCGGATCCTCCCGCAGGGG…
ENCL002.0009.c01_028990	ATGGAAAGCAAGCTGCTCGAATATTACAACCGTGAACTGGCCTACCTGCGCGAGATGGGCGCGGAGTTCGCCGAGCGCTACCCTAAGGTGGCGGGACGGCTCGGCATGCGCGGCATCGAAGTGGCGGATCCGTACATCGAGCGCCTGATGGAAGGCTTTGCCTTCCTGACCTCCCGCGTGCAGATGAAAATGGACGCGGAATTTCCGCGCTTCTCGCAGCGCATGCTGGAGATGATTGCGCCGAACTATCTGGCGCCCACGCCGTCGATGGCGATCGCTGAAATTCAGCCCGACAGCAGCCGCGGCGACCTGAGCAAAGGCTTTATCGTGCCGCGCGGCACCATGATGGACAGCCTGGCGCTGAAAAAAACCGGCGTCACCTGTAGCTACACCACGGCG…
ENCL002.0009.c01_029000	ATGAGTGAGGTTGCCCCTGCAACGCTTCGCGTGCATCGCCTGACGCCGCTGCCCGATGCCTTCTGGCGCGGCGTGCGCGAGACGCCGTGGCGCTACGATCTGTTTCAGCTGTTAAGGCGCATTGATGCCCAGGGCGGTGAACGCTATCCGCTTGGACGTGCGCCGCTGCCGAAATTTGAGCCGCTGCGCATTGGCCAGCAGCCTTCGATGGGGTTTGCGCCATCCACGGTTGCCGACGTCCGGCAGCGCAAAGAGAACGGGCTGCACGAGGTTTCGATTCTCAGCTTCGGGCTGTTTGGTCCGAACGGCCCGCTGCCGGTGCATATGACCGAGTATGCCCGCGAGCGTATCCATCATCATCAGGACCATAGCCTCAGCGCGTTTGCCGACCTCTTTCAC…
ENCL002.0009.c01_029010	ATGTCAGAAATTAGCCGTGCCGTGCTTTTCGGCAAACTGGATACGCTGTTATTTACCTCTCTGGAAAGCGCGACTGCCTTCTGCAAGCTGCGCGGCAACCCGTACGTTGAGCTGGTGCACTGGCTGCATCAGCTTATGCAGCAGCAGGATGGCGATCTACAGCAGGTCATCCGTCACTTTGCGCTTGATGAACAGCAGCTAACCCGCGATATCGTGGCGGCGCTGGATGCCCTGCCGCGCGGCGCAAGCTCCGTTTCCGATCTGTCCGAACATATCGACAGCGCCGTCGAGCGCGCGTGGGTTTACGGCTCGCTGAAGTTCGGCGTCAGCCGGATCCGCGGCGGCCATTTGCTGATCGGAATACTGAAAACATGGAATCTGGCCAACGTGCTGAAAGGC…
ENCL002.0009.c01_029060	ATGCTCAACCGAATTACCGTTCAGCTCCCCGTCGAGGGACTTCTTTTCTGGAAACTTTCCGGCCGCGAGGCGATGTCCGAGTCGTTCGCCCTGACGTTGACCCTGCTCGGCACGGACGCGCGCATCGACCGCAGCAAACTGCTCGGTCAGCCGGTCACGGTGACCATCCCGACGCAGAACCTGCTCACCTCCCGCTACATCAACGGCAAGGTGACCCGCGTGGCGGTGAGCGCCGTTGAGCTGACGGGCACGCGTTATGCGGTCTACCAGCTGACGGTGGAGCCGGACCTGTGGCCGATGAAGCGCGACCGCAACCTGCGCATCTTCCAGGGGCAGACGGTGCCGCAGATTGTGAAAACCCTGCTGGGCGAACATCAGGTCAACGTCGAGGACAAACTC…
ENCL002.0009.c01_029080	ATGCTCAACCGAATTACCGTTCAGCTCCCCGTCGAGGGACTTCTTTTCTGGAAACTTTCCGGCCGCGAGGCGATGTCCGAGTCGTTCGCCCTGACGCTGACCCTGCTCGGCACGGACGCGCGCATTGACCGCAGCAAATTGCTGGGCCAGCCGGTCACGGTGACCATCCCGACGCAGCGCCTGCTTACCTCCCGCTATATCAACGGCAAGGTGACCCGCGTGGCGGTGAGCGCCGTTGAGCTGACGGGCACGCGTTATGCGGTCTACCAGCTGACGGTGGAGCCGGACCTGTGGCCGATGAAGCGCGACCGTAACCTGCGCATCTTCCAGGGGCAGACGGTGCCGCAGATTGTGAAAACCCTGCTGGGCGAACATCAGGTCAACGTTGAGGATAAACTC…
ENSP001.0001.d01_005410	ATGAGCGATAATAACGCGGCCCGTAAGGGTGACGAGATTATTCATTCCAGCATCTTCGCGGATATCACCAGCATGGTGGCGGAAGGTGCCGCTTATGCGGTGATCGGCGCGGCGGTGGGGGCAGCCGCTACCGTGGCGGCACCATTGCTGGGGGCAGGGGCGGCAGCCGCAGGCGTGGCGGCGATTGGTTCCAGCTGTCTGTTAAGCGGCATCATTGGCGGCGTGCTGGCAAACGTGGCGGGGATCACAGACGATATCAGCAGCGCCGCCGAGGGGTTGGGCAATGCGATTTTCCCTCCGTCGCCTGCGGGTAAAATCACTACCGGCTCCGACAACGTTCTGACGAATGCCATCCCCGCCGCGCGCGCGGCCGGAACGCTCACGCCAGCAGATACGCCT…
ENSP001.0001.d01_005340	ATGGCTGATACGTTCCAGAATGAGGTGCCCAAGGCACGCATTAATTTAAAGCTGGCTCTGCACACAGGAGGCGCGCAGAAGAAAGTCGAGCTGCCGCTGAAACTCCTCACCATCGGTGATTTCAGTAATGGCAAAGAAGACCGGCCATTATCGGAAAGAGCAAAAATCAACGTCAATAAAAATAACTTCAACAGCGTACTTTCGGAATTCAGCCCGGAAATCAGCCTCACGGTACAGAACACGCTGGCCGGCGATAGCGCCGAAGAAAATATTCAGCTCCGCTTCGCCGATATGAAAGATTTCGAACCGGAGCAGGTGGCCCGCCAGATCCCCCAGCTCCGCGCCATGCTGGCGATGCGGAATTTATTACGCGACCTCAAATCCAACCTCCTTGATAAC…
ENSP001.0001.d01_005350	ATGTCTGTAAATACTGAAACCGCCCCCGCGCAGGGGCAGACCGCTGTACTGGAAAAAGAGAGCGTTTACGCCTCCCTGTTTGACAAAATCAACCTGACCCCGGCTTCCCGCCTGGGCGATATTAACGACTTTCTGGATGATGCCGCGCTGTCCGACGCCCCGGCGGGCGAACGACTGACGGCGGCGATGCAGGTGTTTATGGACTGCATCCGTCAGTCCGGAAAGACCGTGGAGAAGCTCGACAAGACCCTGATTGACCACCATATCGCTGAACTGGACTATCAAATCAGCCGCCAGCTGGACGCGGTGATGCACCATCCTGAGTTCCAGAAGGTGGAATCCCTGTGGCGCGGCCTGAAGCAGCTGGTGGACAGCACCGACTACCGCCAGAACGTCAAA…
ENSP001.0001.d01_005370	ATGAAAACGGAACAACCGTTATGGGGCAGGGGCGTTATGGTCTCTCCCCAGCACTTCCAGCAGCAGGCCGCGTATTCAGCCTGGTCTGCGGAATGTATCGCCCGACTCGGGCTTTCTCATCCCTGGGGGATGATCGATGCCACATTCGAATCGGATGCACTGAAACTGGGCCGCCTGCAGGCCCGTCATCTGCATATCCGTTTCCCCGATGGGACATTAATCGATACGGATAACGCTGACGATTTGCCACCGGTACTGGCGCTTGAGAATGAATCACAGCACGTGGTGGTGGTACTGGCCCTTCCGCTGCTGCGGGCGAACGGCGGCAACTGCCTGAAACCCGATGAGGTGGCTGAGCGTCCTGTTCGCTATCGGCAGCGCTGGCGGGATGTCCGCAAC…
ENSP001.0001.d01_005380	ATGAGTGAGCGTAAACGCGGCGGCGCCGCGTCCATTGATATAGATGCCCTGCTTCAGGATACCTGGCTGCAGGTGATCAGCCTGCGTCACGGTCCGATATTCCAGGACGGGGAAGGGCGCACGCTTTGGGAACGCTGCATTGCTGATGTCGAACGAGTCCAGCGTGAGCTGAAAGCGAGCGAACTTGATGAAGCCAGCTGTCAGCATATTCTCACGGCACAGTGTGCGCTGCTCGATGAGGCGGTCAAAGGTCGCGGTGTGGAGGACGATGCCTGCGTGCAGTGGTATGACATTCCCCTGCAGGGGCTCTTCCTTGGCACTATGGACGCGGGTGACACGCTGTGCGATCGGATGCGCGATGTGCTGCGTGAACCGGCTCCTGACCACGCTGTTGTGACC…
ENSP001.0001.d01_005400	ATGGCAATTCCTGTTTATCTTTGGCTGAAAGACGACGGCGGTGCGGACATTAAAGGATCTGTGGACGTTCAGGATCGCGAGGGCAGCATCGAAGTTGTCGCTCAGGAGCATAACCTGTACATCCCGACCGATAACAACACCGGCAAACTGACCGGCACCCGTATCCACACGCCGTTCCTGTTCACCAAGGAAATCGACTCGTCCAGCCCGTATCTGTACAAGGCGGTGACCACCGGTCAGACCCTCAAGTCTGCGGAATTCAAGTGGTACAAGATCAACGACGCGGGCCAGGAAGTGGAGTACTTCAACACCAAACTCGAAAACGTGAAGGTGGTGAAAGTGAGCCCTGAAATGTACGACATCAAGGATCCTTCTAAAGAGAAGCACAACCATCTTGAG…
ENSP001.0001.d01_005410	ATGGAAAATCCAGCCAGCCTGTTGCGACGTCTGAACCCTTACTGTGCCCGTGCGATGGAAGTGGCAGCTTCGCTCTGCCAGACCCGCGCTCACGCGGAAATCCTGCCTGAGCACTGGCTGCTGAAGCTGCTGGAGCTGGGAGAGGGGGACCTGACGGTGCTGGCACGGCGCTACGAATGGGATATGGACGCCATCTGGCAGGATTTGCTGGCATTTCTCGACACGCTGCCCCGTTCGGTGCGCAGCCGTCCGCAGCTCTCAGACAGTATTCAGACCCTGATGCAGGACGCCTGGCTGCATGCCTCGCTGGCGGGTGAAGAGCACATCCGCAGCATTCACCTGCTGATGGCGCTGGTCGATAAACCTAAACTGGCACACTGCGATGGACTGTGGCCGCTG…
ENSP001.0001.d01_005460	GTGACCACCGGTCAGACCCTCAAGTCTGCGGAATTCAAGTGGTACAAGATCAACGACGCGGGCCAGGAAGTGGAGTACTTCAACACCAAACTCGAAAACGTGAAGGTGGTGAAAGTGAGCCCTGAAATGTACGACATCAAGGATCCTTCTAAAGAGAAGCACAACCATCTTGAGCGCGTAGAACTGCGTTACGAAAAAATCACCTGGACCTACAAAGACGGCAACATCATTCATTCCGATAGCTGGAACGAACGCGCCACCGCGTAA
ENSP001.0001.d01_005480	ATGAGCAATAATCCTCCGTTAAGATTCAGCCACAGCCATCATCTGCTTTCGGTGAAAGGCTGTGACGCCGAGCCCGATGTACTGGCGTTTGAAGGCGATGAAGCCCTGAGCAAACCCTTCCGCTACCGTATTGAGTTCACCAGCGCTGACCATACCATCAGCAAAGAGATGATGCTGATGAAAGCGGCTTCCCTGACGCTGCAGGCCCCGGTTGACCAGGGCTACGGCATCAAAATCCAGCAGCCGGTGCGGGTGATTCAGGGAGTGGTGACGGGTTTTGAACGCCTGGGCACCTCAAAGGACGAAACCCGCTACGCCCTGACGCTTGAGCCACGCCTGGCGCTGCTTGACCGTTCGCACCAGAACGCCATTTATCAGGACATGTCGGTCCCACAAATC…
ENSP001.0001.d01_005520	ATGAGGCGCTTCCTCTCGCTATTTAAAAAACCGGAAATTGTGTTCTGGCTTTTGGTGTTAATTGTGCTGGTTTGCAGCCTTGCCGTGGTGAGTATCGTCTACTGGCTGCCTGAAAGGCTACAGCTCATCAGGGAAACCTCCGCCTGGTATGCCTGGTTGAGCGGTTCTGTGGCAGCAAGTATTGCACTGGCCATAACTGGAGTATTTCTTTTCTTTGGTGCGCGAGCTGAAGGTAAACGTAGCTTCAGTAAAGAGCGGCAAAATGCGCAGGGTGATGATGTTAAGACGCCACCAAAGAAAGATGTAACACCCGTATCTGCTGCAGTGACGACCCGTCAACAAATTCGCGATCACCTCCGCCGCCGTTACCATCTTTTCTGGTACCACAAAGTCCGCCTG…
ENSP001.0001.d01_005550	ATGGACGACTTAACCCTGCGTTATTACGACGCCGAAATGCGCTACCTGCTGGAAGCCGGCGAAGAGTTTGCCCGCGCTCACCCCGAGCAGGCGGCAATGCTCAATCTCGATAAAGCGGGTGCGCGCGACCCGTACGTGGAGCGCCTGTTTGAGGGCTTTGCTTTCCTGATGGGTCGTCTTCGCGAGAAACTCGATGACGACCTGCCGGAACTGACCGAAGGGCTGGTCAGCCTGCTGTGGCCGCAATACCTGCGCACCATTCCGTCGATGTCGGTGGTGGAGTTCACGCCCGACTGGCGCGAGATGAAAGAGAAGATGCGTATCGTCAAAGGTTTCGAGGTCAATTCGCAGCCGATCGGCGAAAAGGCTACCCGCTGCCGATACACCACCACCAAAGAA…
ENSP001.0001.d01_005560	ATGGGAAGAGAAGCACAACCGCCGCATTCCCGGCTGAGCCCGCGGCTGGCAGCCGACCTGCACCGCATGAATTTTTATCGCTTCTGCCAGCTTCTGGAGAAGCGTAATCCGGACAGGCCGCTGATGGGGTCAACCAGCCACCCTGCTGATGACCCGGTGCGGTTTGCGCCGCATCCGGGGATGGGGTTTCCGGGCAGCGAACTGAAAGCTGTCGAATATGACGAGGATGATGACAGCAGGCCACCGCTCATCCGCACAACCTTTATGGGGATGTACGGTGTCGACTCACCCCTGCCGACAGCCTATCTTGATGACATCACTCAGTGCCGTGAAGGGCATGAGGTGCTACAGGGCTTTCTGGATATCTTCAGCCACCGCATCCTGACGCAGTTTTACCGC…
ENSP001.0001.d01_005570	GTGCTAAGTACAAATTTGATTAAACCCGCGTGCTGGCTATCTGCACTACTGGCGTTCAGCCTGGCAGGCTGTGGGGTGACGCAGAGTATTACGGATGGCACCAAAGCGGTGTATACGGCGGTGTTTTATAAGAAGATTAAGGTGCTGCATCTGGATTTTATAGCCCGTGAAGCACTGAATACGGATTCCCGCGAGAGTAACTCACTGTCTGAGCCGGTGGTGGTTCGTGTCTACCAGTTGAAAGACCGCAAAAACTTCGACAAAACGGTTTATCAGCAACTCCTCAAGAACGGCGACACGATCCTGAAAGCCGACCTGCTGGCGACCCGCGACGTGGTGATAAAGCCGGGTGGGGATGCGAATCTTGATATGCCAATGGAAGAACGCGCGCAGTTTGTC…
ENSP001.0001.d01_027420	ATGTCTGAATCATTTCAGAACGAGATACCCCGCGCGCGCGTAAATATAAAACTGGATCTGGTCACGGGCGGTGCCAGGAAGAAAGTTGAACTGCCGCTGAAGCTGCTGACTGTCGGCGATTACAGCAATGGCAGGGCGGAGGGGACCCTTTCAGAGCGCGAAAAAATCAACATCAATAAAAATAACTTCAACAGCGTTCTCGCTGATCTCCATCCCGAAGTAAATATCACCGTTAAAAATACCCTGGTAAACGATGGCTCCGAAGAAAACGTGAAGCTGCTTTTTCAGAATATGAAGGATTTTGAGCCAGAGGCGGTGGCACGTCAAATACCTCAGCTCCGTGCGATGCTCGCTATGCGTAATTTACTGCGTGATTTGAAATCCAATCTTCTGGATAAT…
ENSP001.0001.d01_027430	ATGTCAGTCAATAATGAATCCCAGAATTATACAGGCGGTGCGACAATTGAAAAGACGCTGCCACAGAATGGTGTTTATGCTTCCCTGTTCAATAAAATTAATTTAACACCGGTTGCTGAAATTGGTGACCTGAATGGTTTTGAAGATAATACCGTGATGGCGGAAACATCTGCTGATGCGCGCGTTACTGCCGCCGTTCAGGTCTTCATGCAGTGCCTACAGAAGTCTGGCCAGAAAGTTGAGAAACTCGATAAAACATTACTGGATCACCACATCGCAGAACTGGATTTCCAGATTAGCCGCCAGCTTGATAAAGTGATGCACAGCGATGAATTCCAGAAGACAGAATCCGTCTGGCGCGGCCTGAAATCGCTGGTTGATAAGACTGATTTTCGTCAG…
ENSP001.0001.d01_059060	ATGACGACCCCTTCTGAATGTTGCCTGAAAACCGGCGGCGACCCGCGTACGCTTGCAGATTACGCGCGCCTTCGCGATGAAATGAACAAACTGACCCATCCGGCGCGCCCTGATGTCAACTGGCGGCTCGCGGAAAAACTCTGCCTGTCGCTGTTTGAGCACAACGGCGTGGAGCTACAGACTGCCGCCTGGTATACGCTTGTCCGCATGCATCTGGCGGGGCTATACGGCATGAATGAAGGGCTGGCGATACTGGTCGCGCTGGTCTCCCGGCAGTGGGGCAATATGTGGCCGCAGCCGACGACTGCGCGAATCAAAATACTCAGTTCGCTCAGTCAACGGCTGCAGCAGGCGATGCGCACGCTGTCGCTGACCTATATCGACCTGAGCCAGCTTTAC…
ENSP001.0001.d01_059070	ATGCCCACACGCCATAATGCCCCCTCGCTGTATGAAATGCTGTACGGCAACTTTACCGGCGGACTCGACCTGCATCAGGTCAGTGAAGAAAACCAGGTTATTCTGTCGGTGCTGGATAATATGCAGCGCGTCCTCAACTGTCGCGCCGGGACGCTGGCGCACCTGCCCGATTACGGCCTGCCGGATATGACTAAAATCCTCCAGGGGATGCCGGGTACGGCTCATGAGCTGATGGGCATCCTGTCGGCCGTATTGCTTAAATATGAACCGCGGCTGAAGAAAATTGACGTGGTTCTGCTCGAGCAGGCTATTCCCGGCGAGCTGCGTTACGCCATTGACGCGGAGCTGAAGGGCGTAGGCCTGGTGCGCTACGGCACCGAATTTATGCCCGAGGGCAGG…
ENSP001.0001.d01_059080	ATGCCTTTACTGCTGACAGGCTGTGGCCTGACGCAGAAAATTAGCGACAGCACCTCATCGGCGGTGAAATCGGTGTTTTATAAGCAGGTAAACGTCCTGCATCTGGACGTTACCGCCCGGGCGGAACTGAACACCGATGAGCGGGAGAACACCTCGCTCTCCCAGCCGGTGATGGTGTGGGTCTACCAGCTCAGTGACCGCAAGGCGTTCGATAAACGGGTCTATCAGCAGCTGGTCACGGAAAGCGAGGAGGCCGCCGGAGACGAACGGCTTGCCAGCCGTAGCCTGGTGGTAAAACCCGGCGCTGACGTCAGCCTGGATATGCCGATGGACGAGAAGGCGCAGTTTATCGCGGTAGTGGGGTTATTCCGGGCGCCGGATATGGTGAAGAATGACTGG…
ENSP001.0001.d01_059090	ATGGCAGGAGAACCACAACCGCCGCATTCCCGGCTAAGCCCCCGGCTTGAGCGGGAAATCTATCGTATCAACTTCTACCGCTTCTGCCAGTTACTGGAAAAGCGTCGTCCGGGCGCATCGCCGTTGGGCAGCACCCTGAATCCAGCGGACGATCCGGTACGGTTTCGCCCGCATCCGGGAATGGGCTTCCCGGTCAGCGAGCTGAAAGCGGTGGAATATGATGAAGACCATCCGGATGCGCCGCCGACGGTGCGCACGACGTTTATGGGGCTCTACGGCGTCGACTCGCCGCTGCCCACCGCGTGGCTCGACGAGATCGCCCAGCAGCGGGAAGGGCACGAAGCGCAGGAGGCGTTTCTCGATATCTTTAACCACCGCATTCTGACGCAGTTTTACCGC…
ENSP001.0001.d01_059100	ATGGACGACTTAACCCTGCGTTATTTTGACGCCGAAATGCGTTACCTGCGTGAAGCGGGCGAAGAGTTCGCCCGCGCCCATCCTGACCGGGCGGCGGCCTTAAATCTCGACAAATCGGGCGCGCGCGACCCCTATGTCGAGCGCCTGTTTGAAGGCTTCGCCTTTCTGATGGGCCGCCTGCGCGAAAAGCTCGACGACGATCTGCCGGAGCTGACCGGCGGACTGGTGAGCATGATCTGGCCACACTACCTGCGTACCATTCCGTCGCTCTCCATTGTTGAGTTCACCGCGGACTGGCGTGAACTGAAAGAACCTGTCCGCGTTGAAAAAGGCTTTGGAATTCTTTCTCAGCCCATTGGTGAAAAGCGCACCCGCTGCCATTACACCACGACGCAGTCG…
ENSP001.0001.d01_059110	ATGGGGGCGGGTAACTATTTAGTGGTGGGAGATAAAACCACCTGTGGCGGGGTGATTACTGAAGGTGATGCCACGCAGACGATACTGGGTAAAGCGGCGGCACGCGAGGGAGATAAAGTGACCTGCGGCAGACATTCCGGCATTTACTACATCGCAGGTGGTATGGCGAATGACATGGTGAACGGGCGAAAAATGGCGGGAACGCAGGATAGTCACAGTACCTGCCCGTGCCAGGCGAGGTTTATCCCTTCCATGATGAATGACAATTACGAAAGTTGA
ENSP001.0001.d01_059120	ATGAAAAGGTTTTTATACATCCTGGGAGCGGGTCTCTGTGTCCTGGTTGTTTTGTTGGCGCTGTTGTTTATTCTGGCCCAGACAACTCATCTTTTTTTTGAATGGACGGGGGAACGCGTATTCTGGATTTCGCTGTTGGGTGCGGTTTTTCTGACCAGTCTGTTGAGCGTGCTGATTTTTTTTCTTATCCCTTTCCAAAAAAACGACACCCCGCTGACTCCGCAGTACAGTCGCCCGGCAGGCGAGGGGGCTGGTACACAGGAACGAGATATCTCCCTTTCTTCGCTAAAAAAGCACCTCCGCCGCCGCTACAACCTCTTCTGGCGCAGTAAGGTCCGCCTGCTGCTGGTCTGTGGCGAACCCGAACATATCGCCGCCATCGCCCCCGGCCTTGCCGAA…
ENSP001.0001.d01_059140	ATGGGAAAGAAAATAGTTGTTCTTGGCGATGCTACCTCGCATGGAGGTAAAGTAGTCTCTGTATCATCTACTTTTGAAATTGAAGGTAAAAATGTTGCACTGCTGAATGATTCGGTGTCCTGTCCGGAACACGGTTCTAATCCGATAGTGGAATGCGATATGAGTTATGAGGAAAACGGTAGGGGAATTGTGGCGCATGGTTGTAAGAGCGCCTGTGGTTCCGTGATCTTCGCCAGTTTGCCGGATGTGGAGATAGGTTGA
ENSP001.0001.d01_059170	ATGAGCGAGATAAAATCCCTGCTGTTCAGCCACAGCCACCATCTGTTAACGGTGCGCGGCTGCAGCGCCCTTCTGGACGTGCTGAGCTTTGAAGGTGAGGAAGCCCTGAGCGAACCGTTCAGATACGTAATTGAGTTCACCAGCGCCGACAAAACCATCACGCCGCAGCAGATGCTGATGCAGGACGCGACCTTCACCCTGCAGGCGCCGGCGGACCAGGGTTTCGGGATTAACATTCAGCAGCCGGTGCGCACGATTCAGGGCGTGGTGACGGCGTTTGAGCGCCTTTCCGCATCCCGCGACGAAACGCACTATTCCCTGACCCTGCAGCCCCGTCTGGCGCTGCTCTCCCGGAGCCACCAGAACCGGATTTACCAGGATATGTCGGTGCCGGATATC…
ENSP001.0001.d01_059180	ATGGAAAATCCCGCCATTTTGTTACGCCGTCTTAATCCTTACTGCGCCCGTGCGATGGAAGGCGCTGCCACCCTGTGCCAGACCCGGGCGCACGCGGAAATCCTGCCCGAGCACTGGCTGCTGAAACTGCTGGAGCAGGGCGAGGGCGACCTGACGGTACTGGCGCGGCGCTACGAATGGGATATGGACGCGATATGGCAGGATTTGCTGACCTTTATGGATAAGCTCCCCCGTTCGGTGCGCGGCCGCCCGCAGCTTTCAGACGCTATTCAGACTCTGATGCAGGAGGCATGGCTAAGCGCTTCGCTGGCCGGGGAGGAGCATATCCGTAGTATCCACCTGCTGATGGCGCTGGTGGATAAACAGAGTCTGGTGCGCTGCGACGGCCTGTGGCCGCTG…
ENSP001.0001.d01_059190	ATGGCAATTCCAGTCTATCTGTGGCTGAAGGACGACGGCGGCGCGGACATCAAAGGTTCCGTGGACGTGAAGGACCGCGAGGGCAGCATCGAGGTGGTGGCGCAGGAGCATAACCTGTACATCCCGACCGACAACAACACCGGGAAGCTGACCGGCACGCGTATCCACACGCCGTTCTTGTTCACCAAGGAAATCGACGCCTCCAGCCCGTACCTGTACAAGGCGGTGACCACCGGCCAGACGCTGAAGTCGGCGGAGTTCCGCTGGTACAAAATCAACGACGCCGGTCAGGAAGTGGAGTACTTCAACACGAAGCTTGAGAACGTGAAGGTGGTGAAGGTCAGCTCGCTGATGCACGACGTCAAGGACCCGTCCTACGAGAAGCATAACCACCTCGAG…
ENSP001.0001.d01_059210	ATGAAACAGGACATAAATATCGACGCCCTGATGGCGGACGCGTGGCTGACGGTGACAGAACTGCGGTTCGGCGCAAGACTGGCCGACGGGGAGGGCGACCGCCTGTGGCGACATTGTGTAGATCATATTGAACAGGTGATGGCGAAGCTCGAGGCTGCGGACGTCAGCGAGGCGAGCCGTCGGCATATTCTCTACGCCTGGTGTGCGCTGCTGGATGAGACCGCCAAAGGACGCGAAGGCGAGGATGATGCCTGCATCGTCTGGTATGACCGTCCGCTGCAGGCGAAATACTTTGGTGCTCTGGACGCCGGAGATGCTTTGTATGAACGGATGCGACAGGTTCTGCGCGAGCCCGCGCCGGATATGGTGGTGCTGACCTGTTTCCACCGGGTGCTGATG…
ENSP001.0001.d01_059220	ATGAAAACAGTACGACCGCTGTGGGGGCGGGGCCAGATGGTTTCCCCTCAACATTTTCAGCAGGAGGCCGCGCAAGCGGCCTGGCACACCGAGTGTGTCGCCCGACTGGGAGCAATACATCCCTGGGGGGTTGCGCGGACGGCTTTTGACGCCGCGCTGCTGAAACAGGGGAAGCTGAAGGCCGACCACCTGTGCGTGCGTTTCGCTGACGGAACGCTCACTGATAGCGATAACGCCGATGCGTTGCCGCCCGTGATGACCTTACCGGAAACAGAAAGCCACGAACTGACGGTGGTTTTGGCGCTGCCCCATGAGTATGAAAACGGCGGCAACTGCCTGCAACCGGAGCAGAAAGCGGAGCGTCCTGTGCGCTGGCGTCTGGCCTGGCGGGAGGTGCGT…
ENSP001.0002.d01_056970	ATGACTACTCCTCCTGAATGCCACCTCAAAACCGGCGGCGACCCGCGCACGCTTGCGGATTACGCGCGCCTTCGCGATGAAATGAATAAACTGACCCATCCGGCGCGCCCGGACGTCAACTGGCAGCACGCGGAAACACTCTGCCTGTCGCTGTTTGAGCACAACGGCGTGGAACTGCAGACTGCCGCCTGGTATACGCTTGCCCGAACCCATCAGGCCGGGCTAAACGGGCTGAATGAGGGGCTGACGATCCTGGTCGCGCTGGTCTCCCGGCAGTGGGGCAATGTGTGGCCGCAGCAGACGGCGGTGCGAATGAAAATACTCAGTTCGCTCAGTAAACGGCTGCAGCTGGCGATGCGTACTCTGCCGCTGACCTCTATAGACCTGAGACAGCTTTAC…
ENSP001.0002.d01_056980	ATGGATAGAAAATCCCCATCTTTATACGAAATTCTCACCGGAAATTTCACTGGTGACCTTTCTCTTGAAGTTGTAAATGAGGAAGATCAGGTCATTCTATCAGTACTGGATAACATCCAACGTATTTTGAACGCCCGGGCCGGTACCGTATCCCATCTACCAGATTATGGTTTGCCGGATATGACCAAAATCCTCCAGGGTATGCCGGGTACAGCCCATGAGCTGATGGGAACCCTGTCAGCTGTACTGCTCAAATATGAACCACGGTTGCAGAAGATTGACGTGATTCTGCTCGAACAGGATATTCCCGGCGAACTGCGCTATGCCATTGACGCGGAACTGAAAGGTATCGGGCTGGTGCGCTACGGCACCGAATTTATGCCTGAGGGCAGGGTGCTT…
ENSP001.0002.d01_057050	ATGGATAACAGGTCAGCGCTTTTTGACGGACAGACCCGTTACTTTCTGGATATTAATGACAGTTCGGTGAAGCCGGATGTTCTGCGCTTTCGTGGCAGGGAAGCACTGAGCGAGCCATTCAGATGGGATATCGAGTTCACTTCCCCGGAGGCGAACATCCCCCCGGAACAGGTACTGATGAAATATGCCTCTTTCCGGATGCGGAGCGGTAAAAGTGTTCACGGCATGGTGACCCGCCTGGAATGGCTTTCATCCTCAAACGACCAGTCCCACTACCGGCTTACGCTCAGTTCCCGCCTGGCGCTCCTGGGTTACACCCGACAGTGCGCGGTATATCAGAACCAGTCCGTTCCTGAGGTGGTTGAGCAGGTGCTGCGTAAACACGGTCTGAAAGGTCCT…
ENSP001.0002.d01_057060	ATGGCAACAGTAACCCGCTGGTGGGCGCTGACGCTTATTGCCTGTGGTCTGCTCGCAGGCTGCGGTCTGACGCAGACCGTCACGGACGGTACGGTCAGCATCACGAAATCCCTCTTCTACAAGAAAATTAAAACACTGCATCTGGATTTTATCCCGCGCACGGCCATTAACGCCGATGGCGCACAGACGCCGCTGGCGACAATGGTGCGGGTTTATCAGCTCAGGGATCGTAAAGCGGTTGATGCCGCCGATTATCAGACGCTGCTGCGCAATGCCGATACGGTACTGAAGGACGACGTACTGGCGTCAAAAGAGCTGCTGGTGATGCCCAACGGCAGCGTGACGCTCAATATGCCTATGGATGAAAATGCTCAGTTCGTGGCGGTGGTGGGGCTGTTT…
ENSP001.0002.d01_057070	ATGGCACGAGAATCACAGCCAGCACGTACCAGGCTGACGCTGGCCCTTAACAAAGATATCTGGCGGGCCAATTTTTATCGTTTCTGCCAGCTGCTGGAACAGGAAAATCCGGACGCGCCGAAAATGGGCACCACCAGCCATCCGGGCGACGATCCGGTACGATTCAGACCCTGGCCTGGTATGGGTTTCCCGGTCAGTACCCTGAAAGCGGTGGAGACCGACGAAGACCATCCGACATTACCCCCAACGGTCCGCACGACATTTCTCGGGGTGTATGGCGTGGACTCCCCTCTGCCGACATCCTACCTGGATGACATTGCGCAGCGCCGCGAAGGACATGAGGCGGTCACCTCATTCCTGGACATTTTCAGCCACCGGATCACCACGCAGTATTACCGG…
ENSP001.0002.d01_057080	ATGGATGATTTAACCCTGCGCTATTACGAAGCAGAGATGCGCTATCTGCGTGAGGCGGGTAAAGAGTTTGCCCGAGCCCATCCGGATCGGGCAGCGATGCTTAATCTGGATAAACCCGGCGCCCGCGATCCTTATGTAGAACGCCTGTTTGAAGGCTTTGCCTTCCTGATGGGCCGTTTGCGTGAAAAGCTGGATGATGACCTGCCGGAACTGACCGAAGGGCTGGTTAGCTTGCTCTGGCCGCACTATATGCGGACTATCCCGTCGCTGGCCATCGTCGAGTTCTCGCCTGACTGGCGCAGTCTGCGTCAGGCCGAAATGCTGGCGGAAGGTTTCTCCGTTTTGTCACGCCCTGTCGGGCCGCATAAAACAGCCTGCCAGTATCGGACCACCCGCGAT…
ENSP001.0002.d01_057090	ATGAGTTCACCGGAAGATCTGTTAACTGCCTGCGCCACCAGCCTGGAAGAGAGGCAGCGCCTCATCTCCCGGGCAAATGACGCCCTGACACTCTGGGATAACTGGTTAAAACCCATCAACCCTGAAACGGAAGCGGGGGACGATCCTGCATACGATGATAATTTTCAGCTGATGCGTGAAGAGATTAATAAACTTTCAGGTACCGATTCAGCGCTGTTGTGCGAGCTGGCCCAGAAGTGTCTTTGCGAATGCGCCAAAGATATTCGTGTCGTGACCTGGTACGTACTGGCCCGACTCAGCCGCGACGGTGAAAAAGGGTTGTCCGAAGGCCTACTGCTTCTTGTCGCGTTGCTGAACCGCTACGGGCAGACATGTCATCCCCAGCGTCCGGTTGCCCGT…
ENSP001.0002.d01_057110	ATGTCTAAGGTAAAAGTAAAAACACTCATCGGCTCCGTTGTGACTGTCGCCTTTTTTCTGACAGTCATCGTGGCATTTCTGTTTTATGCCTTTCCGGAAAACGTAGCCTCGGGCACCGGCTTCGGACCGTATGACGGTCAACGAATACTCACATTCTGCGCCATACTGGTTGCCGCGTTGTTTTTACTCGGCTGGCTGATAGAGAAGGCTTTCGACCACGCGGGTAAATCCGGGTTGTATTTCCAGTGGGGGCAGAAAAAGGCTGAGACTGCCGCTCCGTTGACGAACCCAATTCCCAGTGAAGAAGACGATGATGAACCCGTTTTCAGCGAAGACGTCGTGTCCGAACACCTGCGCTTTCGCTATGGACGCCGCTGGAAGCGTAAAGTGCGTCTCCTT…
ENSP001.0002.d01_057130	ATGTTGCAGATTATTCGAAAAGGCGACAAAACCACTCACGGTGGTTCAGTCATGACCTGTTCTGGCACCATGATATTTGGTGGGATTGGCGTGGCACGTAAAGGTGACAGCGTTTCCTGCCCGATACCTGGACATGGTCCGACAACTATCATCGAAGGTAACCCTGATTATCTTGATAACGGGATCCCGGTTGCCTTTCACGGTCATAGATGTGGCTGTGGTTGCACATTGATCAGTTCTTTTGCTCCTGCCAAGGTTGCCTGA
ENSP001.0002.d01_058340	ATGATTGAAAGTTTAAGCAGTCTGGTACATAAGGCCATGGATGAAGCCCAGGGCCTATCGCGCTACCGGGTTGATGTGCATGACTGCAGCCATTTCCTGGATGTATTGCGTTACAACGCCGTTGAATCCCTCAGTCAGCCCTGGCGGTATGACGTGGCGGTCACCTGCTCCTCTGCGGATATTGCCTGCGACACGTTACTGCTGAAACCAGCGTCATTCACTTTCCAGACCCCAGTGTTTGACGGAACACCGGCGCTGCCGGTCAGGACGGTATTCGGCGTGGTGGAGTCCTTTCGCCGCGTGTCCACCTCGAATGATGAGACCCGGTACGCGCTGACGATCGTTCCCCGTATCGCCCTTCTGGACTATACGAAAGGGAGCGGGATCTACCTCAATCAG…
ENSP001.0002.d01_058360	ATGGAACATCATTCAGCAGTCCTGCTACGACGACTTAACCCTTATTGCGCCAGAGCACTGGAGGGGGCGGCTTCTTTATGTCAGACCCGTGCACATGCAGAAATTACGCCAGAGCACTGGTTGTTAAAGTTGCTGGAGCAGGGAGAAGGTGATCTGACCGTTCTCGCTCGCCGCTATGAATGGGACATGGATGCCGTCTGGCAGTCACTCCTGAGCTGGCTGGATGCACAGCCTCGTTCAGTTCGCACCCGACCAGAGCTCTCTGCGTCCCTTCAGACGCTGCTGAAACAGGCATGGCTTGCCGCCACGCTCGTCGGAGATGAGCAGATCCGCAGCATACATTTGCTTACGGCCATGATTGAAACGTCAGGGCTGACGCGCTGCGATGGCCTCTGGCCT…
ENSP001.0002.d01_058370	ATGGCAATCCCAGTATATCTGTGGCTGAAAGACGACGGCGGCGCTGACATCAAAGGTTCCGTAGATGTGAAAGATCGCGAAGGAAGTATCGAAGTTGTTGCTCAGGAACACACCCTGTATATCCCGACGGATAACAACACTGGCAAACTGACTGGAACCCGTATTCACACGCCGTTCCTGTTTACCAAAGAAATCGACTCTTCCAGCCCGTATCTGTACAAAGCGGTGACCACCGGTCAGACCCTGAAGTCTGCTGAATTCAAGTGGTACAAAATCAACGACGCCGGTCAGGAAGTTGAGTATTTCAACACCAAACTGGAAAACGTCAAGCTGGTGAAAGTCGCACCGAAAATGCACGACATCAAGGATGCCTCCTTCGAGAAGCATAACCACCTTGAG…
ENSP001.0002.d01_058390	ATGAGACAGGATATCGATATCGACCAACTGATGACGGAGACCTGGCTCACCGTCACCATGCTTAAAAAAGGCGCCGTCACGCTTAATGGCCCTGCGCTTTACAACAAATGCGTTAAACAGGTGGAAAGTGTGCGGGAAGCGCTGGAGCGTGCCGGTTATGACGACGCCAGCGTGGAGCATATTTCCTACGCGCAATGTGCCTTGCTGGACGAAACGGTGATGAGCCGTAAGCCCGGAAAAAGCGAAGAAGGAGTGGAGCCGAAAGTTGATGAAGGCCAAATGGCCTGGCGTAAAGCTCCGCTTCAGGCCCGTTTTTTTGGCTCACTTCGGGCAGGTGAAGCGTTATGGGATTGCATTGCCGAGGTTCTGCGTCAGCCCTCACCGAACCCGGCAGTTTTA…
ENSP001.0002.d01_058400	ATGAAAATTTATCGTCCACTGTGGAATGAGGGGGCTTTACTGTCCCCTCAACAGTTCCAGCAGCAGGCTGAATGGGAGTCTTTTCGCACTGCCGGCGCATTAGCGCTGGCATCCCCATTCCCCTGGGGTGTGGAAAAGATTGAGTTTAATGACAGTCTTCTTTCGTCCGGGCTGATCCAGATTACGCAGTTACGCCTCTGGCTGGAAGATGGAACTCTTATTGATGCGCAAAGGAGCGATCTGCCTCCGGCGCCGCGTGAGTTAGATGCCAGCCAATTGGCAGGTCTTGATGCGGTAACCGTCGTCATCGCCCTGCCTCACATGCAGCCAGGTGTGATCAACGTTGAACAGGAAGGCGTCAATTCAGACCGGCCGCTTCGCTATCGTGAAGAGTGGGTG…
ENSP001.0002.d01_058410	ATGTCTGTAAATACTGAAACCGCCTCCGCGCAGGGGCAGACTGCTGTACTGGAAAAAGAGGGCGTGTACGCCTCCCTGTTTGAAAAAATCAACCTGACCCCGGCATCCCGCCTGGGGGATATTAACGACTTTCTGGACGATGCCGCACTGTCTGACGCCCCGGCGGGCGAGCGTCTGACGGCGGCGATGCAGGTGTTTATGGACTGCATCCGCAAGGCCGGCCAGCCGGTGGAGAAGCTCGATAAGACCCTGATCGATCACCATATCGCGGAGCTGGATTACCAGATTAGCCGCCAGCTGGATGCGATCATGCACCACGAAGCGTTCCAGAAAGTGGAGTCCCTGTGGCGCGGCTTGAAGCAACTGGTGGACAGCACCGACTATAGTCAGAACGTGAAA…
ENSP001.0002.d01_058420	ATGCTTAAGGAAAGTCTTGCATTGAACTTTAGAACTGACAGGTTGATATTTTCTGATGCTTTGCTCTACTATGGTTTTGTCATCAAACGTCGTTATTTTAACAAATATTCCTCAAGGGAAGGGACCGCTATGGCTGATAGTTTCCAGAATGAAGTGCCAAAGGCACGCATTAATTTAAAGCTGGCTCTGCATACAGGGGGGGTACAGAAGAAAGTCGAGTTACCGCTAAAGCTTCTCACCCTCGGTGATTTCAGTAATGGTAAAGAGGACCGGCCATTATCTGAAAGAGAAAAAATCAACATCAATAAAAATAACTTCAACAGCGTCCTTGCGGAATTCAATCCAGAAATAAACCTGACCGTGCAGAATACCCTGGCCGGAGAAGGCACGGAGGAAAGC…
ENSP001.0003.d01_017410	ATGGGTAAACCTGTTGCGTTAAAAGGACACAACCACACCTGCCCACAAGTTGATCCCGGTCCCCAGCCTCATGTTGGTGGCCCGATCAGTGAATGCCAGCAGAGTTTTGTCACCTATAACGGTACCCCACTGGCGCTGGTTGGAGACAAACTTATCTGTGAAGGTAGCGGCAGTAAAGATACCATTGTTTCAGGTTCATCCGTATTAACTATTAATGGTAAAGCTGTCGTCAGGATGGGGGACACAACCGAACATGGTGGTGTAATTGTAGAAGGCGAATCTGGATTTCTGGTTTCTTAA
ENSP001.0003.d01_023970	ATGTCATTAAAAGGGCTGCGTTTTACGCTGGAAGTAGACGGGCAAGATGCAGGGACGTTCGCCGTAGTGAGCTTCTGGTTAAGGCAGAACAATTCCACTCCGTTTATTCTGGACGTGGATGTTGCTAGCGATAAATTCGATCAGGAAGCAAAAAATCTGTTGGAAAAAAACGCCACGTTGACTATCTGGCAGGGGCCAAAGGCGCTGCGTTATGTGAAAGGTGTGGTTGCAGGCTTCGGGATGAAAGAGAATAACCGCTGGCAAATGCAATACCGGTTCCGTATCCAGCCACCTCTCTGGCGCAGTGACCTGCGCCAGAACTTTCGAATTTTCCAGCAACAGAATATTCAGACCATTTCAGCCACTCTGCTGAAGGAAAATGGTGTTACCGACTGGACG…
ENSP001.0003.d01_023980	ATGCCAACTCCATGTTACATATCAATAACAGGACAGACCCAAGGCAATATTACAGCTGGCGCATTCACCGCAGATTCTGTCGGTAACATCTATGTCCAGGGCCACGAAGACGAAATGCTGGTGCAGGAGTTTTTGCACAACGTCACCGTGCCAACCGATCCACAGTCCGGTCAGCCCGCAGGCCAACGCGCTCATAAGCCATTTATCTTTACCGTGGCGCTGAATAAAGCCGTTCCGCTGCTGTATAACGCGCTGGCCTCCGGTGAGATGCTGCCGAAAGTCGAACTGCACTGGTGGCGCACTTCTGTCGAAGGCAAGCAGGAGCATTACTTCACTACCCGCCTGACGGACTCAACGATTGTGGACATGAACCTGCATATGCCGCACTGTCAGGACCCG…
ENSP001.0003.d01_023990	ATGAGCAGCAGAAAAAATGACAGCAGTGGCAGCATTGCCCCCAAAGAACGCGTAAATATAAAGTTTCAGCCGAAAACCGGTAATCAGACGGCAGAAGTGGAACTGCCACTTAACCTGCTGGTGACTGGCAATTTAATGGGGGGCACAGACGATACGCCGCTGGGTGAACGCCAGCCAGTTGCCATTAATCGTAACAATTTTAACGCTGTGCTGGATCAAGCGGGTATTGTGCGTGATTTCACGGTGCCTTCTGCGCTCGATGAAACTCCTGATGCTCATATGAACGTTAGTCTGAAAGTTAAATCATTGGCCGATTTATCACCGGACAATGTTGCCGCCCAGGTTCCAGAGATGCGCAAAATGCTGGAGCTGCGTGAAGCACTCGTGGCGCTTCGGGGG…
ENSP001.0003.d01_024000	ATGTCAGAAACTACCTTATCGGAAGCGCTCGCTTCCACAGCGCCGGTCGCCACCCCTAGCCTTCTGAATGAAATTATGGCACAGACGCGTTTTAAACCGGCGTCAGAAAGCTATGATATCGCCCGCCAGGGCGTGACTGCCTTTATCACCGCATTGTTGCAGGATGATGAGGCAGAGTCTGTCGATATCCTTGCCGTCAACGGTATGATTGCCGATATTGACGCGCGTATGGGACGCCAGATGGATCTGATCCTCCATGCCCCGGAGTTTCAGGAACTGGAGTCATTTTTGCGCTCACTGAAACTTCTGGTAGACCATGCAGATCCTCGTGAAAATATCAAAATTCACATTATGCATGCTACTAAGGAAGAGTTGCTGGATGATTTTGAATTTTCACCA…
ENSP001.0003.d01_024010	ATGATCACGGAGCGGGAGCCTGGAGGGAGCTTATTTGAGCGTATTGGTGAGGCGGCAAAACCGCATTCACGCCAGCGCCCAAAGGCGGTGCTGTTGCATTCTGTACGCGAAAATTTGCGCAACATCCTCAACACCCGTTCCGGTAGCTGTTATGGCTCACCAGAGTTGGGTATCGCTGATTTTAACGACAGGCCATCTGATCGCCAGAACATCCGGGAATGGATGGTTCTGGCGATCCAGAACTGTATTCTGCGCAACGAACCCCGGATATCGGATGTGGTGGTGACTGCCGCCACAGAGGATCGTCACGCCCCACTGGAACTGCATTTTCATATTGTGGCATATCTGAATTTTAGTGACAGGCAGGATGTTCTTGAGTTTGACATTCTGCTGGATAAC…
ENSP001.0003.d01_024020	ATGGCCTTCGAAGAACGTTTCTACCGCGAAGAACTCGATTATCTGCGTCAGCTTGGTAAGTTGCTGGCACAGGAAAAACCGTATCTTTCCCGGTTTCTTGCTGAGAAAGAGGGCGATCCTGATGTAGAGCGCCTGATGGAGGCATTTGCGTTTCTCTCCGGGGGCCTACGGCAAAAGCTGGAGGATGAGTTCCCGGAGTTTACGCACAGCCTGATTAATATGTTGTGGCCCAATTATCTGCGTCCGGTTCCGTCTATGACGGTGATAGAATACCTGCCCCGTAAGGAACTGAAATCGTCCGTTCAAGTCTGCCGGGATGAGCTGATAAAAACGCTGACAACAGGCAGTAATCAGACTTTCACTCAAGGAGCGCTGAGCGATGAAGATTATGACACTGCA…
ENSP001.0003.d01_024030	ATGGCAACATACAGGCCAGCACGCCCTGATGTAGGGGAGATGCTACCACTCCCGGATGTGCGCGGGATGAATTTTTTTGTGCTGATGGAGTCACTGTACCGCCAGTATGGTGAGCCGGGCTGTGAGCCCTCCTTGCGCACCGAACCGGAGCAAGAAGTGGTGCTATTCAAATCTGATGCCAGTATTGCCTTTCCTGGCAGCGACCTGAGTACGCTTGAACGCAGCGACAGTGGGCAATTTACCCTGATCACAAAATTCCTGGGGTTCTCCGGCAGTCAGTCGCCGCTGCCTGGCTACTACCTGGATCGGATGGCACGCGAATCTGCGCAGAATGAAAAGGGGCTTAAAGAGTTCCTCGATCTGTTCAGCCACCGCTGGACGCAGTTTGCTTACCATGCC…
ENSP001.0003.d01_024050	ATGATAGGAGGCTTTTTTCGTTCCTGCATGGTGGTGGCGTTTTTCGGTCTCACCCTGACAGGCTGTGAAACGGTGAAAAAGCTCGGCCAGGTGATTAAGAACCCGAATGTCCAGGTCGGGAAACTGGCAGATCAGTCATCGGAGGTAACGGTTACGTTACTGACCGAGCCGGACACGAATATTAATGCGGACGGTGAGGCGGCAGCGGTAGATGTGCAGCTTATTTATATGAGTGACGATTCGAAGTTGCAGGCAGCTGACTACGACACTGTTGCTAGTACGCCGCTGCCTGAAGTGCTAGGCAAGAATTATATCGATCACCAGGACTTTAACCTGTTGCCGGACACCATAAAAACGTTGCCGCCAGTGAAGCTGGACGACAAAACACAGTTTATTGGT…
ENSP001.0003.d01_024060	ATGGCGACCATGAAAAACAGAGTGATCTGGCAGGAAGGTCTGTTTGCCCTGCCACAGCACTTCCAGCAGCAGCAGCGTAATCAGGAATATTTGCTAAACCAGCGTATGAGTGCTCAGGATGATTTTGTCTGGGGATTTACCTCACTGTCGATCAATACCGAGCTGCTTGCCCAAGGCAAACTGATGCTGGACTACGCAACGGGCTGTATGCCGGATGGCACGGTGTTCAGCATCCCGGAGCAGGATCAACTCCCGCTACCGTATCAGCCGCTTGACCTTTCACGGGCTGGTAGTAACGACATTTACCTGGCATTGCCCGTTATCAGCGATATCACTTGTGAAATCGAAGGTCGCCGGAGCGCGGGGCAGGGAACAGAACGTTACCGCCTGACACAGGCC…
ENSP001.0003.d01_024070	ATGAAAGAGTCGTTCGTTCCGCCCACTGACAGTCTGACCACTGGGAACCTGTCGGGAAAGGTCAATACTGCGCCGCAGCTCGCGGACGAAAATCTCTCCGGTCGTCAGTACCGGCTGGCACTACGCGGCAACAGCATAAACCCAATGATTGACGCCGCCACGCCCCTGTTGGGAATGGTAATGCGCGTGGACGGGATGAACAGCCAAAGTATGCCTGAACACCTTTTTGCGCAGGTGGTGACGGACGTTCAGGCCGTAGAGCAACTGCTACAGGAGCAGGGCTACGAGCCGGGCGTCATCGTTTCGTTTCGTTATGTTCTCTGCACCTTTATTGATGAGGCGGCATTAGGGAACGGCTGGTCGAACAAAAACGAATGGATCAAACAATCGTTACTGGTG…
ENSP001.0003.d01_024080	ATGATCCAGATTAATCTGGCCTCTCTGGTTAAGCATCTTAACCCGTTTTCCCGCCAGGCGCTGGAGGCGGCAGCAGCAGAGTGTATGAGCCAGCAGGCAATGGAAATCACTGTGGCACATGTGCTTTTGCAGATGCTGGCAGCGGTGCGCAGTGATGTGAGGGTAATTACTGACCGGGCAGAAATTGATACAAATGCGCTTCGACGGGCACTGACGGTGGAAAATTACATGACGTCGCGAGTGACAGACAGCTATCCGGCATTTTCGCCGATGCTGGTCGAATGGTTGAAAGAGGGCTGGTTACTGGCCTCTGCCGAGATGCAGCACAGCGATCTGCGTGGTGGAGTCTTACTATTGGCTCTGCTGCATTCACCGCTGCGCTACGTCCCGTCTGCCGCC…
ENSP001.0003.d01_024100	ATGGATTTATGTAACCCTGATATCTGGATTTCGCACCTGCTGGAAAATCTCCCGGAAGATAAACTGGCCTCCGCATTAAAAGACGACAATCCTGACTGGGAATATATTGACGGAGAAATGCTTAAACTCGGCTCGCTGGCTCACAGCCAGCTAGATATCCCGGAAATTCAGCGGCGCGGGCTGGTACTTATGGCCTCGGAGAGCAAAGACTTCCGCCTGCTGGCGCACTTACTGCGGACCCTTCAACATGCTGGTGATTCGCTGCTGGCGCTGCGTTTGCTGGCATTGTATCTGCAGCATTACTGGACGATGGGGGCACCGGTTATAGCGCATAAAAAACGGTTTGCCGCCCAGGTCATAAAGCGTTTCGAGGCAGGCGTTTCTGGTTTTGTAGAGAAA…
ENSP001.0003.d01_024110	GTGAGATTACCGACCCCCCGACTGTTTAGTGGCATGAAATCAGTTCTGCGACCCGCGATGCCACGGTTTAAGGTATCTGCGTTCTGGCTGCTGGTGCTGGCATGGTTTTTTCTGCTGGTGTGGATCTGGTGGAAAGGGCCGTCATGGTCGTTGTATGACGAACAGTGGCTTAAACCGCTGGCTAATCGCTGGTTGGCGACGGCTGCATGGGGGATTATCGCCCTCGGGTGGCTCACCGTCCGGGTAATGAAGCGCCTGCAACAGCTTGAGAAACAACAAAAACAACAACGTGAGGAAGCACAGGATCCGTTGAGCATCGAGCTGAATGCGCAACAGCGTTATCTCGACCGATGGCTACTGCGATTGCAACGCCATCTCGATAATCGCCGTTATCTGTGG…
ENSP001.0003.d01_024130	ATGGCAAATCCGGTTTATCTGACACTGAACGGCGATCTTCAGGGACTGATCTCCGCTGGCTGCTCTTCTATGGCCTCTATTGGCAACAAAGCGCAGATTACGCATACGGATCAGATTATGGTGCTGGGGTTATCCCAGGGACTGACCCGCGCACAGAATGTTAATCATCAGACACTGACAATCCAGAAACCAGTGGATAAATCCTCCCCATTGCTGACTAAAGCCATTAGTGAAAATGAATGTCTGACCTGTGACTTTGAGTATTATCGTACCAACCGTTTCGGTATTAATGAAATGTATTATAAAGTGAAGCTGATTAATGCCCGCATAGCCAGCATTAAGCATGTGGTACCGCATACTATCAATCACAGCGAGGGGCAACCGGAAGAGTCTATTTCC…
ENSP001.0004.d01_019470	ATGGCCAATGTTTATACTCTGATTTCAGTCTGTCAGGCCGCTGCTGATGCGCTGGCGGTACAAACGCAACAACGTCTGCTGTTGTGGAACAACTGGCTGCAGCCGCTGTCAGCCGATAAACCCGCGGGGGACGATCCCGGCTACGATGATGATTTCCAGCTGATGCGCGAAGAGGTGAACAAGATCACCGGTGCGGATAGCGATCTGATTTGTAGGTTGGCCGAAAAACTGCTCACCACCGTGACCAAAGATATTCGCGTTGCCTCATATTACGCGTGGGCGCGGCTGCACCGGGATGGCGAAAGCGGTCTTGCGGACGGACTGGAACTGCTGGCCGGGCTGATGCAGGGTTTTGGCGAACAGCTGCACCCGCTGCGGGAGCGCAGCCGAAGGGCCGCA…
ENSP001.0004.d01_020010	ATGCGTCTGGATCGTCTTACCAATAAATTCCAGCTTGCTCTTGCCGATGCCCAGTCCCTTGCACTCGGGCACGACAACCAATTCATCGAACCTCTTCATCTTATGAGCGCCTTGCTGAATCAGGAAGGGGGATCGATACGTCCTTTATTAACTTCGGCGGGCATCAATGCCGGAGAGTTGCGCACCAATATTGAACAGGCGTTGAGCCGATTGCCGCAGGTGGAAGGTACCGGCGGCGATGTTCAACCGTCCCAGGATTTAGTGCGTATTCTGAACCTTTGCGACAAGCTGGCGCAAAAGAGAAAGGACAACTTTATTTCGTCAGAGCTGTTCGTTCTGGCAGCGCTTGAATCACGCGGCACGCTGACCGACCTTTTAAAATCCGTCGGGGCCACAACC…
ENSP001.0004.d01_027310	ATGGATGTGATTTTTTTAAAGCTCGACAATATCGAAGGTGAAAGTCAGGCCAAAGGATTTGAAAAACAGCTTGAGATCATGACCTTCAGCCATAACGTGGCGATGCCGGTCACCAACGACGTCAGTAATAATGAACGCACCTCAGGGCGGGCGCATGTCGGTGAAATGTCGTTGACCAAGTTTGTCGATCTCGCGACGCCAAAGCTCAATGAGTACTGCTGTAGCGGGAAAATGATTAAAGAAGCTGTGCTGACGTTGTGCCGTAATGATAACGGTAAAATGCTGCCATTCATCATATATACCCTGACGAATGTCGTTATCTCACATCTGAGCGTTAGCGGCGGTTCCGGCGGCAAGCCGGTCGAAACAATGTCGCTGAACTTTACCAAAATTAAATGG…
ENSP001.0004.d01_042980	ATGGCTGATACGTTCCAGAATGAGGTGCCCAAGGCACGCATTAATTTAAAGCTGGCTCTGCACACAGGAGGCGCGCAGAAGAAAGTCGAGCTGCCGCTGAAACTCCTCACCATCGGTGATTTCAGTAATGGCAAAGAAGACCGGCCATTATCGGAAAGAGCAAAAATCAACGTCAATAAAAATAACTTCAACAGCGTACTTTCGGAATTCAGCCCGGAAATCAGCCTCACGGTACAGAACACGCTGGCCGGCGATAGCGCCGAAGAAAATATTCAGCTCCGCTTCGCCGATATGAAAGATTTCGAACCGGAGCAGGTGGCCCGCCAGATCCCCCAGCTCCGCGCCATGCTGGCGATGCGGAATTTATTACGCGACCTCAAATCCAACCTCCTTGATAAC…
ENSP001.0004.d01_042990	ATGTCTGTAAATACTGAAACCGCCCCCGCGCAGGGGCAGACCGCTGTACTGGAAAAAGAGAGCGTTTACGCTTCCCTGTTTGACAAAATCAACCTGACCCCGGCGTCCCGCCTGGGAGATATTAACGACTTTCTGGATGATGCCGCGCTGTCCGACGCCCCGGCGGGCGAACGACTGACGGCGGCGATGCAGGTGTTTATGGACTGCATCCGTCAGTCCGGAAAGACCGTGGAGAAGCTCGACAAGACCCTGATTGACCACCATATCGCTGAACTGGATTATCAAATCAGCCGCCAGCTGGACGCGGTGATGCACCATCCTGAGTTCCAGAAGGTGGAATCCCTGTGGCGCGGGCTGAAGCAGCTGGTGGACAGCACCGACTACCGCCAGAACGTCAAA…
ENSP001.0004.d01_043000	ATGAAAACGGAACAACCGTTATGGGGCAGGGGCGTTATGGTCTCTCCCCAGCACTTCCAGCAGCAGGCCGCGTATTCAGCCTGGTCTGCGGAATGTATCGCCCGACTCGGGCTTTCTCATCCCTGGGGGATGATCGATGCCACATTCGAATCGGATGCACTGAAACTGGGCCGCCTGCAGGCCCGTCATCTGCATATCCGTTTCCCCGATGGGACATTAATCGATACGGATAACGCTGACGATTTGCCACCGGTACTGGCGCTTGAGAATGAATCACAGCACGTGGTGGTGGTACTGGCCCTTCCGCTGCTGCGGGCGAACGGCGGCAACTGCCTGAAACCCGATGAGGTGGCTGAGCGTCCTGTTCGCTATCGGCAGCGCTGGCGGGATGTCCGCAAC…
ENSP001.0004.d01_043010	ATGAGTGAGCGTAAACGCGGCGGCGCCGCGTCCATTGATATAGATGCCCTGCTTCAGGATACCTGGCTGCAGGTGATCAGCCTGCGTCACGGTCCGATATTCCAGGACGGGGAAGGGCGCACGCTTTGGGAACGCTGCATTGCTGATGTCGAACGAGTCCAGCGTGAGCTGAAAGCGAGCGAACTTGATGAAGCCAGCTGTCAGCATATTCTCACGGCACAGTGTGCGCTGCTCGATGAGGCGGTCAAAGGTCGCGGTGTGGAGGACGATGCCTGCGTGCAGTGGTATGACATTCCCCTGCAGGGGCTCTTCCTTGGCACTATGGACGCGGGTGACACGCTGTGCGATCGGATGCGCGATGTGCTGCGTGAACCGGCTCCTGACCACGCTGTTGTGACC…
ENSP001.0004.d01_044370	ATGAGTGAGTCACCCCGTCCGTCACTATATGAAACGCTCTACGGCAATTTTACTGGCGGCATTGATCTGTATCAGGTCAGCGAGCAGAACCAGACCATCATTTCTGTGCTGGACAATATGCAGCGTATCCTCAACTGCCGCGCCGGTACGCTGGCGCACCTGCCGGACTACGGTCTGCCGGATATGACTAAAATCCTGCAGGGGATGCCAGGGACTGCCCATGAACTGATGGGAGCGTTATCGGCTGTACTGCTGAAGTACGAGCCGCGGCTTAAGAAAATTGATGTGGTTCTGCTTGAGCAGACTATTCCGGGGGAATTGCGTTATGCCATTGATGCCGAACTCAGGGGCATCGGTCTGGTGCGTTACGGCACGGCGTTCATGCCTGAAGGGCGCGTG…
ENSP001.0004.d01_044380	ATGGCGATTATCGCTGGTAATTTTCCTCAGATTGCGCTGGCCGCGGGTATCACACTGATACTCGCTGGCTGTGGGCTGACGCAAAAAGTGACAGACGGCACCGTTGCCGTGACTAAATCAATTTTTTATAAGCAGATAAAGACCCTGCATCTGGATATTCGCGCCCGCGAGGCCGTCAACAGCAATGCAGGCGGCGTGGCACTGTCGACGGTGGTACGTATTTACCAGCTCAAGGACCGAAAAACCTTCGACACGACGGACTACCCGTCACTGTTTAAGGCTGACAGTCAGGCTATTAAAGCAGACCTGATAGCGGAGAAAGATATTCGTCTGCAGCCGGGTGGGGCGGTGATGGTGGATATGCCGATGGAGGAAACCGCGCAGTATGTTGCGGTGGCT…
ENSP001.0004.d01_044390	ATGGAGCGGCTGGGTGACCGGCTGCCATATATCAATTTTTACCGCTTCTGTCAGTTGCTGGAGCAGAGCCAGCCGGACAAACCGGTTACGGGCAGCACCTGGCAGGTACGTCATGAGCCGGTACGTTTTAGGCCGCACCCGGGGATGGGCTTCCCGGCTTCAGAAATCAGGTCATTCGACGCTGCTGAGTACCCGCATCTTCCGCCGACGGTACGTATCACCTTTATGGGGCTTTATGGCGTGGAGTCTCCGCTGCCGACGCACTATATCGATGATATCACCCAGCGGCGGGAAGGGTACGAAGCCACGGCGGATTTCCTCGATATCTTCAATCACCGGCTGATTGCCCAGTACTACCGCATCTGGCGGAAATATTCGTATCCGGCAACTTTTGAGGAA…
ENSP001.0004.d01_044400	ATGAAAGATCAGACCCTGCGCTATTTTGATGCAGAAATGCGCTACCTGCGTGAAGCCGCAAAAGAGTTCGCGCAAACCCATCCCGATCGTGCAGCGATGCTCGACCTGGATAAAGCTGGTACACCGGATCCGTATGTCGAACGCCTGTTTGAAGGCTTTGCTTTCTCGATGGGACGGCTGCGCGAAAAGATTGACGACGACCTGCCGGAACTCACCGAAGGGCTGGTCAGTATGCTCTGGCCGCATTACCTGCGTACCATTCCGTCGCTTTCGGTGGTGGCACTTACCCCAGCGCTGCATGCCATGAAAATGGCCGAAGTCGTGCCCGCGGGGTTGGAGGTGTACTCCCGCCCGGTGGGGCCGAAGAACACGGTCTGTCGTTACCGTACGACCCAGGAT…
ENSP001.0004.d01_044430	ATGGTGAAGGATAACTCAGTGTGGCGTGGTAACTGGGGACGCATCAGTATTACTGCACTGATTGCTGCCGCGATCGGATTAGCTATCTGGAAAAAGGGCGATGCGTTCGGACTTACCAGTAATAGCCTTAAACTGCTGGTATCTGTGGCGGTGATAATTCTTCTGCTACTTGTCCGCCATGGCAAAACTATTAGCCTGGCGATTAAACAACAGTGGTCGCGTTTTCAGGCGAAGCGTAAAAGTCTCCTGCCTGCTGATGAAGGTCGCGTTAAGCAGACACCGCCACGCAATGTCACCGTTGATACCATCCGTGCAGCCATGCGTAACCTCTATGGTCGTCGCTGGGGCCGTAAAACACGCATCCTGCTGGTCACTGGCACTGTATCTGAGGTGGAGCAA…
ENSP001.0004.d01_044480	GTGGTGCACTTCGCGGACAAGCAGAGTGCCTGGACGTTTGGTAAGAAACTGCCGCTGAACAGCCCGTCAGGGGAGAATGACAATGCGGCCGACTCGGTGTGGGGCGTACAAGTCTGGCATAACGTGGTGGAGCGTTCGGTCACCGCCAGTGACTACAACCACCGCGAAGCCCAGAGCGTCCTGATGTCCGTACCGGCTGACATGACCCCCGGCGACGGCGAGGGGAACACCTACGGTGATGTGTACCATTATCGCCCGCGTCACCTTGAACGTGGCGACAAAATTACACCGCCGGCAGAAACCGGTAACTTCTGGGCGCGTCTGGAGCATGAACGCTTCCTGTCCACCCAGACCACGGTGACCGGCAGCAGCACCGACCACACCCTTGGACCGGCGCAG…
ENSP001.0004.d01_057740	ATGTCTGTAAATACTGAAACCGCCCCCGCGCAGGGGCAGACCGCTGTACTGGAAAAAGAGAGCGTTTACGCCTCCCTGTTTGACAAAATCAACCTGACCCCGGCTTCCCGCCTGGGCGATATTAACGACTTTCTGGATGATGCCGCGCTGTCCGACGCCCCGGCGGGCGAACGACTGACGGCGGCGATGCAGGTGTTTATGGACTGCATCCGTCAGTCCGGAAAGACCGTGGAGAAGCTCGACAAGACCCTGATTGACCACCATATCGCTGAACTGGACTATCAAATCAGCCGCCAGCTGGACGCGGTGATGCACCATCCTGAGTTCCAGAAGGTGGAATCCCTGTGGCGCGGCCTGAAGCAGCTGGTGGACAGCACCGACTACCGCCAGAACGTCAAA…
ENSP001.0004.d01_057750	ATGAAAACAGTACGACCGCTGTGGGGGCGGGGCCAGATGGTTTCCCCTCAACATTTTCAGCAGGAGGCCGCGCAAGCGGCCTGGCACACCGAGTGTGTCGCCCGACTGGGAGCAATACATCCCTGGGGGGTTGCGCGGACGGCTTTTGACGCCGCGCTGCTGAAACAGGGGAAGCTGAAGGCCGACCACCTGTGCGTGCGTTTCGCTGACGGAACGCTCACTGATAGCGATAACGCCGATGCGTTGCCGCCCGTGATGACCTTACCGGAAACAGAAAGCCACGAACTGACGGTGGTTTTGGCGCTGCCCCATGAGTATGAAAACGGCGGCAACTGCCTGCAACCGGAGCAGAAAGCGGAGCGTCCTGTGCGCTGGCGTCTGGCCTGGCGGGAGGTGCGT…
ENSP001.0004.d01_057760	ATGAAACAGGACATAAATATCGACGCCCTGATGGCGGACGCGTGGCTGACGGTGACAGAACTGCGGTTCGGCGCAAGACTGGCCGACGGGGAGGGCGACCGCCTGTGGCGACATTGTGTAGATCATATTGAACAGGTGATGGCGAAGCTCGAGGCTGCGGACGTCAGCGAGGCGAGCCGTCGGCATATTCTCTACGCCTGGTGTGCGCTGCTGGATGAGACCGCCAAAGGACGCGAAGGCGAGGATGATGCCTGCATCGTCTGGTATGACCGTCCGCTGCAGGCGAAATACTTTGGTGCTCTGGACGCCGGAGATGCTTTGTATGAACGGATGCGACAGGTTCTGCGCGAGCCCGCGCCGGATATGGTGGTGCTGACCTGTTTCCACCGGGTGCTGATG…
ENSP001.0004.d01_057780	ATGGCAATTCCAGTCTATCTGTGGCTGAAGGACGACGGCGGCGCGGACATCAAAGGTTCCGTGGACGTGAAGGACCGCGAGGGCAGCATCGAGGTGGTGGCGCAGGAGCATAACCTGTACATCCCGACCGACAACAACACCGGGAAGCTGACCGGCACGCGTATCCACACGCCGTTCTTGTTCACCAAGGAAATCGACGCCTCCAGCCCGTACCTGTACAAGGCGGTGACCACCGGCCAGACGCTGAAGTCGGCGGAGTTCCGCTGGTACAAAATCAACGACGCCGGTCAGGAAGTGGAGTACTTCAACACGAAGCTTGAGAACGTGAAGGTGGTGAAGGTCAGCTCGCTGATGCACGACGTCAAGGACCCGTCCTACGAGAAGCATAACCACCTCGAG…
ENSP001.0004.d01_057790	ATGGAAAATCCCGCCATTTTGTTACGCCGTCTTAATCCTTACTGCGCCCGTGCGATGGAAGGCGCTGCCACCCTGTGCCAGACCCGGGCGCACGCGGAAATCCTGCCCGAGCACTGGCTGCTGAAACTGCTGGAGCAGGGCGAGGGCGACCTGACGGTACTGGCGCGGCGCTACGAATGGGATATGGACGCGATATGGCAGGATTTGCTGACCTTTATGGATAAGCTCCCCCGTTCGGTGCGCGGCCGCCCGCAGCTTTCAGACGCTATTCAGACTCTGATGCAGGAGGCATGGCTAAGCGCTTCGCTGGCCGGGGAGGAGCATATCCGTAGTATCCACCTGCTGATGGCGCTGGTGGATAAACAGAGTCTGGTGCGCTGCGACGGCCTGTGGCCGCTG…
ENSP001.0004.d01_057800	ATGAGCGAGATAAAATCCCTGCTGTTCAGCCACAGCCACCATCTGTTAACGGTGCGCGGCTGCAGCGCCCTTCTGGACGTGCTGAGCTTTGAAGGTGAGGAAGCCCTGAGCGAACCGTTCAGATACGTAATTGAGTTCACCAGCGCCGACAAAACCATCACGCCGCAGCAGATGCTGATGCAGGACGCGACCTTCACCCTGCAGGCGCCGGCGGACCAGGGTTTCGGGATTAACATTCAGCAGCCGGTGCGCACGATTCAGGGCGTGGTGACGGCGTTTGAGCGCCTTTCCGCATCCCGCGACGAAACGCACTATTCCCTGACCCTGCAGCCCCGTCTGGCGCTGCTCTCCCGGAGCCACCAGAACCGGATTTACCAGGATATGTCGGTGCCGGATATC…
ENSP001.0004.d01_057830	ATGGGAAAGAAAATAGTTGTTCTTGGCGATGCTACCTCGCATGGAGGTAAAGTAGTCTCTGTATCATCTACTTTTGAAATTGAAGGTAAAAATGTTGCACTGCTGAATGATTCGGTGTCCTGTCCGGAACACGGTTCTAATCCGATAGTGGAATGCGATATGAGTTATGAGGAAAACGGTAGGGGAATTGTGGCGCATGGTTGTAAGAGCGCCTGTGGTTCCGTGATCTTCGCCAGTTTGCCGGATGTGGAGATAGGTTGA
ENSP001.0004.d01_057850	ATGAAAAGGTTTTTATACATCCTGGGAGCGGGTCTCTGTGTCCTGGTTGTTTTGTTGGCGCTGTTGTTTATTCTGGCCCAGACAACTCATCTTTTTTTTGAATGGACGGGGGAACGCGTATTCTGGATTTCGCTGTTGGGTGCGGTTTTTCTGACCAGTCTGTTGAGCGTGCTGATTTTTTTTCTTATCCCTTTCCAAAAAAACGACACCCCGCTGACTCCGCAGTACAGTCGCCCGGCAGGCGAGGGGGCTGGTACACAGGAACGAGATATCTCCCTTTCTTCGCTAAAAAAGCACCTCCGCCGCCGCTACAACCTCTTCTGGCGCAGTAAGGTCCGCCTGCTGCTGGTCTGTGGCGAACCCGAACATATCGCCGCCATCGCCCCCGGCCTTGCCGAA…
ENSP001.0004.d01_057860	ATGGGGGCGGGTAACTATTTAGTGGTGGGAGATAAAACCACCTGTGGCGGGGTGATTACTGAAGGTGATGCCACGCAGACGATACTGGGTAAAGCGGCGGCACGCGAGGGAGATAAAGTGACCTGCGGCAGACATTCCGGCATTTACTACATCGCAGGTGGTATGGCGAATGACATGGTGAACGGGCGAAAAATGGCGGGAACGCAGGATAGTCACAGTACCTGCCCGTGCCAGGCGAGGTTTATCCCTTCCATGATGAATGACAATTACGAAAGTTGA
ENSP001.0004.d01_057870	ATGGACGACTTAACCCTGCGTTATTTTGACGCCGAAATGCGTTACCTGCGTGAAGCGGGCGAAGAGTTCGCCCGCGCCCATCCTGACCGGGCGGCGGCCTTAAATCTCGACAAATCGGGCGCGCGCGACCCCTATGTCGAGCGCCTGTTTGAAGGCTTCGCCTTTCTGATGGGCCGCCTGCGCGAAAAGCTCGACGACGATCTGCCGGAGCTGACCGGCGGACTGGTGAGCATGATCTGGCCACACTACCTGCGTACCATTCCGTCGCTCTCCATTGTTGAGTTCACCGCGGACTGGCGTGAACTGAAAGAACCTGTCCGCGTTGAAAAAGGCTTTGGAATTCTTTCTCAGCCCATTGGTGAAAAGCGCACCCGCTGCCATTACACCACGACGCAGTCG…
ENSP001.0004.d01_057880	ATGGCAGGAGAACCACAACCGCCGCATTCCCGGCTAAGCCCCCGGCTTGAGCGGGAAATCTATCGTATCAACTTCTACCGCTTCTGCCAGTTACTGGAAAAGCGTCGTCCGGGCGCATCGCCGTTGGGCAGCACCCTGAATCCAGCGGACGATCCGGTACGGTTTCGCCCGCATCCGGGAATGGGCTTCCCGGTCAGCGAGCTGAAAGCGGTGGAATATGATGAAGACCATCCGGATGCGCCGCCGACGGTGCGCACGACGTTTATGGGGCTCTACGGCGTCGACTCGCCGCTGCCCACCGCGTGGCTCGACGAGATCGCCCAGCAGCGGGAAGGGCACGAAGCGCAGGAGGCGTTTCTCGATATCTTTAACCACCGCATTCTGACGCAGTTTTACCGC…
ENSP001.0004.d01_057890	ATGCCTTTACTGCTGACAGGCTGTGGCCTGACGCAGAAAATTAGCGACAGCACCTCATCGGCGGTGAAATCGGTGTTTTATAAGCAGGTAAACGTCCTGCATCTGGACGTTACCGCCCGGGCGGAACTGAACACCGATGAGCGGGAGAACACCTCGCTCTCCCAGCCGGTGATGGTGTGGGTCTACCAGCTCAGTGACCGCAAGGCGTTCGATAAACGGGTCTATCAGCAGCTGGTCACGGAAAGCGAGGAGGCCGCCGGAGACGAACGGCTTGCCAGCCGTAGCCTGGTGGTAAAACCCGGCGCTGACGTCAGCCTGGATATGCCGATGGACGAGAAGGCGCAGTTTATCGCGGTAGTGGGGTTATTCCGGGCGCCGGATATGGTGAAGAATGACTGG…
ENSP001.0004.d01_057900	ATGCCCACACGCCATAATGCCCCCTCGCTGTATGAAATGCTGTACGGCAACTTTACCGGCGGACTCGACCTGCATCAGGTCAGTGAAGAAAACCAGGTTATTCTGTCGGTGCTGGATAATATGCAGCGCGTCCTCAACTGTCGCGCCGGGACGCTGGCGCACCTGCCCGATTACGGCCTGCCGGATATGACTAAAATCCTCCAGGGGATGCCGGGTACGGCTCATGAGCTGATGGGCATCCTGTCGGCCGTATTGCTTAAATATGAACCGCGGCTGAAGAAAATTGACGTGGTTCTGCTCGAGCAGGCTATTCCCGGCGAGCTGCGTTACGCCATTGACGCGGAGCTGAAGGGCGTAGGCCTGGTGCGCTACGGCACCGAATTTATGCCCGAGGGCAGG…
ENSP001.0004.d01_057910	ATGACGACCCCTTCTGAATGTTGCCTGAAAACCGGCGGCGACCCGCGTACGCTTGCAGATTACGCGCGCCTTCGCGATGAAATGAACAAACTGACCCATCCGGCGCGCCCTGATGTCAACTGGCGGCTCGCGGAAAAACTCTGCCTGTCGCTGTTTGAGCACAACGGCGTGGAGCTACAGACTGCCGCCTGGTATACGCTTGTCCGCATGCATCTGGCGGGGCTATACGGCATGAATGAAGGGCTGGCGATACTGGTCGCGCTGGTCTCCCGGCAGTGGGGCAATATGTGGCCGCAGCCGACGACTGCGCGAATCAAAATACTCAGTTCGCTCAGTCAACGGCTGCAGCAGGCGATGCGCACGCTGTCGCTGACCTATATCGACCTGAGCCAGCTTTAC…
