# Supplementary material for: Human commensal gut Proteobacteria withstand type VI secretion attacks through immunity protein-independent mechanisms
Source: Nat Commun. 2021 Oct 1;12:5751. doi: 10.1038/s41467-021-26041-0 (PMC8486750; doi:10.1038/s41467-021-26041-0)
Supplement: Supplementary file 11 — Supplementary data file 8 [file 41467_2021_26041_MOESM11_ESM.xlsx]

## Sheet: Supp data S8
Supplementary Table S8: Analysis of the survival to T6SS assaults as a function of the capsule group.
Type of capsule	Protective effect (1)	Wilcoxon test (P-value) (2)	Stepwise: integration order (3)	Stepwise: P-value (4)
ABC	Negative	0.02	Excluded	0.95
IV e	NA	NA	NA	NA
IV s	NS	0.07	Excluded	0.12
I	Positive	0.0002	1	2 x 10-9
Colanic acid	Negative	0.0004	Excluded	0.75
(1) Protective effect describes the association sign: negative if the capsule is associated with lower survival, positive if it is associated with better survival. (2) The non-parametric Wilcoxon test indicates the P-value of the 1-Way test using the c2 approximation. (3+4) The last two columns indicate the order of integration of the variables on the forward stepwise regression (only the type I …
NA: not applicable for one of the categories. NS: non-significant (P > 0.05). Excluded: no significant contribution in the stepwise regression.
