# Supplementary material for: Human commensal gut Proteobacteria withstand type VI secretion attacks through immunity protein-independent mechanisms
Source: Nat Commun. 2021 Oct 1;12:5751. doi: 10.1038/s41467-021-26041-0 (PMC8486750; doi:10.1038/s41467-021-26041-0)
Supplement: Supplementary file 12 — Supplementary data file 9 [file 41467_2021_26041_MOESM12_ESM.xlsx]

## Sheet: Supp data S9
Strain name	Species	Capsule serotype	O-antigen serotype	Isolation source	Accession number	Reference
NTHU K2044	K. pneumoniae	KL1	O1v2	Liver abcess	AP006725.1	20
BJ1-GA	K. pneumoniae	KL2	O1v1	Liver abcess	GCA_000529705.1	21
342	K. variicola	KL30	O3/O3a	Environmental, corn	CP000964.1	22
NJST258-1	K. pneumoniae	KL107	O2v2	Clinical, MDR	CP006923.1	23
SB 617	K. pneumoniae	KL124	ND	Environmental, water	CAAHGI010000001	24
ATCC 13047	Enterobacter cloacae	ND	ND	Spinal fluid	NC_014121.1	25
