# Supplementary material for: Human commensal gut Proteobacteria withstand type VI secretion attacks through immunity protein-independent mechanisms
Source: Nat Commun. 2021 Oct 1;12:5751. doi: 10.1038/s41467-021-26041-0 (PMC8486750; doi:10.1038/s41467-021-26041-0)
Supplement: Supplementary file 13 — Supplementary data file 10 [file 41467_2021_26041_MOESM13_ESM.xlsx]

## Sheet: Supp data S10
Supplementary data S10: List of primers used in this study.
Primer name	Sequence (5'-3')	Comment	Internal number
rpsL_for	CATGATAAATCAATAACCTGGTAG	Amplification of rpsL allele of strain N16961 (causing streptomycin resistance)	72/74
rpsL_rev	CATGGTGTCTAGTGCAGTGTAAACG		72/75
vipA-1-J13	CACATCTAGAGACGTCCAAGACTGATTGACG	For tssB deletion construct [for E. cloacae commensal isolate #10; MB#8341]	105/12
vipA-2-J13	GCTCATCGATTATTCCTCGCTAGATGTTCTCCATCAAAGATGC		105/13
vipA-3-J13	GCATCTTTGATGGAGAACATCTAGCGAGGAATAATCGATGAGC		105/14
vipA-4-J13	CACATCTAGAAGTAGTAGTCGCCCACGATGC		105/15
vipA1-1-J14	CACATCTAGATCGGCGGTGATAGTGATTAACG	For tssB1 deletion construct [for E. ludwigii commensal isolate #11; MB#8342]	104/81
vipA1-2-J14	CCTCGCTACCTTTCGCACTTTCGATGTTCTCCATCAAAGATGC		105/1
vipA1-3-J14	GCATCTTTGATGGAGAACATCGAAAGTGCGAAAGGTAGCGAGG		105/2
vipA1-4-J14	CACATCTAGAGTGGTCGAAGTAGTAGTCGC		105/3
vipA2-1-J14	CACATCTAGAGTGAAGGCCAGTAAATGTCG	For tssB2 deletion construct [for E. ludwigii commensal isolate #11; MB#8342]	105/6
vipA2-2-J14	TTATGGCTGTTTCGGAGCCTAGGCTATCCCTGTTTTATGG		105/7
vipA2-3-J14	CCATAAAACAGGGATAGCCTAGGCTCCGAAACAGCCATAA		105/8
vipA2-4-J14	CACATCTAGAGTCTTCTTTAGACATATCCAGG		105/9
1-XbaI-delTssB-GC8344	CACATCTAGAGATTAATGAAAGGCTGCTGGCC	For tssB1 deletion construct [for E. cloacae strain DSM 30054; MB#8344]	119/71
2-delTssB-GC8344	GCAGATTGGTTACCCACTGTTACTCATTGCCAT		119/72
3-delTssB-GC8344	CAGTGGGTAACCAATCTGCTGACCTACATG		119/73
4-SacI-delTssB-GC8344	CACAGAGCTCCAAAGTAGTAGTCGCCGAC		119/74
1-XbaI-delTssB-GC8348	CACATCTAGAGGTAATCGTGATCAACGAACGC	For tssB1 deletion construct [for E. hormaechei strain DSM 30060; MB#8348]	119/79
2-delTssB-GC8348	GATTTTTGCTTACTGTCCACTGTTACTCATTGCCAT		119/80
3-delTssB-GC8348	GGACAGTAAGCAAAAATCCTTCAGGATCCG		119/81
4-SacI-delTssB-GC8348	CACAGAGCTCCTGTGGTCGAAGTAGTAGTC		120/1
hcp1-kan-SacI	CGGAGAGCTCCAAAAGAAGGTACTGCGACAGAAGGC	To delete hcp in A. baumannii strain A118 [MB#5144]	74/67
hcp1-kan-2	CAACGTGGCTTTCCCTCAACCTTTGTGCTCAGAATCACGAGATTCTCC		74/52
aph-up-3	TGAGGGAAAGCCACGTTGTGTCTCAAAATCTCTG		73/59
aph-dw-4	TGAGAGCTTTGTTGTAGGTGGACCAGTTGG		73/60
hcp1-kan-5	CCTACAACAAAGCTCTCAACTGCTAAAGGTGCTGTTACTAAGAAATGG		74/53
hcp1-kan-NcoI	CAGGCCATGGGCCTGAATCAGACGTTCAATATGTGGG		74/68
Wza_1a-1-G01-XbaI	CACATCTAGACAGCGAATATGTTCCTTGGC	For wza1 deletion construct [for K. michiganensis commensal isolate #14; MB#8337]	113/22
Wza_1a-2-G01	CAAGAGGTGCTTACTTCATAATGTCACATCATC		113/23
Wza_1a-3-G01	TATGAAGTAAGCACCTCTTGTGAGATGGAATC		113/24
Wza_1a-4-G01-SacI	CACAGAGCTCCTAGTTTCTCAGCCCATCGTTC		113/25
Wza_2a-1-G01-XbaI	CACATCTAGACGGCATGAAAAATCGTCTTTCCGG	For wza2 deletion construct [for K. michiganensis commensal isolate #14; MB#8337]	113/26
Wza_2a-2-G01	AATGCGGATGTTAGCTAAGGATCATATTTGTACC		113/27
Wza_2a-3-G01	CCTTAGCTAACATCCGCATTCGTCAGTTTCG		113/28
Wza_2a-4-G01-SacI	CACAGAGCTCGTCAGGTTTTTTTGCAGGGC		113/29
Wza_1a-1-D66-XbaI	CACATCTAGACAGCGAATATGTTCCTTGGC	For wza1 deletion construct [for K. oxytoca commensal isolate #16; MB#8327]	113/58
Wza_1a-2-D66	CGGTAGTTACTTACTTCATAATGTCACATCATC		113/59
Wza_1a-3-D66	TATGAAGTAAGTAACTACCGCTCCTTTGGTG		113/60
Wza_1a-4-D66-SacI	CACAGAGCTCCAGAGTTTTCCGGCTTGTTC		113/61
Wza_2a-1-D66-XbaI	CACATCTAGAGGTATGAAAAACCGCCTTTCCG	For wza2 deletion construct [for K. oxytoca commensal isolate #16; MB#8327]	113/62
Wza_2a-2-D66	AATGCGGATGTTAGATCATATTTGTACCTGCGT		113/63
Wza_2a-3-D66	TATGATCTAACATCCGCATTCGCCAGTTTC		113/64
Wza_2a-4-D66-SacI	CACAGAGCTCCATCGAAACGGATACCAGCTG		113/65
Wza_1a-1-F47-XbaI	CACATCTAGAGGGTATGAAAAACCGCCTTTCC	For wza1 deletion construct [for K. oxytoca commensal isolate #18; MB#8333]	113/10
Wza_1a-2-F47	GTTTACCGCTTAGCTAAGGATCATATTTGTACCTGCG		113/11
Wza_1a-3-F47	CTTAGCTAAGCGGTAAACTGCTGGAAAAC		113/12
Wza_1a-4-F47-SacI	CACAGAGCTCGATTTCGCCTCCATCGAAAC		113/13
Wza_2a-1-F47-XbaI	CACATCTAGACCGTTCGAATATGAACCGTCTC	For wza2 deletion construct [for K. oxytoca commensal isolate #18; MB#8333]	113/14
Wza_2a-2-F47	CTAATGGTGCTTACTTCATAATGTCACATC		113/15
Wza_2a-3-F47	TATGAAGTAAGCACCATTAGTACGTTGGAATCG		113/16
Wza_2a-4-F47-SacI	CACAGAGCTCCCTAGCTTTTCAGCCCAAC		113/17
Wza-1-E26-XbaI	CACATCTAGAGGTAAACTGGTACGTTGAGG	For wza deletion construct [for K. pneumoniae commensal isolate #19; MB#8328]	113/46
Wza-2-E26	GTACTACCGGTTACTTCATAATGTCACATCATC		113/47
Wza-3-E26	TATGAAGTAACCGGTAGTACGTTGGAATC		113/48
Wza-4-E26-ScaI	CACAGAGCTCCCCAAAGTTTACCAGACTGC		113/49
Wza-1-F38-XbaI	CACATCTAGAGAGGCTCACGATACAAGATC	For wza deletion construct [for K. pneumoniae commensal isolate #20; MB#8332]	113/42
Wza-2-F38	TAACGTAAACTTACTTCATAATGTCACATCATC		113/43
Wza-3-F38	TATGAAGTAAGTTTACGTTACAACGGCC		113/44
Wza-4-F38-SacI	CACAGAGCTCCCCAAAGTTTACCAGACTGCTC		113/45
Wza-1-F57-XbaI	CACATCTAGAGGAAGCACATGATACGCGTAC	For wza deletion construct [for K. variicola commensal isolate #21; MB#8335]	113/18
Wza-2-F57	TAACATATACTTACTTCATAATGTCACATCATC		113/19
Wza-3-F57	TATGAAGTAAGTATATGTTACGACCGCACC		113/20
Wza-4-F57-SacI	CACAGAGCTCCCTAGTTTTTGGGCCCATAG		113/21
5-XhoI-tssb1-8341/8342	CACACTCGAGCTTCACCGCGCATCTTTGATG	To clone tssB (of E. cloacae commensal #10) or tssB1 (of E. ludwigii commensal #11) into plasmid pBAD(kan)	124/65
3-HindIII- tssb1-8341/8342	CACAAAGCTTTTATTCCTCGCTACCTTTCGC		124/66
Fw-XhoI-wza1-GC8337	CACACTCGAGGGTTTACTGATGATGTGAC	To clone wza1 (of K. michiganensis commensal #14) into plasmid pBAD(kan)	119/63
Rev-HindIII-wza1-GC8337	CACAAAGCTTTTATGGCCAACTCTTAATATAGCG		119/64
Fw-XhoI-wza1-GC8327	CACACTCGAGGGCTGTTGTTTGGGGATTAG	To clone wza1 (of K. oxytoca commensal #16) into plasmid pBAD(kan)	119/65
Rev-HindIII-wza1-GC8327	CACAAAGCTTTTAGTTTGGCCATCTCTTG		119/66
Fw-XhoI-wza-GC8332	CACACTCGAGGATGACAGCTGCTCAGGAATTG	To clone wza (of K. pneumoniae commensal #19) into plasmid pBAD(kan)	119/67
Rev-ApaI-wza-GC8332	CACAGGGCCCTTATGGCCAATCCTTGATAAACTTAG		119/68
F_com12_contig6_P1	ACCGCCGTGTCGAAATAAGT	To check order or contigs in genome sequence of K. michiganensis commensal #12	128/21
R_com12_contig33_P1	TTGACGTTCTGGCGGTAGTC		128/22
J13-tssF-before-fw	TCCGCTTGAGTTTCTCTTTCGCACG	To Sanger sequence tssF of E. cloacae commensal isolate #10 [MB#8341]	122/18
J13-tssF-after-rev	TAACAGCTGAAACAGATCGTAGCGC		122/19
J13-tssF-mid-fw	CATCTCGGGCATCTGGATTTTGACC		122/20
J13-tssF-mid2-fw	AGGTGTTTTGTCTCGCTGGTGGATG		122/21
30060-T6S2-tssM-fwd	AATCTGCTCGGTGGCGATAAACAGC	To Sanger sequence tssM of E. hormaechei strain DSM 30060 [MB#8348]	128/15
30060-T6S2-tssM-rev	TCCAGCGCAAGTAACTCTTTTGCCC		128/16
