# Supplementary material for: Human commensal gut Proteobacteria withstand type VI secretion attacks through immunity protein-independent mechanisms
Source: Nat Commun. 2021 Oct 1;12:5751. doi: 10.1038/s41467-021-26041-0 (PMC8486750; doi:10.1038/s41467-021-26041-0)
Supplement: Supplementary file 14 — Supplementary data file 11 [file 41467_2021_26041_MOESM14_ESM.xlsx]

## Sheet: Fig1a_j
	Mean of T6SS+	Mean of T6SS-	Difference	SE of difference	Adjusted P Value
panel a
commensal #1	5.488	8.694	-3.206	0.2733	<0.0001
commensal #2	5.358	7.911	-2.553	0.2733	<0.0001
commensal #3	5.395	8.073	-2.678	0.2733	<0.0001
commensal #4	5.333	8.361	-3.028	0.2733	<0.0001
commensal #5	5.296	8.308	-3.011	0.2733	<0.0001
panel b
commensal #6	5.216	7.706	-2.489	0.2733	<0.0001
panel c
commensal #7	6.539	8.593	-2.054	0.2733	<0.0001
panel d
commensal #8	4.628	7.333	-2.705	0.2733	<0.0001
commensal #9	4.653	8.187	-3.534	0.2733	<0.0001
panel f
commensal #12	6.409	7.75	-1.341	0.2733	<0.0001
commensal #13	6.254	7.713	-1.459	0.2733	<0.0001

## Sheet: Fig1k
	commensal #10 T6SS+	commensal #11 T6SS+	commensal #10 T6SS-	commensal #11 T6SS-
Theoretical mean	8.036	8.036	8.036	8.036
Actual mean	6.746	5.706	5.755	5.168
Number of values	3	3	3	3
One sample t test
P value (two tailed)	0.0357	0.0416	0.0217	0.0212
P value summary	*	*	*	*
Significant (alpha=0.05)?	Yes	Yes	Yes	Yes
How big is the discrepancy?
Discrepancy	-1.29	-2.33	-2.281	-2.868
SD of discrepancy	0.4339	0.85	0.5915	0.7358
SEM of discrepancy	0.2505	0.4907	0.3415	0.4248
95% confidence interval	-2.368 to -0.2123	-4.442 to -0.2188	-3.750 to -0.8114	-4.695 to -1.040
R squared (partial eta squared)	0.9299	0.9185	0.9571	0.958

## Sheet: Fig2a
	Mean of first column compared	Mean of second column compared	Difference	SE of difference	Adjusted P Value
Enterobacter vs E. coli
commensal #10 WT vs ΔtssB	2.301	7.447	-5.146	0.235	<0.0001
commensal #11 WT vs ΔtssB1	2.56	7.769	-5.209	0.235	<0.0001
commensal #11 ΔtssB2 vs ΔtssB1-2	2.301	7.683	-5.382	0.0956	<0.0001
Enterobacter vs V. cholerae
commensal #10 vs V. cholerae T6SS+
commensal #10 WT vs ΔtssB	7.176	8.294	-1.118	0.2998	0.0018
commensal #10 vs V. cholerae T6SS-
commensal #10 WT vs ΔtssB	6.906	8.558	-1.652	0.2998	<0.0001
commensal #11 vs V. cholerae T6SS+
commensal #11 WT vs ΔtssB1	6.132	8.481	-2.349	0.2998	<0.0001
commensal #11 ΔtssB2 vs ΔtssB1-2	6.817	8.731	-1.914	0.3004	0.0002
commensal #11 vs V. cholerae T6SS-
commensal #11 WT vs ΔtssB1	6.12	8.656	-2.536	0.2998	<0.0001
commensal #11 ΔtssB2 vs ΔtssB1-2	5.531	8.787	-3.257	0.3004	<0.0001

## Sheet: Fig2d
Holm-Sidak's multiple comparisons test (subset from Fig. S5)
	Mean 1	Mean 2	Mean Diff.	SE of diff.	Adjusted P Value
commensal #10 ΔtssB vs. E. ludwigii commensal #26	7.177	7.614	-0.4367	0.2023	0.1626
commensal #10 ΔtssB vs E. ludwigii commensal #11	7.177	2.502	4.675	0.2023	<0.0001
commensal #10 ΔtssB vs. E. cloacae DSM 30054	7.177	2.301	4.876	0.2023	<0.0001
commensal #10 ΔtssB vs. E. cloacae commensal #10	7.177	2.401	4.776	0.2023	<0.0001
commensal #10 ΔtssB vs. E. cloacae DSM 26481	7.177	5.677	1.5	0.2023	<0.0001
commensal #10 ΔtssB vs. E. hormaechei DSM 30060	7.177	6.907	0.2701	0.2023	0.2983
commensal #10 ΔtssB vs. E. hormaechei #24	7.177	7.662	-0.4851	0.2023	0.1238
commensal #10 ΔtssB vs. E. hormaechei #25	7.177	7.621	-0.4436	0.2023	0.1626
commensal #10 ΔtssB vs. E. hormaechei #23	7.177	7.774	-0.5968	0.2023	0.0489

## Sheet: Fig2e
	Mean of T6SS+	Mean of T6SS-	Difference	SE of difference	Adjusted P Value
E. cloacae commensal #10	2.773	7.768	-4.995	0.3185	<0.000001
E. ludwigii commensal #11	2.619	7.731	-5.111	0.3185	<0.000001
E. cloacae DSM 30054	2.401	7.595	-5.193	0.3185	<0.000001
E. hormaechei DSM 30060	6.452	7.614	-1.162	0.3185	0.002164

## Sheet: Fig3
	Mean of T6SS+	Mean of T6SS-	Difference	SE of difference	Adjusted P Value
E. cloacae commensal #10
E. cloacae commensal #10 vs V.c.	6.033	7.928	-1.895	0.2848	1.1e-05
E. cloacae commensal #10 vs EAEC	2.755	8.376	-5.621	0.2848	<0.000001
E. cloacae commensal #10 vs S.e.	4.917	8.096	-3.18	0.2848	<0.000001
E. cloacae commensal #10 vs A.b.	7.546	8.752	-1.206	0.2848	0.000633
E. ludwigii commensal #11
E. ludwigii commensal #11 vs V.c.	4.02	7.851	-3.831	0.4199	<0.000001
E. ludwigii commensal #11 vs EAEC	2.842	8.484	-5.641	0.4199	<0.000001
E. ludwigii commensal #11 vs S.e.	4.052	8.039	-3.988	0.4199	<0.000001
E. ludwigii commensal #11 vs A.b.	6.014	8.709	-2.696	0.4199	8e-06

## Sheet: Fig4c_d
	Mean of T6SS+	Mean of T6SS-	Difference	SE of difference	Adjusted P Value
panel c
commensal #16
Δwza1	2.301	8.482	-6.181	0.3592	<0.0001
Δwza1+2	2.301	8.276	-5.975	0.3592	<0.0001
commensal #19
WT	7.801	8.332	-0.5304	0.2038	0.0315
Δwza1	4.283	8.183	-3.9	0.2038	<0.0001
panel d
commensal #16
V.c. vs #16 CPS-	2.735	7.652	-4.918	0.3895	<0.000001
E. cl. vs #16 CPS-	3.519	7.908	-4.39	0.3895	<0.000001
A.b. vs #16 CPS-	2.46	7.439	-4.979	0.3895	<0.000001
commensal #19
V.c. vs #19 CPS-	3.82	7.941	-4.121	0.3096	<0.000001
E. cl. vs #19 CPS-	2.942	7.767	-4.824	0.3096	<0.000001
A.b. vs #19 CPS-	2.301	7.803	-5.502	0.3096	<0.000001

## Sheet: Fig5b_c
panel b
	Mean of CPS+	Mean of CPS-	Difference	SE of difference	Adjusted P Value
Ec300	4.572	1.426	3.146	0.3456	<0.0001
panel c
	Mean of T6SS+	Mean of T6SS-	Difference	SE of difference	Adjusted P Value
E. coli K-12	5.042	7.953	-2.911	0.5002	<0.0001
E. coli MG1655	5.827	8.28	-2.454	0.5002	0.0003
Ec300 CPS-	3.461	8.001	-4.54	0.5002	<0.0001

## Sheet: FigS2a
Holm-Šídák's multiple comparisons test	Mean 1	Mean 2	Mean Diff.	SE of diff.	Adjusted P Value
E. cloacae commensal #10
WT/p vs. ΔtssB/p	2.401	7.75	-5.349	0.3109	<0.0001
WT/p vs. ΔtssB/ptssB	2.401	2.999	-0.5975	0.3109	0.103
E. ludwigii commensal #11
WT/p vs. ΔtssB1/p	2.301	7.699	-5.398	0.204	<0.0001
WT/p vs. ΔtssB1/ptssB1	2.301	2.914	-0.6129	0.204	0.0218
WT/p vs. ΔtssB2/p	2.301	2.46	-0.159	0.204	0.4506
WT/p vs. ΔtssB1-2/p	2.301	7.753	-5.452	0.204	<0.0001
WT/p vs. ΔtssB1-2/ptssB1	2.301	3.101	-0.8005	0.204	0.006

## Sheet: FigS2c
Holm-Šídák's multiple comparisons test	Mean 1	Mean 2	Mean Diff.	SE of diff.	Adjusted P Value
E. cloacae commensal #10 vs Vc T6SS+
WT/p vs. ΔtssB/p	6.422	8.393	-1.971	0.2147	<0.0001
WT/p vs. ΔtssB/ptssB	6.422	6.939	-0.5171	0.2147	0.1546
E. cloacae commensal #10 vs Vc T6SS-
WT/p vs. ΔtssB/p	6.017	7.92	-1.903	0.2147	<0.0001
WT/p vs. ΔtssB/ptssB	6.017	6.708	-0.6901	0.2147	0.0438
E. ludwigii commensal #11 vs Vc T6SS+
WT/p vs. ΔtssB1/p	4.282	8.616	-4.334	0.2619	<0.0001
WT/p vs. ΔtssB1/ptssB1	4.282	7.041	-2.759	0.2619	<0.0001
WT/p vs. ΔtssB2/p	4.282	4.51	-0.228	0.2619	0.631
WT/p vs. ΔtssB1-2/p	4.282	8.676	-4.394	0.2619	<0.0001
WT/p vs. ΔtssB1-2/ptssB1	4.282	6.695	-2.413	0.2619	<0.0001
ΔtssB1/p vs ΔtssB1/ptssB1	8.616	7.041	1.575	0.2619	<0.0001
ΔtssB1-2/p vs ΔtssB1-2/ptssB1	8.676	6.695	1.981	0.2619	<0.0001
E. ludwigii commensal #11 vs Vc T6SS-
WT/p vs. ΔtssB1/p	4.242	8.083	-3.841	0.2619	<0.0001
WT/p vs. ΔtssB1/ptssB1	4.242	6.412	-2.17	0.2619	<0.0001
WT/p vs. ΔtssB2/p	4.242	4.906	-0.6637	0.2619	0.0536
WT/p vs. ΔtssB1-2/p	4.242	8.08	-3.838	0.2619	<0.0001
WT/p vs. ΔtssB1-2/ptssB1	4.242	6.834	-2.592	0.2619	<0.0001
ΔtssB1/p vs ΔtssB1/ptssB1	8.083	6.412	1.671	0.2619	<0.0001
ΔtssB1-2/p vs ΔtssB1-2/ptssB1	8.08	6.834	1.246	0.2619	0.0016

[truncated: 9 more sheets: FigS2d, FigS5a_b, FigS5c, FigS6a_b, FigS7a, FigS7c, FigS8a, FigS9a_b, FigS10a_b]
