# Supplementary material for: Human commensal gut Proteobacteria withstand type VI secretion attacks through immunity protein-independent mechanisms
Source: Nat Commun. 2021 Oct 1;12:5751. doi: 10.1038/s41467-021-26041-0 (PMC8486750; doi:10.1038/s41467-021-26041-0)
Supplement: Supplementary file 16 — Source Data File [file 41467_2021_26041_MOESM16_ESM.xlsx]

## Sheet: Fig1a-k
Figure 1a-k
	panel a	Vc-T6SS+ (CFU/ml)			Vc-T6SS- (CFU/ml)
	commensal #1	160000	870000	209000	450000000	340000000	790000000
	commensal #2	160000	100000	740000	270000000	40000000	50000000
	commensal #3	120000	320000	400000	120000000	230000000	60000000
	commensal #4	150000	180000	370000	160000000	420000000	180000000
	commensal #5	190000	510000	80000	230000000	260000000	140000000
	panel b	Vc-T6SS+ (CFU/ml)			Vc-T6SS- (CFU/ml)
	commensal #6	66000	260000	260000	18000000	52000000	140000000
	panel c	Vc-T6SS+ (CFU/ml)			Vc-T6SS- (CFU/ml)
	commensal #7	6000000	4300000	1600000	690000000	290000000	300000000
	panel d	Vc-T6SS+ (CFU/ml)			Vc-T6SS- (CFU/ml)
	commensal #8	48000	20000	80000	950000	75000000	140000000
	commensal #9	19000	120000	40000	190000000	160000000	120000000
	panel e	Vc-T6SS+ (CFU/ml)			Vc-T6SS- (CFU/ml)
	commensal #10	670000000	510000000	730000000	250000000	610000000	130000000
	commensal #11	950000000	390000000	720000000	450000000	520000000	330000000
	panel f	Vc-T6SS+ (CFU/ml)			Vc-T6SS- (CFU/ml)
	commensal #12	5400000	2600000	1200000	69000000	43000000	60000000
	commensal #13	3100000	2200000	850000	51000000	50000000	54000000
	commensal #14	80000000	100000000	100000000	120000000	140000000	140000000
	panel g	Vc-T6SS+ (CFU/ml)			Vc-T6SS- (CFU/ml)
	commensal #15	93000000	55000000	33000000	108000000	92000000	30000000
	commensal #16	20000000	56000000	12000000	125000000	90000000	74000000
	commensal #17	30000000	132000000	104000000	140000000	140000000	40000000
	commensal #18	180000000	200000000	30000000	160000000	160000000	360000000
	panel h	Vc-T6SS+ (CFU/ml)			Vc-T6SS- (CFU/ml)
	commensal #19	40000000	21000000	20000000	240000000	160000000	60000000
	commensal #20	140000000	290000000	110000000	500000000	290000000	150000000
	panel i	Vc-T6SS+ (CFU/ml)			Vc-T6SS- (CFU/ml)
	commensal #21	180000000	170000000	70000000	400000000	210000000	90000000
	panel j	Vc-T6SS+ (CFU/ml)			Vc-T6SS- (CFU/ml)
	commensal #22	54000000	29000000	6400000	140000000	119000000	70000000
	panel k	Vc-T6SS+ (CFU/ml)			Vc-T6SS- (CFU/ml)
	commensal #1	200000000	400000000	120000000	100000000	40000000	10000000
	commensal #2	240000000	400000000	60000000	220000000	160000000	50000000
	commensal #3	180000000	600000000	220000000	240000000	80000000	60000000
	commensal #4	180000000	800000000	200000000	220000000	260000000	80000000
	commensal #5	120000000	1000000000	220000000	140000000	140000000	120000000
	commensal #6	320000000	280000000	240000000	80000000	360000000	220000000
	commensal #7	300000000	180000000	240000000	180000000	40000000	120000000
	commensal #8	440000000	800000000	340000000	160000000	160000000	120000000
	commensal #9	260000000	380000000	320000000	300000000	60000000	80000000
	commensal #10	12000000	8000000	1800000	2400000	480000	160000
	commensal #11	2800000	780000	60000	1000000	80000	40000
	commensal #12	340000000	600000000	260000000	200000000	180000000	100000000
	commensal #13	300000000	400000000	220000000	340000000	100000000	160000000
	commensal #14	120000000	280000000	180000000	180000000	140000000	140000000
	commensal #15	300000000	200000000	160000000	280000000	160000000	100000000
	commensal #16	160000000	340000000	120000000	260000000	100000000	60000000
	commensal #17	240000000	400000000	120000000	240000000	100000000	80000000
	commensal #18	120000000	160000000	220000000	240000000	140000000	120000000
	commensal #19	220000000	380000000	120000000	200000000	160000000	40000000
	commensal #20	300000000	260000000	240000000	60000000	220000000	56000000
	commensal #21	160000000	300000000	340000000	180000000	180000000	160000000
	commensal #22	340000000	400000000	340000000	260000000	200000000	140000000

## Sheet: Fig2ade
Figure 2ade
	panel a - E.coli	(CFU/ml)
	commensal #10 WT	200	200	200
	commensal #10ΔtssB	61000000	18000000	20000000
	commensal #11 WT	200	1200	200
	commensal #11ΔtssB1	72000000	34000000	83000000
	commensal #11ΔtssB2	200	200	200
	commensal #11ΔtssB1+2	60000000	31000000	60000000
	panel a - V. cholerae	Vc-T6SS+ (CFU/ml)			Vc-T6SS- (CFU/ml)
	commensal #10 WT	16000000	34000000	6200000	5800000	22000000	4100000
	commensal #10ΔtssB	200000000	390000000	98000000	460000000	270000000	380000000
	commensal #11 WT	340000	7300000	1000000	2200000	890000	1170000
	commensal #11ΔtssB1	100000000	630000000	440000000	600000000	430000000	360000000
	commensal #11ΔtssB2	6400000	6800000	6500000	100000	620000	630000
	commensal #11ΔtssB1+2	200000000	2000000000	390000000	1200000000	400000000	480000000
	panel d	E.coli (CFU/ml)
	commensal #10ΔtssB	10000000	20000000	17000000
	commensal #26	230000	640000	730000
	commensal #11	800	200	200
	DSM 30054	200	200	200
	commensal #10	200	400	200
	DSM 26481	230000	640000	730000
	DSM 30060	4700000	8000000	14000000
	commensal #24	28000000	55000000	63000000
	commensal #25	34000000	51000000	42000000
	commensal #23	40000000	86000000	61000000
	panel e	E. coli (CFU/ml)
	commensal #10 WT	200	200	5200
	commensal #10ΔtssB	51000000	41000000	96000000
	commensal #11 WT	200	1800	200
	commensal #11ΔtssB1	44000000	62000000	57000000
	DSM 30054	200	400	200
	DSM 30054 ΔtssB1	80000000	38000000	20000000
	DSM 30060	1800000	2.99333e+06	4200000
	DSM 30060 ΔtssB1	52000000	23000000	58000000

## Sheet: Fig2b
Figure 2b
												stained with InstantBlue Commassie Protein Stain

## Sheet: Fig2c
Figure 2c
	bacteria	E. coli (MEAN(LOG values from FigS5a))	V. cholerae (MEAN(LOG values from FigS5b))	sequencing	accession number	T6SS
	Escherichia coli - commensal #1	used as outgroup to root the phylogenetic tree		illumina	see Supplementary Data 2	see Supplementary Data 5
	Escherichia coli - commensal #2			illumina	see Supplementary Data 2	see Supplementary Data 5
	Escherichia coli - commensal #5			illumina	see Supplementary Data 2	see Supplementary Data 5
	Klu. cryocrescens - commensal #9	7.48933	8.71247	illumina	see Supplementary Data 2	see Supplementary Data 5
	Klu. cryocrescens - commensal #8	7.50732	8.62001	illumina	see Supplementary Data 2	see Supplementary Data 5
	K. grimontii - commensal #22	7.71741	8.60914	illumina	see Supplementary Data 2	see Supplementary Data 5
	K. michiganensis - commensal #13	7.83703	8.28232	illumina	see Supplementary Data 2	see Supplementary Data 5
	K. michiganensis - commensal #12	7.71874	8.92068	illumina	see Supplementary Data 2	see Supplementary Data 5
	E. ludwigii - commensal #26	7.61381	8.45818	illumina	see Supplementary Data 2	see Supplementary Data 5
	E. ludwigii - commensal #11	2.50172	5.7204	Pacbio	see Supplementary Data 4	see Supplementary Data 5
	E. cloacae - DSM 30054	2.30103	6.43935	Pacbio	see Supplementary Data 4	see Supplementary Data 5
	E. cloacae - commensal #10	2.40137	5.74831	Pacbio	see Supplementary Data 4	see Supplementary Data 5
	E. cloacae - DSM 26481	5.67708	5.91221	Pacbio	see Supplementary Data 4	see Supplementary Data 5
	E. hormaechei - DSM 30060	6.90711	7.45464	Pacbio	see Supplementary Data 4	see Supplementary Data 5
	E. hormaechei - commensal #24	7.66229	8.45805	illumina	see Supplementary Data 2	see Supplementary Data 5
	E. hormaechei - commensal #25	7.62077	8.4553	illumina	see Supplementary Data 2	see Supplementary Data 5
	E. hormaechei - commensal #23	7.77396	8.33616	illumina	see Supplementary Data 2	see Supplementary Data 5

## Sheet: Fig3
Figure 3
	commensal Enterobacter #10	T6SS-1+ (CFU/ml)			T6SS-1- (CFU/ml)
	V.c.	1050000	1340000	890000	71000000	80000000	107000000
	EAEC	200	4600	200	290000000	290000000	160000000
	S.e.	114000	44000	112000	140000000	190000000	73000000
	A.b.	10800000	64000000	63000000	610000000	740000000	400000000
	commensal Enterobacter #11	T6SS-1+ (CFU/ml)			T6SS-1- (CFU/ml)
	V.c.	7100	52000	3100	66000000	100000000	54000000
	EAEC	8400	200	200	420000000	240000000	280000000
	S.e.	35000	4000	10200	500000000	46000000	57000000
	A.b.	2600000	640000	660000	440000000	240000000	1270000000

## Sheet: Fig4a
Figure 4a
		summary of data used to calculate the survival to T6SS
	bacteria	log10(mean(Vc-T6SS+ from figure 1a-j))	log10(mean(Vc-T6SS- from figure 1a-j))	ratio(log10.T6SS+/log.10.T6SS-)	Survival to T6SS (%max)	sequencing	accession number	specie
	commensal #1	5.61595	8.72154	0.643918	13.5675	illumina	see Supplementary Data 2	Escherichia coli
	commensal #2	5.52288	8.07918	0.683594	22.37	illumina	see Supplementary Data 2	Escherichia coli
	commensal #3	5.44716	8.13566	0.669541	19.2522	illumina	see Supplementary Data 2	Escherichia coli
	commensal #4	5.36798	8.40369	0.638764	12.4242	illumina	see Supplementary Data 2	Escherichia coli
	commensal #5	5.41497	8.32222	0.650665	15.0644	illumina	see Supplementary Data 2	Escherichia coli
	commensal #6	5.29078	7.8451	0.674405	20.3315	illumina	see Supplementary Data 2	Hafnia alvei
	commensal #7	6.59843	8.63009	0.764584	40.3382	illumina	see Supplementary Data 2	Citrobacter freundii
	commensal #8	4.69314	7.85723	0.597302	3.22552	illumina	see Supplementary Data 2	Kluyvera cryocrescens
	commensal #9	4.77573	8.19498	0.582763	0	illumina	see Supplementary Data 2	Kluyvera cryocrescens
	commensal #10	8.80391	8.51851	1.0335	100	Pacbio	see Supplementary Data 4	Enterobacter cloacae
	commensal #11	8.83675	8.63682	1.02315	97.7026	Pacbio	see Supplementary Data 4	Enterobacter ludwigii
	commensal #12	6.48667	7.75841	0.836082	56.2007	illumina	see Supplementary Data 2	Klebsiella michiganensis
	commensal #13	6.31175	7.71321	0.818304	52.2565	illumina	see Supplementary Data 2	Klebsiella michiganensis
	commensal #14	7.97004	8.12494	0.980935	88.3373	illumina	see Supplementary Data 2	Klebsiella michiganensis
	commensal #15	7.78056	7.88461	0.986803	89.6393	illumina	see Supplementary Data 2	Klebsiella oxytoca
	commensal #16	7.46736	7.98378	0.935317	78.2166	illumina	see Supplementary Data 2	Klebsiella oxytoca
	commensal #17	7.94776	8.02803	0.990001	90.3488	illumina	see Supplementary Data 2	Klebsiella oxytoca
	commensal #18	8.13566	8.35539	0.973703	86.7328	illumina	see Supplementary Data 2	Klebsiella oxytoca
	commensal #19	7.43136	8.18564	0.907854	72.1238	illumina	see Supplementary Data 2	Klebsiella pneumoniae
	commensal #20	8.25527	8.49601	0.971665	86.2807	illumina	see Supplementary Data 2	Klebsiella pneumoniae
	commensal #21	8.14613	8.36798	0.973488	86.6852	illumina	see Supplementary Data 2	Klebsiella variicola
	commensal #22	7.47422	8.04007	0.92962	76.9528	illumina	see Supplementary Data 2	Klebsiella grimontii

## Sheet: Fig4 b-d
Figure 4b-d
	panel b	Uronic acid (ng/µl)
	commensal #12	4.9827	4.65142	4.35312
	commensal #13	5.26572	4.85647	4.30625
	commensal #14	16.4135	22.1435	21.9937
	commensal #15	8.52044	8.26341	7.69688
	commensal #16	8.33176	8.29495	8.69688
	commensal #17	12.2783	11.0079	10.4
	commensal #18	16.9796	15.7871	13.7906
	commensal #19	3.15881	3.75237	4.36875
	commensal #20	5.40723	5.86593	5.36875
	commensal #21	6.24057	6.00789	6.63437
	commensal #22	6.64937	7.00158	5.99375
	panel c	Vc-T6SS+ (CFU/ml)			Vc-T6SS- (CFU/ml)
	commensal #16 WT	53000000	3.5e+07	500000000	83000000	380000000	540000000
	commensal #16 Δwza1	200	200	200	97000000	160000000	860000000
	commensal #16 Δwza2	50000000	31000000	270000000	145000000	140000000	580000000
	commensal #16 Δwza1+2	200	200	200	96000000	270000000	260000000
	commensal #19 WT	81000000	53000000	59000000	260000000	380000000	100000000
	commensal #19 Δwza1	36000	14000	14000	180000000	280000000	70000000
	panel d - commensal Klebsiella oxytoca #16	CPS+ (CFU/ml)			CPS- (CFU/ml)
	V.c. T6SS+	142000000	20000000	25000000	4000	200	200
	V.c. T6SS-	99000000	82000000	75000000	53000000	38000000	45000000
	E.cl. T6SS+	65000000	104000000	260000000	24000	200	7500
	E.cl. T6SS-	240000000	320000000	200000000	82000000	90000000	72000000
	A.b. T6SS+	6000000	19000000	60000000	600	200	200
	A.b. T6SS-	180000000	20000000	170000000	45000000	23000000	20000000
	panel d - commensal Klebsiella oxytoca #19	CPS+ (CFU/ml)			CPS- (CFU/ml)
	V.c. T6SS+	160000000	100000000	32000000	4000	12000	6000
	V.c. T6SS-	191000000	47000000	102000000	97000000	94000000	73000000
	E.cl. T6SS+	125000000	114000000	29000000	1200	200	2800
	E.cl. T6SS-	120000000	260000000	160000000	84000000	44000000	54000000
	A.b. T6SS+	14000000	21000000	180000000	200	200	200
	A.b. T6SS-	80000000	14000000	130000000	200000000	16000000	80000000

## Sheet: Fig5a
Figure 5a			EC300
CPS+
CPS-

## Sheet: Fig5bc
Figure 5bc
	panel b	uronic acid (ng/µl)
	K-12	1.34435	1.66107	1.4302
	MG1655	1.35573	1.58473	1.53173
	EC300 CPS+	5.44904	4.34809	3.91751
	EC300 CPS-	1.23416	1.67634	1.36675
	panel c	Vc-T6SS+ (CFU/ml)			Vc-T6SS- (CFU/ml)
	K-12	6000	680000	2000	100000000	180000000	200000000
	MG1655	28000	2600000	80000	280000000	360000000	220000000
	EC300 CPS+	8000000	160000000	80000000	320000000	360000000	180000000
	EC300 CPS-	260000	600000	240000	12000000	28000000	6000000

## Sheet: FigS1
Figure S1
		sequencing	accession number	T6SS
	Commensal #10 (E. cloacae) T6SS-1	Pacbio	see Supplementary Data 4	see Supplementary Data 5
	Commensal #11 (E. ludwigii) T6SS-1	Pacbio	see Supplementary Data 4	see Supplementary Data 5
	Commensal #11 (E. ludwigii) T6SS-2	Pacbio	see Supplementary Data 4	see Supplementary Data 5

[truncated: 13 more sheets: FigS2acd, FigS2b, FigS3, FigS4, FigS5a-c, FigS6ab, FigS7acd, FigS7b, FigS8ab, FigS8c, FigS9ab, FigS9c, FigS10ab]
